# Supplementary material for: Induced secretion system mutation alters rhizosphere bacterial composition in Sorghum bicolor (L.) Moench
Source: Planta. 2021 Jan 18;253(2):33. doi: 10.1007/s00425-021-03569-5 (PMC7813745; doi:10.1007/s00425-021-03569-5)
Supplement: Supplementary file 2 — Supplementary file2 (XLSX 33 KB) [file 425_2021_3569_MOESM2_ESM.xlsx]

## Sheet: Bacteria - stress included
Title: Induced secretion system mutant alters rhizosphere bacterial composition in Sorghum bicolor (L.) Moench.
Authors: Vimal Kumar Balasubramanian, Lavanya Dampanaboina, Ning Yuan, Chris Cobos, Zhanguo Xin and Venugopal Mendu
Suppl. Table S1. Alpha and Beta diversity analysis of Bacterial and Fungal population present in BTx623 and Red Root rhizospheres under both well-watered and water deficit conditions.
BACTERIA
ALPHA DIVERSITY
Richness							Alpha diversity values - Bacteria
	diff	lwr	upr	padj			label	group	method	nseqs	sobs	coverage	shannon	shannon_lci	shannon_hci	shannoneven	invsimpson	invsimpson_lci	invsimpson_hci
RR-water deficit vs RR	69.6343	-180.59	319.858	0.809751			0.03	RR	ave	10000	2213.45	0.874741	6.48013	6.44558	6.51468	0.841331	186.668	175.287	199.628
BTx623 vs RR	130.261	-119.963	380.485	0.398103			0.03	RR	ave	10000	2037.48	0.887128	6.09905	6.05822	6.13988	0.800462	72.4484	67.2044	78.5802
BTx623-water deficit vs RR	-168.248	-418.472	81.9765	0.21589			0.03	RR	ave	10000	2329.9	0.86636	6.57838	6.54427	6.61249	0.848438	213.346	200.794	227.573
BTx623 vs RR-water deficit	60.6267	-189.597	310.851	0.863239			0.03	RR-water deficit	ave	10000	2306.12	0.871269	6.52279	6.48712	6.55845	0.842383	159.531	147.859	173.205
BTx623-water deficit vs RR-water deficit	-237.882	-488.106	12.3421	0.0624713			0.03	RR-water deficit	ave	10000	2253.97	0.872031	6.37494	6.3369	6.41298	0.825728	118.226	110.074	127.682
BTx623-water deficit vs BTx623	-298.509	-548.733	-48.2845	0.0212279			0.03	RR-water deficit	ave	10000	2229.64	0.871418	6.33005	6.2919	6.36821	0.821068	122.012	114.236	130.924
							0.03	BTx623	ave	10000	2277.71	0.876265	6.61311	6.58016	6.64607	0.855418	242.425	229.015	257.504
Diversity (shannon index)							0.03	BTx623	ave	10000	2274.07	0.878214	6.58743	6.55338	6.62148	0.852271	197.556	184.31	212.854
	diff	lwr	upr	padj			0.03	BTx623	ave	10000	2419.84	0.869927	6.8121	6.78161	6.84259	0.874312	349.111	330.332	370.154
RR-water deficit vs RR	0.0234097	-0.377852	0.424671	0.997491			0.03	BTx623-water deficit	ave	10000	2097.91	0.880211	6.04388	6.00148	6.08628	0.79019	70.6331	66.3358	75.5258
BTx623 vs RR	0.285031	-0.116231	0.686293	0.18329			0.03	BTx623-water deficit	ave	10000	1938.34	0.899802	6.10162	6.06144	6.14181	0.806078	74.6114	69.3202	80.7771
BTx623-water deficit vs RR	-0.349489	-0.75075	0.0517725	0.0895874			0.03	BTx623-water deficit	ave	10000	2039.84	0.880318	5.96358	5.92114	6.00603	0.782566	69.5937	65.6463	74.0462
BTx623 vs RR-water deficit	0.261621	-0.13964	0.662883	0.235415
BTx623-water deficit vs RR-water deficit	-0.372899	-0.77416	0.0283628	0.0688084
BTx623-water deficit vs BTx623	-0.63452	-1.03578	-0.233258	0.0042789
Diversity (Inverse simpson)
	diff	lwr	upr	padj
RR-water deficit vs RR	-24.2314	-168.578	120.115	0.947332
BTx623 vs RR	105.543	-38.8034	249.89	0.16733
BTx623-water deficit vs RR	-85.8748	-230.221	58.472	0.298081
BTx623 vs RR-water deficit	129.775	-14.5721	274.121	0.078908
BTx623-water deficit vs RR-water deficit	-61.6434	-205.99	82.7034	0.550501
BTx623-water deficit vs BTx623	-191.418	-335.765	-47.0713	0.0120054
BETA DIVERSITY
JACCARD INDEX
	Df	SumsOfSqs	MeanSqs	F.Model	R2	Pr(>F)
alpha.expdata$Treatment	3	0.85171	0.2839	1.0879	0.28975	0.008991
Residuals	8	2.08775	0.26097	0.71025
Total	11	2.93946	1
BRAY CURTIS INDEX
	Df	SumsOfSqs	MeanSqs	F.Model	R2	Pr(>F)
alpha.expdata$Treatment	3	0.5075	0.169168	2.2249	0.45485	0.003996
Residuals	8	0.60827	0.076034	0.54515
Total	11	1.11578	1
Theta-YC dissimilarity measure
	Df	SumsOfSqs	MeanSqs	F.Model	R2	Pr(>F)
alpha.expdata$Treatment	3	1.2244	0.40813	7.031	0.72502	0.000999
Residuals	8	0.46438	0.05805	0.27498
Total	11	1.68879	1
Post-Hoc analysis (JACCARD INDEX)
BTx623-water deficit VS RR-water deficit
	Df	SumsOfSqs	MeanSqs	F.Model	R2	Pr(>F)
alpha.expdata$Treatment	1	0.12248	0.12248	1.6544	0.29259	0.1
Residuals	4	0.29613	0.074032	0.70741
Total	5	0.41861	1
BTx623 VS RR
	Df	SumsOfSqs	MeanSqs	F.Model	R2	Pr(>F)
alpha.expdata$Treatment	1	0.14342	0.143419	1.8379	0.31482	0.1
Residuals	4	0.31214	0.078035	0.68518
Total	5	0.45556	1
BTx623-water deficit VS BTx623
	Df	SumsOfSqs	MeanSqs	F.Model	R2	Pr(>F)
alpha.expdata$Treatment	1	0.26393	0.263933	4.0284	0.50177	0.1
Residuals	4	0.26207	0.065518	0.49823
Total	5	0.526	1
RR-water deficit VS RR
	Df	SumsOfSqs	MeanSqs	F.Model	R2	Pr(>F)
alpha.expdata$Treatment	1	0.10991	0.10991	1.2699	0.24098	0.2
Residuals	4	0.3462	0.08655	0.75902
Total	5	0.45611	1
BTx623-water deficit VS RR
	Df	SumsOfSqs	MeanSqs	F.Model	R2	Pr(>F)
alpha.expdata$Treatment	1	0.15864	0.158641	1.9557	0.32838	0.1
Residuals	4	0.32446	0.081116	0.67162
Total	5	0.4831	1
BTx623 VS RR-water deficit
	Df	SumsOfSqs	MeanSqs	F.Model	R2	Pr(>F)
alpha.expdata$Treatment	1	0.21663	0.216625	3.0531	0.43288	0.1
Residuals	4	0.28381	0.070952	0.56712
Total	5	0.50043	1
Post-Hoc analysis (Theta-YC dissimilarity measure )
BTx623-water deficit VS RR-water deficit
	Df	SumsOfSqs	MeanSqs	F.Model	R2	Pr(>F)
alpha.expdata$Treatment	1	0.27589	0.275891	6.0096	0.60038	0.1
Residuals	4	0.18363	0.045908	0.39962
Total	5	0.45952	1
BTx623 VS RR
	Df	SumsOfSqs	MeanSqs	F.Model	R2	Pr(>F)
alpha.expdata$Treatment	1	0.24664	0.246637	3.514	0.46766	0.1
Residuals	4	0.28075	0.070188	0.53234
Total	5	0.52739	1
BTx623-water deficit VS BTx623
	Df	SumsOfSqs	MeanSqs	F.Model	R2	Pr(>F)
alpha.expdata$Treatment	1	0.81123	0.81123	18.597	0.82298	0.1
Residuals	4	0.17449	0.04362	0.17702
Total	5	0.98572	1
RR-water deficit VS RR
	Df	SumsOfSqs	MeanSqs	F.Model	R2	Pr(>F)
alpha.expdata$Treatment	1	0.11109	0.111094	1.5329	0.27705	0.2
Residuals	4	0.2899	0.072474	0.72295
Total	5	0.40099	1
BTx623-water deficit VS RR
	Df	SumsOfSqs	MeanSqs	F.Model	R2	Pr(>F)
alpha.expdata$Treatment	1	0.488	0.488	6.8848	0.63251	0.1
Residuals	4	0.28353	0.07088	0.36749
Total	5	0.77153	1
BTx623 VS RR-water deficit
	Df	SumsOfSqs	MeanSqs	F.Model	R2	Pr(>F)
alpha.expdata$Treatment	1	0.51594	0.51594	11.411	0.74044	0.1
Residuals	4	0.18086	0.04521	0.25956
Total	5	0.6968	1

## Sheet: FUNGI - stress included
Title: Induced secretion system mutant alters rhizosphere bacterial composition in Sorghum bicolor (L.) Moench.
Authors: Vimal Kumar Balasubramanian, Lavanya Dampanaboina, Ning Yuan, Chris Cobos, Zhanguo Xin and Venugopal Mendu
Suppl. Table S1. Alpha and Beta diversity analysis of Bacterial and Fungal population present in BTx623 and Red Root rhizospheres under both well-watered and water deficit conditions.
FUNGI
ALPHA DIVERSITY
Richness							Alpha diversity values - Fungi
	diff	lwr	upr	padj			label	group	method	nseqs	sobs	coverage	shannon	shannon_lci	shannon_hci	shannoneven	invsimpson	invsimpson_lci	invsimpson_hci
RR-water deficit vs RR	10.684	-34.34	55.708	0.87008			0.05	RR	ave	10000	278.21	0.987676	3.33939	3.30721	3.37156	0.593367	13.97	13.5428	14.4249
BTx623 vs RR	-32.058	-77.082	12.966	0.181952			0.05	RR	ave	10000	260.737	0.991028	3.60598	3.5746	3.63737	0.648205	18.1058	17.5666	18.6791
BTx623-water deficit vs RR	-0.644333	-45.6684	44.3797	0.999962			0.05	RR	ave	10000	251.338	0.991369	3.58064	3.54937	3.61192	0.647935	17.2357	16.6685	17.8429
BTx623 vs RR-water deficit	-42.742	-87.766	2.28202	0.0628568			0.05	RR-water deficit	ave	10000	280.383	0.990512	3.6524	3.62039	3.68441	0.648083	18.1193	17.5473	18.7299
BTx623-water deficit vs RR-water deficit	-11.3283	-56.3524	33.6957	0.850074			0.05	RR-water deficit	ave	10000	282.692	0.989649	3.59382	3.56076	3.62689	0.63676	16.5794	16.069	17.1233
BTx623-water deficit vs BTx623	31.4137	-13.6104	76.4377	0.193617			0.05	RR-water deficit	ave	10000	259.262	0.991162	3.41399	3.37927	3.44872	0.614309	12.131	11.6808	12.6171
							0.05	BTx623	ave	10000	230.242	0.992186	3.41725	3.38575	3.44875	0.628335	14.2117	13.6987	14.7645
Diversity (shannon index)							0.05	BTx623	ave	10000	220.46	0.99359	3.6174	3.58933	3.64546	0.67048	21.2903	20.7134	21.9002
	diff	lwr	upr	padj			0.05	BTx623	ave	10000	243.409	0.9922	3.28214	3.24746	3.31681	0.59738	11.0928	10.718	11.4947
RR-water deficit vs RR	0.0447347	-0.376793	0.466263	0.985504			0.05	BTx623-water deficit	ave	10000	233.864	0.992727	3.39626	3.36144	3.43108	0.622685	11.5137	11.0747	11.989
BTx623 vs RR	-0.069744	-0.491272	0.351784	0.949369			0.05	BTx623-water deficit	ave	10000	268.673	0.992959	3.66581	3.63227	3.69934	0.655408	15.933	15.3282	16.5875
BTx623-water deficit vs RR	0.104531	-0.316997	0.526059	0.855256			0.05	BTx623-water deficit	ave	10000	285.815	0.98963	3.77754	3.74653	3.80855	0.668018	20.8334	20.1305	21.5872
BTx623 vs RR-water deficit	-0.114479	-0.536007	0.307049	0.820225
BTx623-water deficit vs RR-water deficit	0.0597967	-0.361731	0.481325	0.966909
BTx623-water deficit vs BTx623	0.174275	-0.247253	0.595803	0.574452
Diversity (Inverse simpson)
	diff	lwr	upr	padj
RR-water deficit vs RR	-0.827256	-11.242	9.58751	0.993764
BTx623 vs RR	-0.905586	-11.3204	9.50919	0.991873
BTx623-water deficit vs RR	-0.343774	-10.7585	10.071	0.99954
BTx623 vs RR-water deficit	-0.07833	-10.4931	10.3364	0.999995
BTx623-water deficit vs RR-water deficit	0.483483	-9.93129	10.8983	0.998728
BTx623-water deficit vs BTx623	0.561813	-9.85296	10.9766	0.998012
BETA DIVERSITY
JACCARD INDEX
	Df	SumsOfSqs	MeanSqs	F.Model	R2	Pr(>F)
alpha.expdata$Treatment	3	0.72116	0.24038	1.2417	0.3177	0.001996
Residuals	8	1.54878	0.1936	0.6823
Total	11	2.26994	1
BRAY CURTIS INDEX
	Df	SumsOfSqs	MeanSqs	F.Model	R2	Pr(>F)
alpha.expdata$Treatment	3	0.4387	0.14623	1.6355	0.38016	0.02198
Residuals	8	0.71528	0.08941	0.61984
Total	11	1.15398	1
THETA DISSIMILARITY
	Df	SumsOfSqs	MeanSqs	F.Model	R2	Pr(>F)
alpha.expdata$Treatment	3	0.50376	0.16792	1.404	0.34491	0.1049
Residuals	8	0.95679	0.1196	0.65509
Total	11	1.46055	1
Post-Hoc analysis (JACCARD INDEX)
BTx623-water deficit VS RR-water deficit
	Df	SumsOfSqs	MeanSqs	F.Model	R2	Pr(>F)
alpha.expdata$Treatment	1	0.07816	0.078158	0.94955	0.19185	0.4
Residuals	4	0.32924	0.08231	0.80815
Total	5	0.4074	1
BTx623 VS RR
	Df	SumsOfSqs	MeanSqs	F.Model	R2	Pr(>F)
alpha.expdata$Treatment	1	0.17107	0.171068	1.7725	0.30706	0.1
Residuals	4	0.38604	0.096511	0.69294
Total	5	0.55711	1
BTx623-water deficit VS BTx623
	Df	SumsOfSqs	MeanSqs	F.Model	R2	Pr(>F)
alpha.expdata$Treatment	1	0.17556	0.17556	1.6944	0.29756	0.2
Residuals	4	0.41444	0.10361	0.70244
Total	5	0.59	1
RR-water deficit VS RR
	Df	SumsOfSqs	MeanSqs	F.Model	R2	Pr(>F)
alpha.expdata$Treatment	1	0.11088	0.110883	1.4743	0.26931	0.2
Residuals	4	0.30084	0.075211	0.73069
Total	5	0.41173	1
BTx623-water deficit VS RR
	Df	SumsOfSqs	MeanSqs	F.Model	R2	Pr(>F)
alpha.expdata$Treatment	1	0.10255	0.102548	1.1956	0.23011	0.3
Residuals	4	0.3431	0.085774	0.76989
Total	5	0.44564	1
BTx623 VS RR-water deficit
	Df	SumsOfSqs	MeanSqs	F.Model	R2	Pr(>F)
alpha.expdata$Treatment	1	0.23919	0.239189	2.5706	0.39123	0.1
Residuals	4	0.37219	0.093047	0.60877
Total	5	0.61138	1
Post-Hoc analysis (Theta-YC dissimilarity measure )
BTx623-water deficit VS RR-water deficit
	Df	SumsOfSqs	MeanSqs	F.Model	R2	Pr(>F)
alpha.expdata$Treatment	1	0.05699	0.05699	0.69507	0.14804	0.7
Residuals	4	0.32797	0.081993	0.85196
Total	5	0.38496	1
BTx623 VS RR
	Df	SumsOfSqs	MeanSqs	F.Model	R2	Pr(>F)
alpha.expdata$Treatment	1	0.21553	0.21552	1.371	0.25526	0.2
Residuals	4	0.62882	0.15721	0.74474
Total	5	0.84435	1
BTx623-water deficit VS BTx623
	Df	SumsOfSqs	MeanSqs	F.Model	R2	Pr(>F)
alpha.expdata$Treatment	1	0.23902	0.23902	1.3689	0.25497	0.2
Residuals	4	0.69844	0.17461	0.74503
Total	5	0.93746	1
RR-water deficit VS RR
	Df	SumsOfSqs	MeanSqs	F.Model	R2	Pr(>F)
alpha.expdata$Treatment	1	0.10432	0.104319	1.6151	0.28764	0.2
Residuals	4	0.25836	0.064589	0.71236
Total	5	0.36268	1
BTx623-water deficit VS RR
	Df	SumsOfSqs	MeanSqs	F.Model	R2	Pr(>F)
alpha.expdata$Treatment	1	0.08156	0.081556	1.0686	0.21082	0.6
Residuals	4	0.3053	0.076324	0.78918
Total	5	0.38685	1
BTx623 VS RR-water deficit
	Df	SumsOfSqs	MeanSqs	F.Model	R2	Pr(>F)
alpha.expdata$Treatment	1	0.3101	0.3101	1.9039	0.32248	0.1
Residuals	4	0.6515	0.16287	0.67752
Total	5	0.9616	1
