# Supplementary material for: Induced secretion system mutation alters rhizosphere bacterial composition in Sorghum bicolor (L.) Moench
Source: Planta. 2021 Jan 18;253(2):33. doi: 10.1007/s00425-021-03569-5 (PMC7813745; doi:10.1007/s00425-021-03569-5)
Supplement: Supplementary file 3 — Supplementary file3 (XLSX 55 KB) [file 425_2021_3569_MOESM3_ESM.xlsx]

## Sheet: Phyla abundance-Bacteria
Title: Induced secretion system mutant alters rhizosphere bacterial composition in Sorghum bicolor (L.) Moench.
Authors: Vimal Kumar Balasubramanian, Lavanya Dampanaboina, Ning Yuan, Chris Cobos, Zhanguo Xin and Venugopal Mendu
Suppl. Table S2. Percentage Relative abundance values of Bacterial and Fungal Phyla and classes present in BTx623 and Red Root rhizospheres under both well-watered and water deficit conditions.
Major phyla abundance	Sample	proportion		Average		SIGNIFICANCE (ANOVA + Tukey Post-hoc test)
Proteobacteria	RR-1	0.44	44
Proteobacteria	RR-2	0.31	31	40.6667
Proteobacteria	RR-3	0.47	47			treatments	Tukey HSD	Tukey HSD	Tukey HSD
Proteobacteria	BTx623-1	0.44	44			pair	Q statistic	p-value	inferfence
Proteobacteria	BTx623-2	0.39	39	40.3333		RR vs BTx623	0.099	0.899995	insignificant
Proteobacteria	BTx623-3	0.38	38			RR vs RR-water deficit	2.5744	0.331446	insignificant
Proteobacteria	RR-water deficit-1	0.4	40			RR vs BTx623-water deficit	3.2675	0.174722	insignificant
Proteobacteria	RR-water deficit-2	0.27	27	32		BTx623 vs RR-water deficit	2.4754	0.361316	insignificant
Proteobacteria	RR-water deficit-3	0.29	29			BTx623 vs BTx623-water deficit	3.1685	0.192057	insignificant
Proteobacteria	BTx623-water deficit-1	0.28	28			RR-water deficit vs BTx623-water deficit	0.6931	0.899995	insignificant
Proteobacteria	BTx623-water deficit-2	0.29	29	29.6667
Proteobacteria	BTx623-water deficit-3	0.32	32
Actinobacteria	RR-1	0.22	22
Actinobacteria	RR-2	0.36	36	24.6667
Actinobacteria	RR-3	0.16	16			treatments	Tukey HSD	Tukey HSD	Tukey HSD
Actinobacteria	BTx623-1	0.1	10			pair	Q statistic	p-value	inferfence
Actinobacteria	BTx623-2	0.14	14	11.3333		RR vs BTx623	3.7546	0.10831	P=0.1
Actinobacteria	BTx623-3	0.1	10			RR vs RR-water deficit	1.1264	0.840282	insignificant
Actinobacteria	RR-water deficit-1	0.23	23			RR vs BTx623-water deficit	3.0975	0.205524	insignificant
Actinobacteria	RR-water deficit-2	0.32	32	28.6667		BTx623 vs RR-water deficit	4.881	0.0352945	* P<0.05
Actinobacteria	RR-water deficit-3	0.31	31			BTx623 vs BTx623-water deficit	6.8521	0.0055943	** P<0.01
Actinobacteria	BTx623-water deficit-1	0.35	35			RR-water deficit vs BTx623-water deficit	1.9712	0.534699	insignificant
Actinobacteria	BTx623-water deficit-2	0.32	32	35.6667
Actinobacteria	BTx623-water deficit-3	0.4	40
Firmicutes	RR-1	0.02	2
Firmicutes	RR-2	0.02	2	1.56667		treatments	Tukey HSD	Tukey HSD	Tukey HSD
Firmicutes	RR-3	0.007	0.7			pair	Q statistic	p-value	inferfence
Firmicutes	BTx623-1	0.01	1			RR vs BTx623	1.4935	0.707472	insignificant
Firmicutes	BTx623-2	0.01	1	0.966667		RR vs RR-water deficit	3.5679	0.130176	insignificant
Firmicutes	BTx623-3	0.009	0.9			RR vs BTx623-water deficit	0.6638	0.899995	insignificant
Firmicutes	RR-water deficit-1	0.04	4			BTx623 vs RR-water deficit	5.0614	0.0295697	* P<0.05
Firmicutes	RR-water deficit-2	0.03	3	3		BTx623 vs BTx623-water deficit	0.8297	0.899995	insignificant
Firmicutes	RR-water deficit-3	0.02	2			RR-water deficit vs BTx623-water deficit	4.2317	0.0672858	P<0.1
Firmicutes	BTx623-water deficit-1	0.009	0.9
Firmicutes	BTx623-water deficit-2	0.01	1	1.3
Firmicutes	BTx623-water deficit-3	0.02	2
Acidobacteria	RR-1	0.07	7
Acidobacteria	RR-2	0.1	10	8.33333
Acidobacteria	RR-3	0.08	8			treatments	Tukey HSD	Tukey HSD	Tukey HSD
Acidobacteria	BTx623-1	0.12	12			pair	Q statistic	p-value	inferfence
Acidobacteria	BTx623-2	0.13	13	13		RR vs BTx623	4.7329	0.0408479	* P<0.05
Acidobacteria	BTx623-3	0.14	14			RR vs RR-water deficit	3.0426	0.216517	insignificant
Acidobacteria	RR-water deficit-1	0.09	9			RR vs BTx623-water deficit	0.3381	0.899995	insignificant
Acidobacteria	RR-water deficit-2	0.13	13	11.3333		BTx623 vs RR-water deficit	1.6903	0.636288	insignificant
Acidobacteria	RR-water deficit-3	0.12	12			BTx623 vs BTx623-water deficit	5.0709	0.0292956	* P<0.05
Acidobacteria	BTx623-water deficit-1	0.1	10			RR-water deficit vs BTx623-water deficit	3.3806	0.15652	insignificant
Acidobacteria	BTx623-water deficit-2	0.08	8	8
Acidobacteria	BTx623-water deficit-3	0.06	6
Chloroflexi	RR-1	0.05	5
Chloroflexi	RR-2	0.05	5	4.66667		treatments	Tukey HSD	Tukey HSD	Tukey HSD
Chloroflexi	RR-3	0.04	4			pair	Q statistic	p-value	inferfence
Chloroflexi	BTx623-1	0.05	5			RR vs BTx623	1.633	0.657023	insignificant
Chloroflexi	BTx623-2	0.05	5	5.33333		RR vs RR-water deficit	2.4495	0.36943	insignificant
Chloroflexi	BTx623-3	0.06	6			RR vs BTx623-water deficit	0.8165	0.899995	insignificant
Chloroflexi	RR-water deficit-1	0.06	6			BTx623 vs RR-water deficit	0.8165	0.899995	insignificant
Chloroflexi	RR-water deficit-2	0.06	6	5.66667		BTx623 vs BTx623-water deficit	0.8165	0.899995	insignificant
Chloroflexi	RR-water deficit-3	0.05	5			RR-water deficit vs BTx623-water deficit	1.633	0.657023	insignificant
Chloroflexi	BTx623-water deficit-1	0.04	4
Chloroflexi	BTx623-water deficit-2	0.06	6	5
Chloroflexi	BTx623-water deficit-3	0.05	5
Planctomycetes	RR-1	0.03	3
Planctomycetes	RR-2	0.03	3	3		treatments	Tukey HSD	Tukey HSD	Tukey HSD
Planctomycetes	RR-3	0.03	3			pair	Q statistic	p-value	inferfence
Planctomycetes	BTx623-1	0.04	4			RR vs BTx623	4.6188	0.0457399	* P<0.05
Planctomycetes	BTx623-2	0.04	4	4.33333		RR vs RR-water deficit	2.3094	0.41531	insignificant
Planctomycetes	BTx623-3	0.05	5			RR vs BTx623-water deficit	1.1547	0.830039	insignificant
Planctomycetes	RR-water deficit-1	0.04	4			BTx623 vs RR-water deficit	2.3094	0.41531	insignificant
Planctomycetes	RR-water deficit-2	0.03	3	3.66667		BTx623 vs BTx623-water deficit	3.4641	0.144207	insignificant
Planctomycetes	RR-water deficit-3	0.04	4			RR-water deficit vs BTx623-water deficit	1.1547	0.830039	insignificant
Planctomycetes	BTx623-water deficit-1	0.03	3
Planctomycetes	BTx623-water deficit-2	0.04	4	3.33333
Planctomycetes	BTx623-water deficit-3	0.03	3
Gemmatimonadetes	RR-1	0.03	3
Gemmatimonadetes	RR-2	0.04	4	3.33333		treatments	Tukey HSD	Tukey HSD	Tukey HSD
Gemmatimonadetes	RR-3	0.03	3			pair	Q statistic	p-value	inferfence
Gemmatimonadetes	BTx623-1	0.04	4			RR vs BTx623	2.8868	0.250348	insignificant
Gemmatimonadetes	BTx623-2	0.05	5	5		RR vs RR-water deficit	2.3094	0.41531	insignificant
Gemmatimonadetes	BTx623-3	0.06	6			RR vs BTx623-water deficit	2.3094	0.41531	insignificant
Gemmatimonadetes	RR-water deficit-1	0.04	4			BTx623 vs RR-water deficit	0.5774	0.899995	insignificant
Gemmatimonadetes	RR-water deficit-2	0.05	5	4.66667		BTx623 vs BTx623-water deficit	0.5774	0.899995	insignificant
Gemmatimonadetes	RR-water deficit-3	0.05	5			RR-water deficit vs BTx623-water deficit	0	0.899995	insignificant
Gemmatimonadetes	BTx623-water deficit-1	0.05	5
Gemmatimonadetes	BTx623-water deficit-2	0.06	6	4.66667
Gemmatimonadetes	BTx623-water deficit-3	0.03	3
Bacteroidetes	RR-1	0.09	9
Bacteroidetes	RR-2	0.05	5	8.33333		treatments	Tukey HSD	Tukey HSD	Tukey HSD
Bacteroidetes	RR-3	0.11	11			pair	Q statistic	p-value	inferfence
Bacteroidetes	BTx623-1	0.12	12			RR vs BTx623	2.745	0.285	insignificant
Bacteroidetes	BTx623-2	0.11	11	11.3333		RR vs RR-water deficit	2.44	0.372441	insignificant
Bacteroidetes	BTx623-3	0.11	11			RR vs BTx623-water deficit	0.61	0.899995	insignificant
Bacteroidetes	RR-water deficit-1	0.06	6			BTx623 vs RR-water deficit	5.185	0.0262163	* P<0.05
Bacteroidetes	RR-water deficit-2	0.04	4	5.66667		BTx623 vs BTx623-water deficit	3.355	0.16049	insignificant
Bacteroidetes	RR-water deficit-3	0.07	7			RR-water deficit vs BTx623-water deficit	1.83	0.585766	insignificant
Bacteroidetes	BTx623-water deficit-1	0.09	9
Bacteroidetes	BTx623-water deficit-2	0.08	8	7.66667
Bacteroidetes	BTx623-water deficit-3	0.06	6
Verrucomicrobia	RR-1	0.03	3
Verrucomicrobia	RR-2	0.02	2	2.66667		treatments	Tukey HSD	Tukey HSD	Tukey HSD
Verrucomicrobia	RR-3	0.03	3			pair	Q statistic	p-value	inferfence
Verrucomicrobia	BTx623-1	0.05	5			RR vs BTx623	7	0.0049195	** P<0.01
Verrucomicrobia	BTx623-2	0.05	5	5		RR vs RR-water deficit	2	0.524264	insignificant
Verrucomicrobia	BTx623-3	0.05	5			RR vs BTx623-water deficit	2	0.524264	insignificant
Verrucomicrobia	RR-water deficit-1	0.02	2			BTx623 vs RR-water deficit	9	0.0010053	** P<0.01
Verrucomicrobia	RR-water deficit-2	0.02	2	2		BTx623 vs BTx623-water deficit	9	0.0010053	** P<0.01
Verrucomicrobia	RR-water deficit-3	0.02	2			RR-water deficit vs BTx623-water deficit	0	0.899995	insignificant
Verrucomicrobia	BTx623-water deficit-1	0.02	2
Verrucomicrobia	BTx623-water deficit-2	0.03	3	2
Verrucomicrobia	BTx623-water deficit-3	0.01	1
Bacteria unclassified	RR-1	0.009	0.9
Bacteria unclassified	RR-2	0.01	1	0.966667		treatments	Tukey HSD	Tukey HSD	Tukey HSD
Bacteria unclassified	RR-3	0.01	1			pair	Q statistic	p-value	inferfence
Bacteria unclassified	BTx623-1	0.01	1			RR vs BTx623	2.9551	0.235017	insignificant
Bacteria unclassified	BTx623-2	0.02	2	1.66667		RR vs RR-water deficit	1.5479	0.6878	insignificant
Bacteria unclassified	BTx623-3	0.02	2			RR vs BTx623-water deficit	0	0.899995	insignificant
Bacteria unclassified	RR-water deficit-1	0.01	1			BTx623 vs RR-water deficit	1.4072	0.738702	insignificant
Bacteria unclassified	RR-water deficit-2	0.02	2	1.33333		BTx623 vs BTx623-water deficit	2.9551	0.235017	insignificant
Bacteria unclassified	RR-water deficit-3	0.01	1			RR-water deficit vs BTx623-water deficit	1.5479	0.6878	insignificant
Bacteria unclassified	BTx623-water deficit-1	0.01	1
Bacteria unclassified	BTx623-water deficit-2	0.01	1	0.966667
Bacteria unclassified	BTx623-water deficit-3	0.009	0.9

## Sheet: Actinobacteria
Title: Induced secretion system mutant alters rhizosphere bacterial composition in Sorghum bicolor (L.) Moench.
Authors: Vimal Kumar Balasubramanian, Lavanya Dampanaboina, Ning Yuan, Chris Cobos, Zhanguo Xin and Venugopal Mendu
Suppl. Table S2. Percentage Relative abundance values of Bacterial and Fungal Phyla and classes present in BTx623 and Red Root rhizospheres under both well-watered and water deficit conditions.
Actinobacteria Phyla abundance (excluding classes below)	Sample	proportion		Average		SIGNIFICANCE (ANOVA + Tukey Post-hoc test)
Actinobacteria	RR-1	79	79
Actinobacteria	RR-2	85	85	82
Actinobacteria	RR-3	82	82
Actinobacteria	BTx623-1	70	70			treatments	Tukey HSD	Tukey HSD	Tukey HSD
Actinobacteria	BTx623-2	72	72	67.6667		pair	Q statistic	p-value	inferfence
Actinobacteria	BTx623-3	61	61			RR vs BTx623	5.2338	0.0250009	* P<0.05
Actinobacteria	RR-water deficit-1	73	73			RR vs RR-water deficit	1.2172	0.807444	insignificant
Actinobacteria	RR-water deficit-2	78	78	78.6667		RR vs BTx623-water deficit	2.0692	0.499252	insignificant
Actinobacteria	RR-water deficit-3	85	85			BTx623 vs RR-water deficit	4.0166	0.0834208	insignificant
Actinobacteria	BTx623-water deficit-1	89	89			BTx623 vs BTx623-water deficit	7.303	0.0037953	** P<0.01
Actinobacteria	BTx623-water deficit-2	84	84	87.6667		RR-water deficit vs BTx623-water deficit	3.2863	0.171562	insignificant
Actinobacteria	BTx623-water deficit-3	90	90
Other Actinobacteria Class abundance	Sample	proportion		Average
Thermoleophilia	RR-1	8	8
Thermoleophilia	RR-2	6	6	6.66667
Thermoleophilia	RR-3	6	6
Thermoleophilia	BTx623-1	10	10			treatments	Tukey HSD	Tukey HSD	Tukey HSD
Thermoleophilia	BTx623-2	9	9	10		pair	Q statistic	p-value	inferfence
Thermoleophilia	BTx623-3	11	11			RR vs BTx623	3.9223	0.091611	insignificant
Thermoleophilia	RR-water deficit-1	10	10			RR vs RR-water deficit	1.5689	0.680196	insignificant
Thermoleophilia	RR-water deficit-2	8	8	8		RR vs BTx623-water deficit	2.7456	0.28483	insignificant
Thermoleophilia	RR-water deficit-3	6	6			BTx623 vs RR-water deficit	2.3534	0.400573	insignificant
Thermoleophilia	BTx623-water deficit-1	3	3			BTx623 vs BTx623-water deficit	6.6679	0.0065808	** P<0.01
Thermoleophilia	BTx623-water deficit-2	6	6	4.33333		RR-water deficit vs BTx623-water deficit	4.3146	0.0619378	insignificant
Thermoleophilia	BTx623-water deficit-3	4	4
TakashiAC-B11	RR-1	0.5	0.5
TakashiAC-B12	RR-2	1	1	0.666667
TakashiAC-B13	RR-3	0.5	0.5
TakashiAC-B14	BTx623-1	2	2			treatments	Tukey HSD	Tukey HSD	Tukey HSD
TakashiAC-B15	BTx623-2	1	1	1.66667		pair	Q statistic	p-value	inferfence
TakashiAC-B16	BTx623-3	2	2			RR vs BTx623	4.4846	0.0522746	insignificant
TakashiAC-B17	RR-water deficit-1	0.4	0.4			RR vs RR-water deficit	0.1495	0.899995	insignificant
TakashiAC-B18	RR-water deficit-2	1	1	0.7		RR vs BTx623-water deficit	0.1495	0.899995	insignificant
TakashiAC-B19	RR-water deficit-3	0.7	0.7			BTx623 vs RR-water deficit	4.3351	0.0606811	insignificant
TakashiAC-B20	BTx623-water deficit-1	0.7	0.7			BTx623 vs BTx623-water deficit	4.3351	0.0606811	insignificant
TakashiAC-B21	BTx623-water deficit-2	1	1	0.7		RR-water deficit vs BTx623-water deficit	0	0.899995	insignificant
TakashiAC-B22	BTx623-water deficit-3	0.4	0.4
Rubrobacteria	RR-1	5	5
Rubrobacteria	RR-2	3	3	3.33333
Rubrobacteria	RR-3	2	2
Rubrobacteria	BTx623-1	4	4			treatments	Tukey HSD	Tukey HSD	Tukey HSD
Rubrobacteria	BTx623-2	3	3	4.33333		pair	Q statistic	p-value	inferfence
Rubrobacteria	BTx623-3	6	6			RR vs BTx623	1.1547	0.830039	insignificant
Rubrobacteria	RR-water deficit-1	7	7			RR vs RR-water deficit	1.5396	0.690805	insignificant
Rubrobacteria	RR-water deficit-2	4	4	4.66667		RR vs BTx623-water deficit	1.5396	0.690805	insignificant
Rubrobacteria	RR-water deficit-3	3	3			BTx623 vs RR-water deficit	0.3849	0.899995	insignificant
Rubrobacteria	BTx623-water deficit-1	2	2			BTx623 vs BTx623-water deficit	2.6943	0.298249	insignificant
Rubrobacteria	BTx623-water deficit-2	2	2	2		RR-water deficit vs BTx623-water deficit	3.0792	0.209132	insignificant
Rubrobacteria	BTx623-water deficit-3	2	2
Nitriliruptoria	RR-1	0.2	0.2
Nitriliruptoria	RR-2	0.2	0.2	0.2
Nitriliruptoria	RR-3	0.2	0.2
Nitriliruptoria	BTx623-1	0.3	0.3			treatments	Tukey HSD	Tukey HSD	Tukey HSD
Nitriliruptoria	BTx623-2	0.07	0.07	0.156667		pair	Q statistic	p-value	inferfence
Nitriliruptoria	BTx623-3	0.1	0.1			RR vs BTx623	0.6317	0.899995	insignificant
Nitriliruptoria	RR-water deficit-1	0.2	0.2			RR vs RR-water deficit	1.4578	0.720401	insignificant
Nitriliruptoria	RR-water deficit-2	0.3	0.3	0.3		RR vs BTx623-water deficit	0.243	0.899995	insignificant
Nitriliruptoria	RR-water deficit-3	0.4	0.4			BTx623 vs RR-water deficit	2.0895	0.492019	insignificant
Nitriliruptoria	BTx623-water deficit-1	0.2	0.2			BTx623 vs BTx623-water deficit	0.8747	0.899995	insignificant
Nitriliruptoria	BTx623-water deficit-2	0.4	0.4	0.216667		RR-water deficit vs BTx623-water deficit	1.2148	0.80829	insignificant
Nitriliruptoria	BTx623-water deficit-3	0.05	0.05
MB-A2-108	RR-1	0.9	0.9
MB-A2-108	RR-2	0.4	0.4	0.733333
MB-A2-108	RR-3	0.9	0.9
MB-A2-108	BTx623-1	3	3			treatments	Tukey HSD	Tukey HSD	Tukey HSD
MB-A2-108	BTx623-2	3	3	3.33333		pair	Q statistic	p-value	inferfence
MB-A2-108	BTx623-3	4	4			RR vs BTx623	8.9179	0.0010472	** P<0.01
MB-A2-108	RR-water deficit-1	2	2			RR vs RR-water deficit	2.8583	0.25701	insignificant
MB-A2-108	RR-water deficit-2	2	2	1.56667		RR vs BTx623-water deficit	0.2287	0.899995	insignificant
MB-A2-108	RR-water deficit-3	0.7	0.7			BTx623 vs RR-water deficit	6.0596	0.0114247	* P<0.05
MB-A2-108	BTx623-water deficit-1	0.8	0.8			BTx623 vs BTx623-water deficit	8.6893	0.0012453	** P<0.01
MB-A2-108	BTx623-water deficit-2	1	1	0.8		RR-water deficit vs BTx623-water deficit	2.6296	0.315783	insignificant
MB-A2-108	BTx623-water deficit-3	0.6	0.6
Coriobacteriia	RR-1	0	0
Coriobacteriia	RR-2	0	0	0
Coriobacteriia	RR-3	0	0
Coriobacteriia	BTx623-1	0	0
Coriobacteriia	BTx623-2	0	0	0
Coriobacteriia	BTx623-3	0	0
Coriobacteriia	RR-water deficit-1	0	0
Coriobacteriia	RR-water deficit-2	0	0	0
Coriobacteriia	RR-water deficit-3	0	0
Coriobacteriia	BTx623-water deficit-1	0	0
Coriobacteriia	BTx623-water deficit-2	0	0	0
Coriobacteriia	BTx623-water deficit-3	0	0
Actinobacteria_unclassified	RR-1	1	1
Actinobacteria_unclassified	RR-2	1	1	1
Actinobacteria_unclassified	RR-3	1	1
Actinobacteria_unclassified	BTx623-1	2	2			treatments	Tukey HSD	Tukey HSD	Tukey HSD
Actinobacteria_unclassified	BTx623-2	2	2	2.66667		pair	Q statistic	p-value	inferfence
Actinobacteria_unclassified	BTx623-3	4	4			RR vs BTx623	4.1667	0.0718033	insignificant
Actinobacteria_unclassified	RR-water deficit-1	2	2			RR vs RR-water deficit	1.4167	0.735276	insignificant
Actinobacteria_unclassified	RR-water deficit-2	2	2	1.56667		RR vs BTx623-water deficit	0.3333	0.899995	insignificant
Actinobacteria_unclassified	RR-water deficit-3	0.7	0.7			BTx623 vs RR-water deficit	2.75	0.28371	insignificant
Actinobacteria_unclassified	BTx623-water deficit-1	0.9	0.9			BTx623 vs BTx623-water deficit	4.5	0.0514788	insignificant
Actinobacteria_unclassified	BTx623-water deficit-2	1	1	0.866667		RR-water deficit vs BTx623-water deficit	1.75	0.614699	insignificant
Actinobacteria_unclassified	BTx623-water deficit-3	0.7	0.7
Acidimicrobiia	RR-1	6	6
Acidimicrobiia	RR-2	3	3	5.33333
Acidimicrobiia	RR-3	7	7
Acidimicrobiia	BTx623-1	8	8			treatments	Tukey HSD	Tukey HSD	Tukey HSD
Acidimicrobiia	BTx623-2	10	10	10.3333		pair	Q statistic	p-value	inferfence
Acidimicrobiia	BTx623-3	13	13			RR vs BTx623	5	0.0313988	* P<0.05
Acidimicrobiia	RR-water deficit-1	6	6			RR vs RR-water deficit	0.3333	0.899995	insignificant
Acidimicrobiia	RR-water deficit-2	5	5	5		RR vs BTx623-water deficit	1.6667	0.644843	insignificant
Acidimicrobiia	RR-water deficit-3	4	4			BTx623 vs RR-water deficit	5.3333	0.0227057	* P<0.05
Acidimicrobiia	BTx623-water deficit-1	4	4			BTx623 vs BTx623-water deficit	6.6667	0.0065867	** P<0.01
Acidimicrobiia	BTx623-water deficit-2	4	4	3.66667		RR-water deficit vs BTx623-water deficit	1.3333	0.765421	insignificant
Acidimicrobiia	BTx623-water deficit-3	3	3

## Sheet: Proteobacteria
Title: Induced secretion system mutant alters rhizosphere bacterial composition in Sorghum bicolor (L.) Moench.
Authors: Vimal Kumar Balasubramanian, Lavanya Dampanaboina, Ning Yuan, Chris Cobos, Zhanguo Xin and Venugopal Mendu
Suppl. Table S2. Percentage Relative abundance values of Bacterial and Fungal Phyla and classes present in BTx623 and Red Root rhizospheres under both well-watered and water deficit conditions.
Proteobacteria Classes abundance	Sample	proportion		Average		SIGNIFICANCE (ANOVA + Tukey Post-hoc test)
Alpha Proteobacteria	RR-1	0.52	52
Alpha Proteobacteria	RR-2	0.57	57	51.3333		Treatments	Tukey HSD	Tukey HSD	Tukey HSD
Alpha Proteobacteria	RR-3	0.45	45			pair	Q statistic	p-value	inferfence
Alpha Proteobacteria	BTx623-1	0.41	41			RR vs BTx623	4.9373	0.0333941	* P<0.05
Alpha Proteobacteria	BTx623-2	0.41	41	41.6667		RR vs RR-water deficit	1.7025	0.631874	insignificant
Alpha Proteobacteria	BTx623-3	0.43	43			RR vs BTx623-water deficit	1.7025	0.755048	insignificant
Alpha Proteobacteria	RR-water deficit-1	0.54	54			BTx623 vs RR-water deficit	1.7025	0.006748	** P<0.01
Alpha Proteobacteria	RR-water deficit-2	0.56	56	54.6667		BTx623 vs BTx623-water deficit	1.7025	0.009169	** P<0.01
Alpha Proteobacteria	RR-water deficit-3	0.54	54			RR-water deficit vs BTx623-water deficit	1.7025	0.899995	insignificant
Alpha Proteobacteria	BTx623-water deficit-1	0.53	53
Alpha Proteobacteria	BTx623-water deficit-2	0.57	57	54
Alpha Proteobacteria	BTx623-water deficit-3	0.52	52
Beta Proteobacteria	RR-1	0.17	17
Beta Proteobacteria	RR-2	0.17	17	17		treatments	Tukey HSD	Tukey HSD	Tukey HSD
Beta Proteobacteria	RR-3	0.17	17			pair	Q statistic	p-value	inferfence
Beta Proteobacteria	BTx623-1	0.29	29			RR vs BTx623	8.0717	0.0020187	** P<0.01
Beta Proteobacteria	BTx623-2	0.3	30	27.3333		RR vs RR-water deficit	0.5208	0.899995	insignificant
Beta Proteobacteria	BTx623-3	0.23	23			RR vs BTx623-water deficit	1.5623	0.682608	insignificant
Beta Proteobacteria	RR-water deficit-1	0.18	18			BTx623 vs RR-water deficit	8.5925	0.001338	** P<0.01
Beta Proteobacteria	RR-water deficit-2	0.15	15	16.3333		BTx623 vs BTx623-water deficit	9.634	0.0010053	** P<0.01
Beta Proteobacteria	RR-water deficit-3	0.16	16			RR-water deficit vs BTx623-water deficit	1.0415	0.870983	insignificant
Beta Proteobacteria	BTx623-water deficit-1	0.17	17
Beta Proteobacteria	BTx623-water deficit-2	0.14	14	15
Beta Proteobacteria	BTx623-water deficit-3	0.14	14
gamma Proteobacteria	RR-1	0.2	20
gamma Proteobacteria	RR-2	0.16	16	20		treatments	Tukey HSD	Tukey HSD	Tukey HSD
gamma Proteobacteria	RR-3	0.24	24			pair	Q statistic	p-value	inferfence
gamma Proteobacteria	BTx623-1	0.18	18			RR vs BTx623	2.6285	0.316097	insignificant
gamma Proteobacteria	BTx623-2	0.06	6	13.6667		RR vs RR-water deficit	2.7669	0.279418	insignificant
gamma Proteobacteria	BTx623-3	0.17	17			RR vs BTx623-water deficit	0.415	0.899995	insignificant
gamma Proteobacteria	RR-water deficit-1	0.16	16			BTx623 vs RR-water deficit	0.1383	0.899995	insignificant
gamma Proteobacteria	RR-water deficit-2	0.12	12	13.3333		BTx623 vs BTx623-water deficit	2.2135	0.448272	insignificant
gamma Proteobacteria	RR-water deficit-3	0.12	12			RR-water deficit vs BTx623-water deficit	2.3518	0.401092	insignificant
gamma Proteobacteria	BTx623-water deficit-1	0.19	19
gamma Proteobacteria	BTx623-water deficit-2	0.17	17	19
gamma Proteobacteria	BTx623-water deficit-3	0.21	21
Delta Proteobacteria	RR-1	0.09	9
Delta Proteobacteria	RR-2	0.09	9	9.66667		treatments	Tukey HSD	Tukey HSD	Tukey HSD
Delta Proteobacteria	RR-3	0.11	11			pair	Q statistic	p-value	inferfence
Delta Proteobacteria	BTx623-1	0.09	9			RR vs BTx623	0.5601	0.899995	insignificant
Delta Proteobacteria	BTx623-2	0.09	9	10.3333		RR vs RR-water deficit	3.0806	0.208853	insignificant
Delta Proteobacteria	BTx623-3	0.13	13			RR vs BTx623-water deficit	0.2801	0.899995	insignificant
Delta Proteobacteria	RR-water deficit-1	0.1	10			BTx623 vs RR-water deficit	2.5205	0.347464	insignificant
Delta Proteobacteria	RR-water deficit-2	0.14	14	13.3333		BTx623 vs BTx623-water deficit	0.2801	0.899995	insignificant
Delta Proteobacteria	RR-water deficit-3	0.16	16			RR-water deficit vs BTx623-water deficit	2.8006	0.270987	insignificant
Delta Proteobacteria	BTx623-water deficit-1	0.09	9
Delta Proteobacteria	BTx623-water deficit-2	0.1	10	10
Delta Proteobacteria	BTx623-water deficit-3	0.11	11
unclassified Proteobacteria	RR-1	0.02	2
unclassified Proteobacteria	RR-2	0.01	1	2		treatments	Tukey HSD	Tukey HSD	Tukey HSD
unclassified Proteobacteria	RR-3	0.03	3			pair	Q statistic	p-value	inferfence
unclassified Proteobacteria	BTx623-1	0.03	3			RR vs BTx623	2.7975	0.271736	insignificant
unclassified Proteobacteria	BTx623-2	0.14	14	7		RR vs RR-water deficit	0.1865	0.899995	insignificant
unclassified Proteobacteria	BTx623-3	0.04	4			RR vs BTx623-water deficit	0	0.899995	insignificant
unclassified Proteobacteria	RR-water deficit-1	0.02	2			BTx623 vs RR-water deficit	2.611	0.320966	insignificant
unclassified Proteobacteria	RR-water deficit-2	0.03	3	2.33333		BTx623 vs BTx623-water deficit	2.7975	0.271736	insignificant
unclassified Proteobacteria	RR-water deficit-3	0.02	2			RR-water deficit vs BTx623-water deficit	0.1865	0.899995	insignificant
unclassified Proteobacteria	BTx623-water deficit-1	0.02	2
unclassified Proteobacteria	BTx623-water deficit-2	0.02	2	2
unclassified Proteobacteria	BTx623-water deficit-3	0.02	2

## Sheet: Phyla abundance-Fungi
Title: Induced secretion system mutant alters rhizosphere bacterial composition in Sorghum bicolor (L.) Moench.
Authors: Vimal Kumar Balasubramanian, Lavanya Dampanaboina, Ning Yuan, Chris Cobos, Zhanguo Xin and Venugopal Mendu
Suppl. Table S2. Percentage Relative abundance values of Bacterial and Fungal Phyla and classes present in BTx623 and Red Root rhizospheres under both well-watered and water deficit conditions.
Major phyla abundance	Sample	values	proportion	Average		SIGNIFICANCE (ANOVA + Tukey Post-hoc test)
Ascomycota	RR-1	0.89	89
Ascomycota	RR-2	0.79	79	82.6667
Ascomycota	RR-3	0.8	80
Ascomycota	BTx623-1	0.67	67			treatments	Tukey HSD	Tukey HSD	Tukey HSD
Ascomycota	BTx623-2	0.81	81	72		pair	Q statistic	p-value	inferfence
Ascomycota	BTx623-3	0.68	68			RR vs BTx623	3.2533	0.177003	insignificant
Ascomycota	RR-water deficit-1	0.77	77			RR vs RR-water deficit	0.1017	0.899995	insignificant
Ascomycota	RR-water deficit-2	0.87	87	82.3333		RR vs BTx623-water deficit	1.9316	0.54899	insignificant
Ascomycota	RR-water deficit-3	0.83	83			BTx623 vs RR-water deficit	3.1516	0.195182	insignificant
Ascomycota	BTx623-water deficit-1	0.73	73			BTx623 vs BTx623-water deficit	1.3217	0.769647	insignificant
Ascomycota	BTx623-water deficit-2	0.76	76	76.3333		RR-water deficit vs BTx623-water deficit	1.83	0.585766	insignificant
Ascomycota	BTx623-water deficit-3	0.8	80
Basidiomycota	RR-1	0.07	7
Basidiomycota	RR-2	0.16	16	12		treatments	Tukey HSD	Tukey HSD	Tukey HSD
Basidiomycota	RR-3	0.13	13			pair	Q statistic	p-value	inferfence
Basidiomycota	BTx623-1	0.25	25			RR vs BTx623	2.2846	0.423747	insignificant
Basidiomycota	BTx623-2	0.1	10	20.3333		RR vs RR-water deficit	0.3655	0.899995	insignificant
Basidiomycota	BTx623-3	0.26	26			RR vs BTx623-water deficit	0.5483	0.899995	insignificant
Basidiomycota	RR-water deficit-1	0.17	17			BTx623 vs RR-water deficit	2.6501	0.310166	insignificant
Basidiomycota	RR-water deficit-2	0.07	7	10.6667		BTx623 vs BTx623-water deficit	1.7363	0.619667	insignificant
Basidiomycota	RR-water deficit-3	0.08	8			RR-water deficit vs BTx623-water deficit	0.9138	0.899995	insignificant
Basidiomycota	BTx623-water deficit-1	0.2	20
Basidiomycota	BTx623-water deficit-2	0.12	12	14
Basidiomycota	BTx623-water deficit-3	0.1	10
Chytridiomycota	RR-1	0	0
Chytridiomycota	RR-2	0	0	0		treatments	Tukey HSD	Tukey HSD	Tukey HSD
Chytridiomycota	RR-3	0	0			pair	Q statistic	p-value	inferfence
Chytridiomycota	BTx623-1	0	0			RR vs BTx623	0	0.899995	insignificant
Chytridiomycota	BTx623-2	0	0	0		RR vs RR-water deficit	0	0.899995	insignificant
Chytridiomycota	BTx623-3	0	0			RR vs BTx623-water deficit	3.4641	0.144207	insignificant
Chytridiomycota	RR-water deficit-1	0	0			BTx623 vs RR-water deficit	0	0.899995	insignificant
Chytridiomycota	RR-water deficit-2	0	0	0		BTx623 vs BTx623-water deficit	3.4641	0.144207	insignificant
Chytridiomycota	RR-water deficit-3	0	0			RR-water deficit vs BTx623-water deficit	3.4641	0.144207	insignificant
Chytridiomycota	BTx623-water deficit-1	0.02	2
Chytridiomycota	BTx623-water deficit-2	0.04	4	2
Chytridiomycota	BTx623-water deficit-3	0	0
Zygomycota	RR-1	0.01	1
Zygomycota	RR-2	0.01	1	1		treatments	Tukey HSD	Tukey HSD	Tukey HSD
Zygomycota	RR-3	0.01	1			pair	Q statistic	p-value	inferfence
Zygomycota	BTx623-1	0.02	2			RR vs BTx623	2.1213	0.480718	insignificant
Zygomycota	BTx623-2	0.02	2	2		RR vs RR-water deficit	3.5355	0.1344	insignificant
Zygomycota	BTx623-3	0.02	2			RR vs BTx623-water deficit	2.8284	0.264167	insignificant
Zygomycota	RR-water deficit-1	0.03	3			BTx623 vs RR-water deficit	1.4142	0.736162	insignificant
Zygomycota	RR-water deficit-2	0.03	3	2.66667		BTx623 vs BTx623-water deficit	0.7071	0.899995	insignificant
Zygomycota	RR-water deficit-3	0.02	2			RR-water deficit vs BTx623-water deficit	0.7071	0.899995	insignificant
Zygomycota	BTx623-water deficit-1	0.02	2
Zygomycota	BTx623-water deficit-2	0.04	4	2.33333
Zygomycota	BTx623-water deficit-3	0.01	1
Glomeromycota	RR-1	0	0
Glomeromycota	RR-2	0	0	0		treatments	Tukey HSD	Tukey HSD	Tukey HSD
Glomeromycota	RR-3	0	0			pair	Q statistic	p-value	inferfence
Glomeromycota	BTx623-1	0.01	1			RR vs BTx623	3.1305	0.199165	insignificant
Glomeromycota	BTx623-2	0.05	5	2.33333		RR vs RR-water deficit	0	0.899995	insignificant
Glomeromycota	BTx623-3	0.01	1			RR vs BTx623-water deficit	0.8944	0.899995	insignificant
Glomeromycota	RR-water deficit-1	0	0			BTx623 vs RR-water deficit	3.1305	0.199165	insignificant
Glomeromycota	RR-water deficit-2	0	0	0		BTx623 vs BTx623-water deficit	2.2361	0.440425	insignificant
Glomeromycota	RR-water deficit-3	0	0			RR-water deficit vs BTx623-water deficit	0.8944	0.899995	insignificant
Glomeromycota	BTx623-water deficit-1	0	0
Glomeromycota	BTx623-water deficit-2	0	0	0.666667
Glomeromycota	BTx623-water deficit-3	0.02	2
Fungi_unclassified	RR-1	0.01	1
Fungi_unclassified	RR-2	0.03	3	2.33333		treatments	Tukey HSD	Tukey HSD	Tukey HSD
Fungi_unclassified	RR-3	0.03	3			pair	Q statistic	p-value	inferfence
Fungi_unclassified	BTx623-1	0.04	4			RR vs BTx623	0.3482	0.899995	insignificant
Fungi_unclassified	BTx623-2	0.02	2	2.66667		RR vs RR-water deficit	1.3926	0.743975	insignificant
Fungi_unclassified	BTx623-3	0.02	2			RR vs BTx623-water deficit	1.7408	0.618034	insignificant
Fungi_unclassified	RR-water deficit-1	0.02	2			BTx623 vs RR-water deficit	1.0445	0.869915	insignificant
Fungi_unclassified	RR-water deficit-2	0.03	3	3.66667		BTx623 vs BTx623-water deficit	1.3926	0.743975	insignificant
Fungi_unclassified	RR-water deficit-3	0.06	6			RR-water deficit vs BTx623-water deficit	0.3482	0.899995	insignificant
Fungi_unclassified	BTx623-water deficit-1	0.02	2
Fungi_unclassified	BTx623-water deficit-2	0.04	4	4
Fungi_unclassified	BTx623-water deficit-3	0.06	6
Others	RR-1	0.02	2			treatments	Tukey HSD	Tukey HSD	Tukey HSD
Others	RR-2	0.01	1	2		pair	Q statistic	p-value	inferfence
Others	RR-3	0.03	3			RR vs BTx623	3.266	0.174975	insignificant
Others	BTx623-1	0.01	1			RR vs RR-water deficit	3.266	0.174975	insignificant
Others	BTx623-2	0	0	0.666667		RR vs BTx623-water deficit	3.266	0.174975	insignificant
Others	BTx623-3	0.01	1			BTx623 vs RR-water deficit	0	0.899995	insignificant
Others	RR-water deficit-1	0.01	1			BTx623 vs BTx623-water deficit	0	0.899995	insignificant
Others	RR-water deficit-2	0	0	0.666667		RR-water deficit vs BTx623-water deficit	0	0.899995	insignificant
Others	RR-water deficit-3	0.01	1
Others	BTx623-water deficit-1	0.01	1
Others	BTx623-water deficit-2	0	0	0.666667
Others	BTx623-water deficit-3	0.01	1

## Sheet: Ascomycota
Title: Induced secretion system mutant alters rhizosphere bacterial composition in Sorghum bicolor (L.) Moench.
Authors: Vimal Kumar Balasubramanian, Lavanya Dampanaboina, Ning Yuan, Chris Cobos, Zhanguo Xin and Venugopal Mendu
Suppl. Table S2. Percentage Relative abundance values of Bacterial and Fungal Phyla and classes present in BTx623 and Red Root rhizospheres under both well-watered and water deficit conditions.
Ascomycota Classes abundance	Sample	proportion		Average
Dothideomycetes	RR-1	25	25
Dothideomycetes	RR-2	30	30	31.3333
Dothideomycetes	RR-3	39	39
Dothideomycetes	BTx623-1	34	34			treatments	Tukey HSD	Tukey HSD	Tukey HSD
Dothideomycetes	BTx623-2	37	37	30.3333		pair	Q statistic	p-value	inferfence
Dothideomycetes	BTx623-3	20	20			RR vs BTx623	0.1867	0.899995	insignificant
Dothideomycetes	RR-water deficit-1	31	31			RR vs RR-water deficit	0.1867	0.899995	insignificant
Dothideomycetes	RR-water deficit-2	43	43	30.3333		RR vs BTx623-water deficit	1.6179	0.662482	insignificant
Dothideomycetes	RR-water deficit-3	17	17			BTx623 vs RR-water deficit	0	0.899995	insignificant
Dothideomycetes	BTx623-water deficit-1	16	16			BTx623 vs BTx623-water deficit	1.4312	0.73001	insignificant
Dothideomycetes	BTx623-water deficit-2	23	23	22.6667		RR-water deficit vs BTx623-water deficit	1.4312	0.73001	insignificant
Dothideomycetes	BTx623-water deficit-3	29	29
Sordariomycetes	RR-1	55	55
Sordariomycetes	RR-2	53	53	50.3333
Sordariomycetes	RR-3	43	43
Sordariomycetes	BTx623-1	43	43			treatments	Tukey HSD	Tukey HSD	Tukey HSD
Sordariomycetes	BTx623-2	54	54	43.6667		pair	Q statistic	p-value	inferfence
Sordariomycetes	BTx623-3	34	34			RR vs BTx623	1.5119	0.700841	insignificant
Sordariomycetes	RR-water deficit-1	46	46			RR vs RR-water deficit	0.6047	0.899995	insignificant
Sordariomycetes	RR-water deficit-2	40	40	47.6667		RR vs BTx623-water deficit	0.4536	0.899995	insignificant
Sordariomycetes	RR-water deficit-3	57	57			BTx623 vs RR-water deficit	0.9071	0.899995	insignificant
Sordariomycetes	BTx623-water deficit-1	45	45			BTx623 vs BTx623-water deficit	1.0583	0.864911	insignificant
Sordariomycetes	BTx623-water deficit-2	53	53	48.3333		RR-water deficit vs BTx623-water deficit	0.1512	0.899995	insignificant
Sordariomycetes	BTx623-water deficit-3	47	47
Leotiomycetes	RR-1	0.02	0.02
Leotiomycetes	RR-2	0.03	0.03	0.0266667
Leotiomycetes	RR-3	0.03	0.03
Leotiomycetes	BTx623-1	0.1	0.1			treatments	Tukey HSD	Tukey HSD	Tukey HSD
Leotiomycetes	BTx623-2	0.1	0.1	0.0766667		pair	Q statistic	p-value	inferfence
Leotiomycetes	BTx623-3	0.03	0.03			RR vs BTx623	2.956	0.234823	insignificant
Leotiomycetes	RR-water deficit-1	0.03	0.03			RR vs RR-water deficit	0.9853	0.891306	insignificant
Leotiomycetes	RR-water deficit-2	0.05	0.05	0.0433333		RR vs BTx623-water deficit	1.1824	0.82002	insignificant
Leotiomycetes	RR-water deficit-3	0.05	0.05			BTx623 vs RR-water deficit	1.9707	0.534877	insignificant
Leotiomycetes	BTx623-water deficit-1	0.01	0.01			BTx623 vs BTx623-water deficit	1.7736	0.606163	insignificant
Leotiomycetes	BTx623-water deficit-2	0.04	0.04	0.0466667		RR-water deficit vs BTx623-water deficit	0.1971	0.899995	insignificant
Leotiomycetes	BTx623-water deficit-3	0.09	0.09
Eurotiomycetes	RR-1	4	4
Eurotiomycetes	RR-2	2	2	3
Eurotiomycetes	RR-3	3	3
Eurotiomycetes	BTx623-1	2	2			treatments	Tukey HSD	Tukey HSD	Tukey HSD
Eurotiomycetes	BTx623-2	1	1	2		pair	Q statistic	p-value	inferfence
Eurotiomycetes	BTx623-3	3	3			RR vs BTx623	1.1767	0.822083	insignificant
Eurotiomycetes	RR-water deficit-1	5	5			RR vs RR-water deficit	1.5689	0.680196	insignificant
Eurotiomycetes	RR-water deficit-2	6	6	4.33333		RR vs BTx623-water deficit	0.7845	0.899995	insignificant
Eurotiomycetes	RR-water deficit-3	2	2			BTx623 vs RR-water deficit	2.7456	0.28483	insignificant
Eurotiomycetes	BTx623-water deficit-1	2	2			BTx623 vs BTx623-water deficit	1.9612	0.538314	insignificant
Eurotiomycetes	BTx623-water deficit-2	4	4	3.66667		RR-water deficit vs BTx623-water deficit	0.7845	0.899995	insignificant
Eurotiomycetes	BTx623-water deficit-3	5	5
Pezizomycetes	RR-1	16	16
Pezizomycetes	RR-2	12	12	13.6667
Pezizomycetes	RR-3	13	13
Pezizomycetes	BTx623-1	16	16			treatments	Tukey HSD	Tukey HSD	Tukey HSD
Pezizomycetes	BTx623-2	6	6	20.3333		pair	Q statistic	p-value	inferfence
Pezizomycetes	BTx623-3	39	39			RR vs BTx623	1.0717	0.860053	insignificant
Pezizomycetes	RR-water deficit-1	17	17			RR vs RR-water deficit	0.2679	0.899995	insignificant
Pezizomycetes	RR-water deficit-2	8	8	15.3333		RR vs BTx623-water deficit	1.3932	0.743749	insignificant
Pezizomycetes	RR-water deficit-3	21	21			BTx623 vs RR-water deficit	0.8038	0.899995	insignificant
Pezizomycetes	BTx623-water deficit-1	35	35			BTx623 vs BTx623-water deficit	0.3215	0.899995	insignificant
Pezizomycetes	BTx623-water deficit-2	19	19	22.3333		RR-water deficit vs BTx623-water deficit	1.1253	0.840667	insignificant
Pezizomycetes	BTx623-water deficit-3	13	13

## Sheet: Basidiomycota
Title: Induced secretion system mutant alters rhizosphere bacterial composition in Sorghum bicolor (L.) Moench.
Authors: Vimal Kumar Balasubramanian, Lavanya Dampanaboina, Ning Yuan, Chris Cobos, Zhanguo Xin and Venugopal Mendu
Suppl. Table S2. Percentage Relative abundance values of Bacterial and Fungal Phyla and classes present in BTx623 and Red Root rhizospheres under both well-watered and water deficit conditions.
Basidiomycota Classes abundance	Sample	proportion		Average
Agaricomycetes	RR-1	70	70
Agaricomycetes	RR-2	85	85	80
Agaricomycetes	RR-3	85	85
Agaricomycetes	BTx623-1	94	94			treatments	Tukey HSD	Tukey HSD	Tukey HSD
Agaricomycetes	BTx623-2	88	88	92.6667		pair	Q statistic	p-value	inferfence
Agaricomycetes	BTx623-3	96	96			RR vs BTx623	2.3332	0.407296	insignificant
Agaricomycetes	RR-water deficit-1	76	76			RR vs RR-water deficit	2.8858	0.250562	insignificant
Agaricomycetes	RR-water deficit-2	54	54	64.3333		RR vs BTx623-water deficit	0.7368	0.899995	insignificant
Agaricomycetes	RR-water deficit-3	63	63			BTx623 vs RR-water deficit	5.219	0.0253644	* P<0.05
Agaricomycetes	BTx623-water deficit-1	89	89			BTx623 vs BTx623-water deficit	3.07	0.210958	insignificant
Agaricomycetes	BTx623-water deficit-2	73	73	76		RR-water deficit vs BTx623-water deficit	2.149	0.470909	insignificant
Agaricomycetes	BTx623-water deficit-3	66	66
Tremellomycetes	RR-1	29	29
Tremellomycetes	RR-2	15	15	19.6667
Tremellomycetes	RR-3	15	15
Tremellomycetes	BTx623-1	6	6			treatments	Tukey HSD	Tukey HSD	Tukey HSD
Tremellomycetes	BTx623-2	11	11	7		pair	Q statistic	p-value	inferfence
Tremellomycetes	BTx623-3	4	4			RR vs BTx623	2.4697	0.363092	insignificant
Tremellomycetes	RR-water deficit-1	23	23			RR vs RR-water deficit	2.7946	0.272455	insignificant
Tremellomycetes	RR-water deficit-2	43	43	34		RR vs BTx623-water deficit	0.5199	0.899995	insignificant
Tremellomycetes	RR-water deficit-3	36	36			BTx623 vs RR-water deficit	5.2643	0.0242717	* P<0.05
Tremellomycetes	BTx623-water deficit-1	10	10			BTx623 vs BTx623-water deficit	2.9896	0.22757	insignificant
Tremellomycetes	BTx623-water deficit-2	24	24	22.3333		RR-water deficit vs BTx623-water deficit	2.2747	0.427117	insignificant
Tremellomycetes	BTx623-water deficit-3	33	33
