# Supplementary material for: Induced secretion system mutation alters rhizosphere bacterial composition in Sorghum bicolor (L.) Moench
Source: Planta. 2021 Jan 18;253(2):33. doi: 10.1007/s00425-021-03569-5 (PMC7813745; doi:10.1007/s00425-021-03569-5)
Supplement: Supplementary file 4 — Supplementary file4 (XLSX 3,158 KB) [file 425_2021_3569_MOESM4_ESM.xlsx]

## Sheet: significant bacterial OTUs
Title: Induced secretion system mutant alters rhizosphere bacterial composition in Sorghum bicolor (L.) Moench.
Authors: Vimal Kumar Balasubramanian, Lavanya Dampanaboina, Ning Yuan, Chris Cobos, Zhanguo Xin and Venugopal Mendu
Suppl. Table S3. Top 50 abundant and significant OTUs from BTx623 and Red Root rhizospheres under both well-watered and water deficit conditions.
Total list of Bacteria OTU														Average OTU values					Significance (P<0.05)
		Redroot (RR)			Redroot- water deficit (RR- water deficit)			Wildtype (BTx623)			Wildtype- water deficit (BTx623- water deficit)			8314	7608	9437	6281		Significance RR vs BTx623 (P<0.05)					Significance RR-water deficit vs BTx623-water deficit (P<0.05)					Significant OTUs (RR vs BTx623)					Significant OTUs (RR-water deficit vs BTx623-water deficit)
Group	Taxanomy	RR1	RR2	RR3	RRxSx1	RRxSx2	RRxSx3	BTx6231	BTx6232	BTx6233	BTx623xSx1	BTx623xSx2	BTx623xSx3	Average RR	Average RR-water deficit	Average BTx623	Average BTx623-water deficit		OTU number	T-test	P<0.05	significant		OTU number	T-test	P<0.05	significant		OTU number	Taxanomy	T-test	P<0.05		OTU number	Taxanomy	T-test	P<0.05
Otu00010	Bacteria(100);Proteobacteria(100);Betaproteobacteria(100);Burkholderiales(100);Comamonadaceae(100);Ramlibacter(72);	1147	446	1089	727	165	260	941	1455	1915	269	302	436	894	384	1437	335.667		Otu00001	0.102977	0.897023			Otu00001	0.401338	0.598662			Otu00033	Bacteria(100);Acidobacteria(100);Acidobacteria(100);Subgroup_6(100);Subgroup_6_unclassified(100);Subgroup_6_unclassified(100);	0.0262941	0.973706		Otu00005	Bacteria(100);Actinobacteria(100);Actinobacteria(100);Micrococcales(100);Micrococcaceae(100);Arthrobacter(97);	0.011259	0.988741
Otu00009	Bacteria(100);Proteobacteria(100);Gammaproteobacteria(100);Xanthomonadales(100);Xanthomonadales_Incertae_Sedis(100);Steroidobacter(100);	851	607	1214	509	561	531	862	645	2202	318	657	596	890.667	533.667	1236.33	523.667		Otu00002	0.270487	0.729513			Otu00002	0.464492	0.535508			Otu00049	Bacteria(100);Actinobacteria(100);Actinobacteria(100);Glycomycetales(100);Glycomycetaceae(100);Glycomyces(100);	0.0368715	0.963129		Otu00021	Bacteria(100);Actinobacteria(100);Actinobacteria(100);Streptomycetales(100);Streptomycetaceae(100);Streptomyces(99);	0.0076153	0.992385
Otu00006	Bacteria(100);Actinobacteria(100);Actinobacteria(100);Streptomycetales(100);Streptomycetaceae(100);Streptomyces(96);	1998	1212	1048	555	620	840	789	1018	1264	828	1104	2291	1419.33	671.667	1023.67	1407.67		Otu00003	0.144326	0.855674			Otu00003	0.0912902	0.90871			Otu00061	Bacteria(100);Actinobacteria(100);Actinobacteria(100);Glycomycetales(100);Glycomycetaceae(100);Glycomyces(100);	0.0319186	0.968081		Otu00024	Bacteria(100);Acidobacteria(100);Acidobacteria(100);Subgroup_6(100);Subgroup_6_unclassified(100);Subgroup_6_unclassified(100);	0.042526	0.957474
Otu00015	Bacteria(100);Acidobacteria(100);Acidobacteria(100);Subgroup_6(100);Subgroup_6_unclassified(100);Subgroup_6_unclassified(100);	412	353	349	364	525	344	544	454	1743	173	511	199	371.333	411	913.667	294.333		Otu00004	0.131144	0.868856			Otu00004	0.197905	0.802095			Otu00106	Bacteria(100);Bacteroidetes(100);Cytophagia(100);Cytophagales(100);Cytophagaceae(100);Ohtaekwangia(100);	0.029366	0.970634		Otu00034	Bacteria(100);Acidobacteria(100);Acidobacteria(100);Subgroup_6(100);Subgroup_6_unclassified(100);Subgroup_6_unclassified(100);	0.0250811	0.974919
Otu00019	Bacteria(100);Proteobacteria(100);Betaproteobacteria(100);Burkholderiales(100);Comamonadaceae(100);Comamonadaceae_unclassified(83);	571	135	510	281	82	78	949	482	1248	39	84	85	405.333	147	893	69.3333		Otu00005	0.0676855	0.932314			Otu00005	0.160742	0.839258			Otu00210	Bacteria(100);Actinobacteria(100);Actinobacteria(100);Pseudonocardiales(100);Pseudonocardiaceae(100);Saccharothrix(100);	0.00150788	0.998492		Otu00044	Bacteria(100);Proteobacteria(100);Alphaproteobacteria(100);Rhodospirillales(100);Rhodospirillaceae(100);Skermanella(100);	0.0456652	0.954335
Otu00018	Bacteria(100);Proteobacteria(100);Betaproteobacteria(100);Burkholderiales(100);Oxalobacteraceae(100);Massilia(99);	814	396	340	198	112	110	1014	362	1266	50	181	161	516.667	140	880.667	130.667		Otu00006	0.151418	0.848582			Otu00006	0.430523	0.569477			Otu00242	Bacteria(100);Bacteroidetes(100);Cytophagia(100);Cytophagales(100);Cytophagaceae(100);Chryseolinea(100);	0.0407518	0.959248		Otu00062	Bacteria(100);Acidobacteria(100);Acidobacteria(100);Subgroup_6(100);Subgroup_6_unclassified(100);Subgroup_6_unclassified(100);	0.04896	0.95104
Otu00023	Bacteria(100);Verrucomicrobia(100);OPB35_soil_group(100);OPB35_soil_group_unclassified(100);OPB35_soil_group_unclassified(100);OPB35_soil_group_unclassified(100);	388	217	284	193	197	196	377	286	1504	149	366	126	296.333	195.333	722.333	213.667		Otu00007	0.170682	0.829318			Otu00007	0.41115	0.58885			Otu00277	Bacteria(100);Actinobacteria(100);Actinobacteria(100);Propionibacteriales(100);Nocardioidaceae(100);Nocardioides(100);	0.0317158	0.968284		Otu00065	Bacteria(100);Proteobacteria(100);Gammaproteobacteria(100);Xanthomonadales(100);Xanthomonadaceae(100);Xanthomonas(88);	0.00164241	0.998358
Otu00024	Bacteria(100);Acidobacteria(100);Acidobacteria(100);Subgroup_6(100);Subgroup_6_unclassified(100);Subgroup_6_unclassified(100);	295	255	208	262	385	270	288	291	1442	127	259	117	252.667	305.667	673.667	167.667		Otu00008	0.167798	0.832202			Otu00008	0.042526	0.957474	0.957474		Otu00282	Bacteria(100);Acidobacteria(100);Acidobacteria(100);Subgroup_4(100);RB41(100);RB41_unclassified(100);	0.0344846	0.965515		Otu00075	Bacteria(100);Acidobacteria(100);Acidobacteria(100);Subgroup_6(100);Subgroup_6_unclassified(100);Subgroup_6_unclassified(100);	0.0312049	0.968795
Otu00005	Bacteria(100);Actinobacteria(100);Actinobacteria(100);Micrococcales(100);Micrococcaceae(100);Arthrobacter(97);	2205	3322	894	2059	2166	1897	550	418	982	629	1130	1500	2140.33	2040.67	650	1086.33		Otu00009	0.0539745	0.946026			Otu00009	0.011259	0.988741	0.988741		Otu00285	Bacteria(100);Proteobacteria(100);Alphaproteobacteria(100);Rhizobiales(100);Phyllobacteriaceae(100);Phyllobacteriaceae_unclassified(100);	0.0189083	0.981092		Otu00077	Bacteria(100);Proteobacteria(100);Alphaproteobacteria(100);Rhodospirillales(100);Rhodospirillaceae(100);Skermanella(100);	0.0499465	0.950054
Otu00028	Bacteria(100);Bacteroidetes(100);Sphingobacteriia(100);Sphingobacteriales(100);Chitinophagaceae(100);Niastella(100);	328	85	486	140	40	54	391	529	956	47	50	173	299.667	78	625.333	90		Otu00010	0.094708	0.905292			Otu00010	0.414352	0.585648			Otu00317	Bacteria(100);Proteobacteria(100);Betaproteobacteria(100);Methylophilales(100);Methylophilaceae(100);Methylobacillus(100);	0.0107908	0.989209		Otu00079	Bacteria(100);Acidobacteria(100);Acidobacteria(100);Subgroup_6(100);Subgroup_6_unclassified(100);Subgroup_6_unclassified(100);	0.00490081	0.995099
Otu00013	Bacteria(100);Proteobacteria(100);Alphaproteobacteria(100);Rhizobiales(100);Methylobacteriaceae(100);Microvirga(100);	1359	781	588	816	613	508	394	305	1021	231	554	459	909.333	645.667	573.333	414.667		Otu00011	0.178573	0.821427			Otu00011	0.0772058	0.922794			Otu00333	Bacteria(100);Proteobacteria(100);Betaproteobacteria(100);Burkholderiales(100);Comamonadaceae(100);Comamonadaceae_unclassified(96);	0.0490425	0.950957		Otu00082	Bacteria(100);Acidobacteria(100);Acidobacteria(100);Subgroup_6(100);Subgroup_6_unclassified(100);Subgroup_6_unclassified(100);	0.0459706	0.954029
Otu00036	Bacteria(100);Bacteroidetes(100);Cytophagia(100);Cytophagales(100);Cytophagaceae(100);Cytophagaceae_unclassified(100);	205	41	358	153	38	45	312	307	936	53	55	86	201.333	78.6667	518.333	64.6667		Otu00012	0.118406	0.881594			Otu00012	0.367995	0.632005			Otu00349	Bacteria(100);Proteobacteria(100);Alphaproteobacteria(100);Caulobacterales(100);Caulobacteraceae(100);Phenylobacterium(99);	0.0344158	0.965584		Otu00097	Bacteria(100);Firmicutes(100);Bacilli(100);Lactobacillales(100);Enterococcaceae(97);Enterococcus(95);	0.00806504	0.991935
Otu00033	Bacteria(100);Acidobacteria(100);Acidobacteria(100);Subgroup_6(100);Subgroup_6_unclassified(100);Subgroup_6_unclassified(100);	132	91	147	92	340	259	329	364	727	75	181	90	123.333	230.333	473.333	115.333		Otu00013	0.0262941	0.973706	0.973706		Otu00013	0.112383	0.887617			Otu00391	Bacteria(100);Proteobacteria(100);Gammaproteobacteria(100);Pseudomonadales(100);Moraxellaceae(100);Acinetobacter(100);	0.041929	0.958071		Otu00103	Bacteria(100);Proteobacteria(100);Alphaproteobacteria(100);Rhodospirillales(100);Rhodospirillaceae(100);Skermanella(100);	0.0366722	0.963328
Otu00020	Bacteria(100);Bacteroidetes(100);Cytophagia(100);Cytophagales(100);Cytophagaceae(100);Ohtaekwangia(82);	314	222	229	162	210	422	252	211	906	341	905	303	255	264.667	456.333	516.333		Otu00014	0.212685	0.787315			Otu00014	0.148845	0.851155			Otu00436	Bacteria(100);Proteobacteria(100);Alphaproteobacteria(100);Rhizobiales(100);Hyphomicrobiaceae(96);Hyphomicrobiaceae_unclassified(94);	0.0090883	0.990912		Otu00105	Bacteria(100);Proteobacteria(100);Alphaproteobacteria(100);Rhizobiales(100);Methylobacteriaceae(100);Microvirga(69);	0.0435178	0.956482
Otu00034	Bacteria(100);Acidobacteria(100);Acidobacteria(100);Subgroup_6(100);Subgroup_6_unclassified(100);Subgroup_6_unclassified(100);	189	167	126	158	250	296	220	221	872	99	148	77	160.667	234.667	437.667	108		Otu00015	0.136318	0.863682			Otu00015	0.0250811	0.974919	0.974919		Otu00457	Bacteria(100);Firmicutes(100);Bacilli(100);Bacillales(100);Paenibacillaceae(100);Paenibacillus(100);	0.0274	0.9726		Otu00107	Bacteria(100);Proteobacteria(100);Betaproteobacteria(100);Nitrosomonadales(100);Nitrosomonadaceae(100);Nitrosomonadaceae_unclassified(100);	0.0101892	0.989811
Otu00027	Bacteria(100);Proteobacteria(100);Alphaproteobacteria(100);Sphingomonadales(100);Sphingomonadaceae(100);Sphingomonas(100);	287	216	295	222	153	153	302	226	782	153	326	163	266	176	436.667	214		Otu00016	0.193379	0.806621			Otu00016	0.28234	0.71766			Otu00461	Bacteria(100);Proteobacteria(100);Alphaproteobacteria(100);Rhizobiales(100);Rhodobiaceae(100);Rhodobium(100);	0.0357565	0.964243		Otu00108	Bacteria(100);Proteobacteria(100);Alphaproteobacteria(100);Sphingomonadales(100);Sphingomonadaceae(100);Sphingomonas(99);	0.0291716	0.970828
Otu00022	Bacteria(100);Actinobacteria(100);Actinobacteria(100);Micromonosporales(100);Micromonosporaceae(100);Micromonosporaceae_unclassified(96);	489	369	451	220	409	408	263	181	864	110	308	266	436.333	345.667	436	228		Otu00017	0.499427	0.500573			Otu00017	0.123904	0.876096			Otu00465	Bacteria(100);Chloroflexi(100);Anaerolineae(100);Anaerolineales(100);Anaerolineaceae(100);Anaerolineaceae_unclassified(100);	0.0259377	0.974062		Otu00123	Bacteria(100);Bacteroidetes(100);Sphingobacteriia(100);Sphingobacteriales(100);Chitinophagaceae(100);Flavisolibacter(100);	0.0280889	0.971911
Otu00037	Bacteria(100);Proteobacteria(100);Betaproteobacteria(100);Nitrosomonadales(100);Nitrosomonadaceae(100);Nitrosomonadaceae_unclassified(100);	218	88	207	141	178	104	174	186	772	63	136	105	171	141	377.333	101.333		Otu00018	0.182081	0.817919			Otu00018	0.128736	0.871264			Otu00476	Bacteria(100);Proteobacteria(100);Alphaproteobacteria(100);Rhizobiales(100);Rhodobiaceae(100);Rhodobium(100);	0.0182502	0.98175		Otu00131	Bacteria(100);Acidobacteria(100);Acidobacteria(100);Subgroup_6(100);Subgroup_6_unclassified(100);Subgroup_6_unclassified(100);	0.0279068	0.972093
Otu00039	Bacteria(100);Proteobacteria(100);Gammaproteobacteria(93);Gammaproteobacteria_unclassified(93);Gammaproteobacteria_unclassified(93);Gammaproteobacteria_unclassified(93);	175	86	317	155	42	59	215	150	735	56	84	122	192.667	85.3333	366.667	87.3333		Otu00019	0.213455	0.786545			Otu00019	0.481279	0.518721			Otu00477	Bacteria(100);Bacteroidetes(100);Cytophagia(100);Cytophagales(100);Cytophagaceae(100);Ohtaekwangia(100);	0.0320588	0.967941		Otu00166	Bacteria(100);Actinobacteria(100);Thermoleophilia(100);Solirubrobacterales(100);288-2(100);288-2_unclassified(100);	0.0345125	0.965488
Otu00045	Bacteria(100);Proteobacteria(100);Proteobacteria_unclassified(100);Proteobacteria_unclassified(100);Proteobacteria_unclassified(100);Proteobacteria_unclassified(100);	107	119	199	104	114	95	204	158	659	43	110	82	141.667	104.333	340.333	78.3333		Otu00020	0.144266	0.855734			Otu00020	0.13362	0.86638			Otu00493	Bacteria(100);Proteobacteria(100);Gammaproteobacteria(100);Xanthomonadales(100);Solimonadaceae(100);Solimonadaceae_unclassified(100);	0.0487044	0.951296		Otu00179	Bacteria(100);Proteobacteria(100);Gammaproteobacteria(100);Gammaproteobacteria_unclassified(100);Gammaproteobacteria_unclassified(100);Gammaproteobacteria_unclassified(100);	0.00974237	0.990258
Otu00031	Bacteria(100);Proteobacteria(100);Alphaproteobacteria(100);Sphingomonadales(100);JG34-KF-161(85);JG34-KF-161_unclassified(85);	372	157	109	164	86	288	297	94	602	159	503	133	212.667	179.333	331	265		Otu00021	0.260406	0.739594			Otu00021	0.277223	0.722777			Otu00499	Bacteria(100);Actinobacteria(100);Actinobacteria(100);Micrococcales(100);Promicromonosporaceae(100);Promicromonospora(100);	0.0332254	0.966775		Otu00183	Bacteria(100);Proteobacteria(100);Betaproteobacteria(100);Nitrosomonadales(100);Nitrosomonadaceae(100);Nitrosomonadaceae_unclassified(100);	0.0279467	0.972053
Otu00050	Bacteria(100);Proteobacteria(100);Betaproteobacteria(100);Nitrosomonadales(99);Nitrosomonadaceae(99);Nitrosomonadaceae_unclassified(99);	175	79	114	95	92	104	209	189	554	56	99	73	122.667	97	317.333	76		Otu00022	0.0925429	0.907457			Otu00022	0.0909354	0.909065			Otu00520	Bacteria(100);Actinobacteria(100);Acidimicrobiia(100);Acidimicrobiales(100);OM1_clade(100);OM1_clade_unclassified(100);	0.0441665	0.955833		Otu00197	Bacteria(100);Acidobacteria(100);Acidobacteria(100);Subgroup_6(100);Subgroup_6_unclassified(100);Subgroup_6_unclassified(100);	0.0303595	0.969641
Otu00038	Bacteria(100);Proteobacteria(100);Alphaproteobacteria(100);Rhizobiales(100);DUNssu371(100);DUNssu371_unclassified(100);	170	117	309	132	108	83	222	143	569	88	209	116	198.667	107.667	311.333	137.667		Otu00023	0.237147	0.762853			Otu00023	0.243436	0.756564			Otu00521	Bacteria(100);Acidobacteria(100);Acidobacteria(100);Subgroup_4(100);Unknown_Family(100);Blastocatella(100);	0.0359166	0.964083		Otu00230	Bacteria(100);Bacteroidetes(100);Sphingobacteriia(100);Sphingobacteriales(100);Chitinophagaceae(100);Chitinophaga(100);	0.0011475	0.998853
Otu00058	Bacteria(100);Proteobacteria(100);Alphaproteobacteria(100);Rhizobiales(100);Hyphomicrobiaceae(100);Devosia(73);	207	29	226	132	35	21	197	149	528	40	46	57	154	62.6667	291.333	47.6667		Otu00024	0.182718	0.817282			Otu00024	0.346191	0.653809			Otu00524	Bacteria(100);Bacteroidetes(100);Cytophagia(100);Cytophagales(100);Cytophagaceae(100);Ohtaekwangia(100);	0.0477102	0.95229		Otu00269	Bacteria(100);Acidobacteria(100);Acidobacteria(100);Subgroup_6(100);Subgroup_6_unclassified(100);Subgroup_6_unclassified(100);	0.0189302	0.98107
Otu00081	Bacteria(100);Proteobacteria(100);Betaproteobacteria(100);Burkholderiales(100);Comamonadaceae(100);Comamonadaceae_unclassified(100);	130	0	20	86	0	0	831	30	12	0	0	0	50	28.6667	291	0		Otu00025	0.213652	0.786348			Otu00025	0.18695	0.81305			Otu00544	Bacteria(100);Acidobacteria(100);Acidobacteria(100);Acidobacteriales(100);Acidobacteriaceae_(Subgroup_1)(100);Candidatus_Koribacter(100);	0.044428	0.955572		Otu00273	Bacteria(100);Chloroflexi(100);Chloroflexia(100);Chloroflexales(100);Roseiflexaceae(100);Roseiflexus(100);	0.0360719	0.963928
Otu00041	Bacteria(100);Proteobacteria(100);Alphaproteobacteria(100);Sphingomonadales(100);Sphingomonadales_unclassified(54);Sphingomonadales_unclassified(54);	181	155	144	110	163	200	190	148	501	71	215	106	160	157.667	279.667	130.667		Otu00026	0.172502	0.827498			Otu00026	0.311008	0.688992			Otu00547	Bacteria(100);Acidobacteria(100);Acidobacteria(100);Subgroup_4(100);RB41(100);RB41_unclassified(100);	0.0260853	0.973915		Otu00283	Bacteria(100);Proteobacteria(100);Alphaproteobacteria(100);Rhodospirillales(100);Rhodospirillales_Incertae_Sedis(100);Candidatus_Alysiosphaera(100);	0.0391124	0.960888
Otu00062	Bacteria(100);Acidobacteria(100);Acidobacteria(100);Subgroup_6(100);Subgroup_6_unclassified(100);Subgroup_6_unclassified(100);	96	119	71	98	116	81	146	127	561	54	88	39	95.3333	98.3333	278	60.3333		Otu00027	0.134262	0.865738			Otu00027	0.04896	0.95104	0.95104		Otu00557	Bacteria(100);Chloroflexi(100);Ardenticatenia(100);Ardenticatenia_unclassified(100);Ardenticatenia_unclassified(100);Ardenticatenia_unclassified(100);	0.0308831	0.969117		Otu00290	Bacteria(100);Actinobacteria(100);Thermoleophilia(100);Solirubrobacterales(100);Solirubrobacteraceae(100);Solirubrobacter(100);	0.0281879	0.971812
Otu00059	Bacteria(100);Acidobacteria(100);Acidobacteria(100);Subgroup_4(100);Unknown_Family(100);Blastocatella(100);	151	65	113	102	86	82	141	116	565	59	120	47	109.667	90	274	75.3333		Otu00028	0.164242	0.835758			Otu00028	0.282493	0.717507			Otu00569	Bacteria(100);Proteobacteria(100);Betaproteobacteria(100);Nitrosomonadales(98);Nitrosomonadaceae(98);Nitrosomonadaceae_unclassified(98);	0.0217411	0.978259		Otu00305	Bacteria(100);Actinobacteria(100);Rubrobacteria(100);Rubrobacterales(100);Rubrobacteriaceae(100);Rubrobacter(100);	0.0415222	0.958478
Otu00053	Bacteria(100);Bacteroidetes(100);Cytophagia(100);Cytophagales(100);Cytophagaceae(100);Cytophagaceae_unclassified(100);	116	104	216	74	52	77	179	124	507	90	76	160	145.333	67.6667	270	108.667		Otu00029	0.18704	0.81296			Otu00029	0.102775	0.897225			Otu00607	Bacteria(100);Actinobacteria(100);Thermoleophilia(100);Solirubrobacterales(100);480-2(100);480-2_unclassified(100);	0.0358617	0.964138		Otu00351	Bacteria(100);Gemmatimonadetes(100);Gemmatimonadetes(100);Gemmatimonadales(100);Gemmatimonadaceae(100);Gemmatimonadaceae_unclassified(100);	0.000643263	0.999357
Otu00043	Bacteria(100);Proteobacteria(100);Alphaproteobacteria(100);Rhizobiales(100);JG34-KF-361(100);JG34-KF-361_unclassified(100);	216	101	113	141	180	129	171	131	495	68	225	91	143.333	150	265.667	128		Otu00030	0.184399	0.815601			Otu00030	0.345104	0.654896			Otu00616	Bacteria(100);Actinobacteria(100);Thermoleophilia(100);Gaiellales(100);Gaiellales_unclassified(100);Gaiellales_unclassified(100);	0.0481987	0.951801		Otu00373	Bacteria(100);Bacteroidetes(100);Sphingobacteriia(100);Sphingobacteriales(100);Saprospiraceae(100);Saprospiraceae_unclassified(100);	0.0339713	0.966029
Otu00026	Bacteria(100);Proteobacteria(100);Alphaproteobacteria(100);Rhizobiales(100);Rhizobiaceae(98);Ensifer(98);	712	472	234	381	167	99	189	159	414	120	146	296	472.667	215.667	254	187.333		Otu00031	0.121429	0.878571			Otu00031	0.396622	0.603378			Otu00626	Bacteria(100);Verrucomicrobia(100);OPB35_soil_group(100);OPB35_soil_group_unclassified(100);OPB35_soil_group_unclassified(100);OPB35_soil_group_unclassified(100);	0.0126238	0.987376		Otu00387	Bacteria(100);Bacteroidetes(100);Sphingobacteriia(100);Sphingobacteriales(100);env.OPS_17(100);env.OPS_17_unclassified(100);	0.0421136	0.957886
Otu00054	Bacteria(100);Proteobacteria(100);Alphaproteobacteria(100);Sphingomonadales(100);Erythrobacteraceae(100);Erythrobacteraceae_unclassified(93);	450	36	170	182	22	18	237	127	395	22	37	29	218.667	74	253	29.3333		Otu00032	0.412023	0.587977			Otu00032	0.228036	0.771964			Otu00629	Bacteria(100);Proteobacteria(100);Gammaproteobacteria(100);Enterobacteriales(100);Enterobacteriaceae(100);Enterobacteriaceae_unclassified(100);	0.000432106	0.999568		Otu00411	Bacteria(100);Acidobacteria(100);Acidobacteria(100);Subgroup_6(100);Subgroup_6_unclassified(100);Subgroup_6_unclassified(100);	0.00184348	0.998157
Otu00087	Bacteria(100);Bacteroidetes(100);Cytophagia(100);Cytophagales(100);Cytophagaceae(100);Ohtaekwangia(100);	156	10	99	34	1	1	281	65	385	5	9	14	88.3333	12	243.667	9.33333		Otu00033	0.10368	0.89632			Otu00033	0.412546	0.587454			Otu00652	Bacteria(100);Actinobacteria(100);Actinobacteria(100);Micromonosporales(100);Micromonosporaceae(100);Asanoa(64);	0.0258828	0.974117		Otu00436	Bacteria(100);Proteobacteria(100);Alphaproteobacteria(100);Rhizobiales(100);Hyphomicrobiaceae(96);Hyphomicrobiaceae_unclassified(94);	0.0207024	0.979298
Otu00064	Bacteria(100);Proteobacteria(100);Alphaproteobacteria(100);Rhizobiales(100);Rhizobiaceae(99);Rhizobium(73);	312	76	214	118	28	13	206	114	358	24	22	64	200.667	53	226	36.6667		Otu00034	0.405073	0.594927			Otu00034	0.334786	0.665214			Otu00659	Bacteria(100);Verrucomicrobia(100);OPB35_soil_group(100);OPB35_soil_group_unclassified(100);OPB35_soil_group_unclassified(100);OPB35_soil_group_unclassified(100);	0.0341055	0.965895		Otu00444	Bacteria(100);Firmicutes(100);Bacilli(100);Bacillales(100);Paenibacillaceae(100);Paenibacillus(100);	0.0195217	0.980478
Otu00106	Bacteria(100);Bacteroidetes(100);Cytophagia(100);Cytophagales(100);Cytophagaceae(100);Ohtaekwangia(100);	66	2	108	77	0	1	333	149	193	2	0	0	58.6667	26	225	0.666667		Otu00035	0.029366	0.970634	0.970634		Otu00035	0.188445	0.811555			Otu00664	Bacteria(100);Planctomycetes(100);Phycisphaerae(100);WD2101_soil_group(100);WD2101_soil_group_unclassified(100);WD2101_soil_group_unclassified(100);	0.0467203	0.95328		Otu00452	Bacteria(100);Nitrospirae(100);Nitrospira(100);Nitrospirales(100);0319-6A21(100);0319-6A21_unclassified(100);	0.0217033	0.978297
Otu00029	Bacteria(100);Proteobacteria(100);Alphaproteobacteria(100);Rhodospirillales(100);Rhodospirillaceae(100);Skermanella(100);	497	264	302	350	281	300	210	91	373	76	254	266	354.333	310.333	224.667	198.667		Otu00036	0.150069	0.849931			Otu00036	0.0799353	0.920065			Otu00698	Bacteria(100);Actinobacteria(100);MB-A2-108(100);MB-A2-108_unclassified(100);MB-A2-108_unclassified(100);MB-A2-108_unclassified(100);	0.0231976	0.976802		Otu00475	Bacteria(100);Acidobacteria(100);Acidobacteria(100);Subgroup_4(100);Unknown_Family(100);Blastocatella(100);	0.000960727	0.999039
Otu00096	Bacteria(100);Verrucomicrobia(100);Verrucomicrobiae(100);Verrucomicrobiales(100);Verrucomicrobiaceae(100);Haloferula(100);	162	3	62	88	0	1	209	100	362	0	0	6	75.6667	29.6667	223.667	2		Otu00037	0.0859004	0.9141			Otu00037	0.198789	0.801211			Otu00700	Bacteria(100);Acidobacteria(100);Acidobacteria(100);Subgroup_6(100);Subgroup_6_unclassified(100);Subgroup_6_unclassified(100);	0.0276663	0.972334		Otu00482	Bacteria(100);Gemmatimonadetes(100);Gemmatimonadetes(100);Gemmatimonadales(100);Gemmatimonadaceae(100);Gemmatimonas(100);	0.024371	0.975629
Otu00068	Bacteria(100);Acidobacteria(100);Acidobacteria(100);Subgroup_4(100);RB41(100);RB41_unclassified(100);	90	69	74	61	90	101	124	106	410	70	114	52	77.6667	84	213.333	78.6667		Otu00038	0.120575	0.879425			Otu00038	0.409955	0.590045			Otu00704	Bacteria(100);Proteobacteria(100);Alphaproteobacteria(100);Rhizobiales(100);KF-JG30-B3(100);KF-JG30-B3_unclassified(100);	0.0119866	0.988013		Otu00490	Bacteria(100);Gemmatimonadetes(100);Gemmatimonadetes(100);Gemmatimonadales(100);Gemmatimonadaceae(100);Gemmatimonadaceae_unclassified(100);	0.00468742	0.995313
Otu00079	Bacteria(100);Acidobacteria(100);Acidobacteria(100);Subgroup_6(100);Subgroup_6_unclassified(100);Subgroup_6_unclassified(100);	70	67	50	62	94	78	110	118	407	24	35	36	62.3333	78	211.667	31.6667		Otu00039	0.100916	0.899084			Otu00039	0.00490081	0.995099	0.995099		Otu00717	Bacteria(100);Acidobacteria(100);Acidobacteria(100);Subgroup_6(100);Subgroup_6_unclassified(100);Subgroup_6_unclassified(100);	0.0305554	0.969445		Otu00492	Bacteria(100);Gemmatimonadetes(100);Gemmatimonadetes(100);Gemmatimonadales(100);Gemmatimonadaceae(100);Gemmatimonadaceae_unclassified(100);	0.0179139	0.982086
Otu00069	Bacteria(100);Proteobacteria(100);Alphaproteobacteria(100);Sphingomonadales(100);Erythrobacteraceae(100);Altererythrobacter(100);	146	60	141	80	48	57	121	116	394	48	106	42	115.667	61.6667	210.333	65.3333		Otu00040	0.189909	0.810091			Otu00040	0.439282	0.560718			Otu00745	Bacteria(100);Planctomycetes(100);Phycisphaerae(100);WD2101_soil_group(100);WD2101_soil_group_unclassified(100);WD2101_soil_group_unclassified(100);	0.0485474	0.951453		Otu00508	Bacteria(100);Chloroflexi(100);S085(100);S085_unclassified(100);S085_unclassified(100);S085_unclassified(100);	0.00374522	0.996255
Otu00042	Bacteria(100);Proteobacteria(100);Alphaproteobacteria(100);Sphingomonadales(100);Sphingomonadaceae(100);Sphingomonas(100);	257	103	230	150	120	124	104	115	400	112	236	118	196.667	131.333	206.333	155.333		Otu00041	0.466458	0.533542			Otu00041	0.296818	0.703182			Otu00747	Bacteria(100);Chloroflexi(100);TK10(100);TK10_unclassified(100);TK10_unclassified(100);TK10_unclassified(100);	0.046977	0.953023		Otu00553	Bacteria(100);Acidobacteria(100);Acidobacteria(100);Subgroup_6(100);Subgroup_6_unclassified(100);Subgroup_6_unclassified(100);	0.0358774	0.964123
Otu00127	Bacteria(100);Proteobacteria(100);Gammaproteobacteria(100);Pseudomonadales(100);Pseudomonadaceae(100);Pseudomonas(100);	114	2	46	18	0	0	413	85	112	0	0	0	54	6	203.333	0		Otu00042	0.123168	0.876832			Otu00042	0.18695	0.81305			Otu00749	Bacteria(100);Proteobacteria(100);Deltaproteobacteria(100);Myxococcales(100);Sandaracinaceae(100);Sandaracinaceae_unclassified(100);	0.023932	0.976068		Otu00557	Bacteria(100);Chloroflexi(100);Ardenticatenia(100);Ardenticatenia_unclassified(100);Ardenticatenia_unclassified(100);Ardenticatenia_unclassified(100);	0.044675	0.955325
Otu00071	Bacteria(100);Gemmatimonadetes(100);Gemmatimonadetes(100);Gemmatimonadales(100);Gemmatimonadaceae(100);Gemmatimonadaceae_unclassified(100);	76	36	64	56	138	48	72	83	444	57	178	75	58.6667	80.6667	199.667	103.333		Otu00043	0.157408	0.842592			Otu00043	0.328774	0.671226			Otu00769	Bacteria(100);Bacteroidetes(100);Cytophagia(100);Cytophagales(100);Cytophagaceae(100);Ohtaekwangia(100);	0.0442359	0.955764		Otu00568	Bacteria(100);Proteobacteria(100);Betaproteobacteria(100);Nitrosomonadales(97);Nitrosomonadaceae(97);Nitrosomonadaceae_unclassified(97);	0.0342936	0.965706
Otu00075	Bacteria(100);Acidobacteria(100);Acidobacteria(100);Subgroup_6(100);Subgroup_6_unclassified(100);Subgroup_6_unclassified(100);	114	77	70	92	78	72	136	91	372	26	69	39	87	80.6667	199.667	44.6667		Otu00044	0.13529	0.86471			Otu00044	0.0312049	0.968795	0.968795		Otu00780	Bacteria(100);Proteobacteria(100);Alphaproteobacteria(100);Rhodospirillales(100);Rhodospirillales_Incertae_Sedis(100);Geminicoccus(100);	0.0172079	0.982792		Otu00570	Bacteria(100);Planctomycetes(100);Planctomycetacia(100);Planctomycetales(100);Planctomycetaceae(100);Singulisphaera(60);	0.00503163	0.994968
Otu00063	Bacteria(100);Proteobacteria(100);Betaproteobacteria(100);Burkholderiales(100);Oxalobacteraceae(99);Oxalobacteraceae_unclassified(99);	183	114	93	186	56	109	144	208	244	33	67	115	130	117	198.667	71.6667		Otu00045	0.0802906	0.919709			Otu00045	0.183501	0.816499			Otu00830	Bacteria(100);Proteobacteria(100);Alphaproteobacteria(100);Rhizobiales(100);Rhizobiales_unclassified(99);Rhizobiales_unclassified(99);	0.00429046	0.99571		Otu00571	Bacteria(100);Armatimonadetes(100);Chthonomonadetes(100);Chthonomonadales(100);Chthonomonadales_unclassified(100);Chthonomonadales_unclassified(100);	0.0156879	0.984312
Otu00072	Bacteria(100);JL-ETNP-Z39(100);JL-ETNP-Z39_unclassified(100);JL-ETNP-Z39_unclassified(100);JL-ETNP-Z39_unclassified(100);JL-ETNP-Z39_unclassified(100);	78	57	76	70	148	50	97	113	384	65	119	46	70.3333	89.3333	198	76.6667		Otu00046	0.121628	0.878372			Otu00046	0.374788	0.625212			Otu00861	Bacteria(100);Acidobacteria(100);Acidobacteria(100);Acidobacteriales(90);Acidobacteriaceae_(Subgroup_1)(90);Acidobacteriaceae_(Subgroup_1)_unclassified(89);	0.00489976	0.9951		Otu00575	Bacteria(100);Bacteroidetes(100);Cytophagia(100);Cytophagales(100);Cytophagaceae(100);Ohtaekwangia(100);	0.0230311	0.976969
Otu00082	Bacteria(100);Acidobacteria(100);Acidobacteria(100);Subgroup_6(100);Subgroup_6_unclassified(100);Subgroup_6_unclassified(100);	95	35	42	48	145	79	140	121	317	23	31	28	57.3333	90.6667	192.667	27.3333		Otu00047	0.0533093	0.946691			Otu00047	0.0459706	0.954029	0.954029		Otu00864	Bacteria(100);Candidate_division_WS3(100);Candidate_division_WS3_unclassified(100);Candidate_division_WS3_unclassified(100);Candidate_division_WS3_unclassified(100);Candidate_division_WS3_unclassified(100);	0.00681781	0.993182		Otu00591	Bacteria(100);Actinobacteria(100);Actinobacteria(100);Micromonosporales(100);Micromonosporaceae(100);Catelliglobosispora(100);	0.00760895	0.992391
Otu00067	Bacteria(100);Actinobacteria(100);Actinobacteria(100);Pseudonocardiales(100);Pseudonocardiaceae(100);Pseudonocardiaceae_unclassified(76);	160	121	132	56	48	59	66	64	440	41	90	118	137.667	54.3333	190	83		Otu00048	0.349087	0.650913			Otu00048	0.137983	0.862017			Otu00867	Bacteria(100);Actinobacteria(100);Actinobacteria(100);Streptosporangiales(100);Streptosporangiaceae(100);Nonomuraea(100);	0.0103704	0.98963		Otu00602	Bacteria(100);Bacteroidetes(100);Sphingobacteriia(100);Sphingobacteriales(100);Chitinophagaceae(100);Chitinophagaceae_unclassified(92);	0.0412835	0.958717
Otu00084	Bacteria(100);Verrucomicrobia(100);OPB35_soil_group(100);OPB35_soil_group_unclassified(100);OPB35_soil_group_unclassified(100);OPB35_soil_group_unclassified(100);	69	62	75	40	51	55	99	125	343	47	82	44	68.6667	48.6667	189	57.6667		Otu00049	0.0976252	0.902375			Otu00049	0.263353	0.736647			Otu00889	Bacteria(100);Armatimonadetes(100);Armatimonadetes_unclassified(100);Armatimonadetes_unclassified(100);Armatimonadetes_unclassified(100);Armatimonadetes_unclassified(100);	0.0234881	0.976512		Otu00610	Bacteria(100);Verrucomicrobia(100);OPB35_soil_group(100);OPB35_soil_group_unclassified(100);OPB35_soil_group_unclassified(100);OPB35_soil_group_unclassified(100);	0.00505614	0.994944
Otu00048	Bacteria(100);Actinobacteria(100);Actinobacteria(100);Streptosporangiales(100);Streptosporangiaceae(100);Nonomuraea(99);	183	193	373	139	115	77	124	125	303	31	111	132	249.667	110.333	184	91.3333		Otu00050	0.243223	0.756777			Otu00050	0.311256	0.688744			Otu00908	Bacteria(100);Bacteria_unclassified(100);Bacteria_unclassified(100);Bacteria_unclassified(100);Bacteria_unclassified(100);Bacteria_unclassified(100);	0.0259898	0.97401		Otu00625	Bacteria(100);Proteobacteria(100);Deltaproteobacteria(100);Myxococcales(100);Polyangiaceae(100);Polyangiaceae_unclassified(99);	0.00948728	0.990513
Otu00092	Bacteria(100);Chloroflexi(100);Anaerolineae(100);Anaerolineales(100);Anaerolineaceae(100);Anaerolineaceae_unclassified(100);	126	48	50	56	34	30	86	87	372	25	60	35	74.6667	40	181.667	40		Otu00051	0.169366	0.830634			Otu00051	0.5	0.5			Otu00938	Bacteria(100);Gemmatimonadetes(100);Gemmatimonadetes(100);AT425-EubC11_terrestrial_group(100);AT425-EubC11_terrestrial_group_unclassified(100);AT425-EubC11_terrestrial_group_unclassified(100);	0.0417599	0.95824		Otu00631	Bacteria(100);Actinobacteria(100);Actinobacteria(100);Micrococcales(100);Cellulomonadaceae(100);Cellulomonas(100);	0.0396535	0.960347
Otu00051	Bacteria(100);Proteobacteria(100);Alphaproteobacteria(100);Rhizobiales(100);Rhizobiaceae(89);Ensifer(89);	313	151	156	227	83	47	148	121	275	74	70	159	206.667	119	181.333	101		Otu00052	0.370142	0.629858			Otu00052	0.393298	0.606702			Otu00945	Bacteria(100);Actinobacteria(100);Actinobacteria(100);Micromonosporales(99);Micromonosporaceae(99);Actinoplanes(91);	0.0317871	0.968213		Otu00659	Bacteria(100);Verrucomicrobia(100);OPB35_soil_group(100);OPB35_soil_group_unclassified(100);OPB35_soil_group_unclassified(100);OPB35_soil_group_unclassified(100);	0.0237103	0.97629
Otu00066	Bacteria(100);Proteobacteria(100);Gammaproteobacteria(100);Xanthomonadales(100);Xanthomonadaceae(100);Lysobacter(100);	253	66	237	87	29	83	120	114	302	44	72	79	185.333	66.3333	178.667	65		Otu00053	0.470949	0.529051			Otu00053	0.476809	0.523191			Otu00946	Bacteria(100);Actinobacteria(100);Actinobacteria(100);Actinobacteria_unclassified(55);Actinobacteria_unclassified(55);Actinobacteria_unclassified(55);	0.0358617	0.964138		Otu00691	Bacteria(100);Proteobacteria(100);Alphaproteobacteria(100);Rhodospirillales(100);Rhodospirillaceae(97);Rhodospirillaceae_unclassified(97);	0.0305049	0.969495
Otu00093	Bacteria(100);Acidobacteria(100);Acidobacteria(100);Subgroup_6(100);Subgroup_6_unclassified(100);Subgroup_6_unclassified(100);	52	57	46	48	107	63	97	123	311	12	65	28	51.6667	72.6667	177	35		Otu00054	0.0684412	0.931559			Otu00054	0.0932973	0.906703			Otu00949	Bacteria(100);Proteobacteria(100);Alphaproteobacteria(100);Caulobacterales(100);Hyphomonadaceae(100);Hirschia(100);	0.0437793	0.956221		Otu00697	Bacteria(100);Proteobacteria(100);Deltaproteobacteria(100);Desulfobacterales(100);Nitrospinaceae(100);Candidatus_Entotheonella(100);	0.00961379	0.990386
Otu00101	Bacteria(100);Bacteroidetes(100);Sphingobacteriia(100);Sphingobacteriales(100);Chitinophagaceae(100);Terrimonas(99);	75	17	192	54	19	19	114	90	309	24	22	37	94.6667	30.6667	171	27.6667		Otu00055	0.213336	0.786664			Otu00055	0.411607	0.588393			Otu00962	Bacteria(100);Proteobacteria(100);Alphaproteobacteria(100);Rhodobacterales(100);Rhodobacteraceae(100);Rhodobacteraceae_unclassified(100);	0.00571733	0.994283		Otu00735	Bacteria(100);Proteobacteria(100);Deltaproteobacteria(100);Myxococcales(100);Nannocystaceae(100);Enhygromyxa(100);	0.00920555	0.990794
Otu00100	Bacteria(100);Proteobacteria(100);Alphaproteobacteria(100);Caulobacterales(100);Caulobacteraceae(100);Phenylobacterium(100);	135	32	72	51	27	36	164	76	269	30	41	41	79.6667	38	169.667	37.3333		Otu00056	0.114168	0.885832			Otu00056	0.46841	0.53159			Otu00987	Bacteria(100);Gemmatimonadetes(100);Gemmatimonadetes(100);Gemmatimonadales(100);Gemmatimonadaceae(100);Gemmatimonadaceae_unclassified(100);	0.0322039	0.967796		Otu00779	Bacteria(100);Proteobacteria(100);Alphaproteobacteria(100);Rhodobacterales(100);Rhodobacteraceae(100);Paracoccus(76);	0.0290814	0.970919
Otu00122	Bacteria(100);Acidobacteria(100);Holophagae(100);Subgroup_10(100);ABS-19(100);ABS-19_unclassified(100);	40	56	24	19	34	55	71	52	384	25	36	25	40	36	169	28.6667		Otu00057	0.149213	0.850787			Otu00057	0.271873	0.728127			Otu01031	Bacteria(100);Proteobacteria(100);Betaproteobacteria(100);Burkholderiales(100);Comamonadaceae(100);Comamonadaceae_unclassified(99);	0.00377429	0.996226		Otu00781	Bacteria(100);Proteobacteria(100);Alphaproteobacteria(100);Rhodospirillales(100);MSB-1E8(100);MSB-1E8_unclassified(100);	0.0323384	0.967662
Otu00070	Bacteria(100);Proteobacteria(100);Gammaproteobacteria(100);Xanthomonadales(100);Xanthomonadaceae(100);Lysobacter(100);	175	87	320	68	29	30	141	101	264	21	39	81	194	42.3333	168.667	47		Otu00058	0.388722	0.611278			Otu00058	0.420933	0.579067			Otu01044	Bacteria(100);Actinobacteria(100);Thermoleophilia(100);Solirubrobacterales(100);Solirubrobacterales_unclassified(54);Solirubrobacterales_unclassified(54);	0.049991	0.950009		Otu00784	Bacteria(100);Bacteroidetes(100);Sphingobacteriia(100);Sphingobacteriales(100);Chitinophagaceae(100);Chitinophaga(100);	0.0275203	0.97248
Otu00076	Bacteria(100);Proteobacteria(100);Alphaproteobacteria(100);Sphingomonadales(100);Sphingomonadaceae(99);Sphingomonas(99);	114	62	93	83	50	46	121	84	291	56	146	74	89.6667	59.6667	165.333	92		Otu00059	0.156155	0.843845			Otu00059	0.170116	0.829884			Otu01080	Bacteria(100);Acidobacteria(71);Holophagae(65);Subgroup_10(65);Subgroup_10_unclassified(65);Subgroup_10_unclassified(65);	0.0223096	0.97769		Otu00785	Bacteria(100);Proteobacteria(100);Betaproteobacteria(100);Burkholderiales(100);Comamonadaceae(100);Comamonadaceae_unclassified(87);	0.0111349	0.988865
Otu00099	Bacteria(100);Proteobacteria(100);Alphaproteobacteria(100);Rhizobiales(100);Xanthobacteraceae(96);Pseudolabrys(96);	90	47	80	63	51	40	84	69	337	22	46	46	72.3333	51.3333	163.333	38		Otu00060	0.179529	0.820471			Otu00060	0.134497	0.865503			Otu01084	Bacteria(100);Proteobacteria(100);Gammaproteobacteria(100);Xanthomonadales(100);Xanthomonadaceae(100);Dokdonella(77);	0.0202728	0.979727		Otu00815	Bacteria(100);Gemmatimonadetes(100);Gemmatimonadetes(100);Gemmatimonadales(100);Gemmatimonadaceae(100);Gemmatimonas(100);	0.0100461	0.989954
Otu00060	Bacteria(100);Gemmatimonadetes(100);Gemmatimonadetes(100);Gemmatimonadales(100);Gemmatimonadaceae(100);Gemmatimonadaceae_unclassified(100);	160	111	156	162	171	82	96	91	302	25	137	110	142.333	138.333	163	90.6667		Otu00061	0.393119	0.606881			Otu00061	0.169958	0.830042			Otu01105	Bacteria(100);Planctomycetes(100);Phycisphaerae(100);WD2101_soil_group(100);WD2101_soil_group_unclassified(100);WD2101_soil_group_unclassified(100);	0.0362102	0.96379		Otu00822	Bacteria(100);Actinobacteria(100);Actinobacteria(100);Streptomycetales(99);Streptomycetaceae(99);Streptomyces(91);	0.0144076	0.985592
Otu00196	Bacteria(100);Bacteroidetes(100);Sphingobacteriia(100);Sphingobacteriales(100);Chitinophagaceae(100);Niastella(100);	7	5	15	2	0	0	142	14	332	3	0	4	9	0.666667	162.667	2.33333		Otu00062	0.0858697	0.91413			Otu00062	0.145987	0.854013			Otu01138	Bacteria(100);Verrucomicrobia(100);OPB35_soil_group(100);OPB35_soil_group_unclassified(100);OPB35_soil_group_unclassified(100);OPB35_soil_group_unclassified(100);	0.0438723	0.956128		Otu00828	Bacteria(100);Actinobacteria(100);Thermoleophilia(100);Solirubrobacterales(100);0319-6M6(100);0319-6M6_unclassified(100);	0.00612062	0.993879
Otu00074	Bacteria(100);Proteobacteria(100);Alphaproteobacteria(100);Rhizobiales(100);Hyphomicrobiaceae(100);Rhodomicrobium(100);	100	111	131	78	78	85	97	58	323	38	76	66	114	80.3333	159.333	60		Otu00063	0.307195	0.692805			Otu00063	0.0773763	0.922624			Otu01141	Bacteria(100);Acidobacteria(100);Acidobacteria(100);Subgroup_6(100);Subgroup_6_unclassified(100);Subgroup_6_unclassified(100);	0.0410431	0.958957		Otu00833	Bacteria(100);Acidobacteria(100);Acidobacteria(100);Subgroup_3(100);Unknown_Family(100);Candidatus_Solibacter(100);	0.00806504	0.991935
Otu00154	Bacteria(100);Bacteroidetes(100);Cytophagia(100);Cytophagales(100);Cytophagaceae(100);Ohtaekwangia(100);	53	19	63	39	7	6	106	99	263	3	0	10	45	17.3333	156	4.33333		Otu00064	0.0572698	0.94273			Otu00064	0.15581	0.84419			Otu01146	Bacteria(100);Acidobacteria(100);Acidobacteria(100);Subgroup_6(100);Subgroup_6_unclassified(100);Subgroup_6_unclassified(100);	0.0169961	0.983004		Otu00837	Bacteria(100);Proteobacteria(100);Deltaproteobacteria(100);Desulfobacterales(100);Nitrospinaceae(100);Candidatus_Entotheonella(100);	0.0356723	0.964328
Otu00116	Bacteria(100);Proteobacteria(100);Alphaproteobacteria(100);Rhizobiales(100);Hyphomicrobiaceae(100);Devosia(97);	165	10	130	62	3	2	101	65	300	7	4	19	101.667	22.3333	155.333	10		Otu00065	0.285035	0.714965			Otu00065	0.288663	0.711337			Otu01147	Bacteria(100);Gemmatimonadetes(100);Gemmatimonadetes(100);BD2-11_terrestrial_group(100);BD2-11_terrestrial_group_unclassified(100);BD2-11_terrestrial_group_unclassified(100);	0.023389	0.976611		Otu00841	Bacteria(100);Planctomycetes(100);Planctomycetacia(100);Planctomycetales(100);Planctomycetaceae(100);Pirellula(100);	0.0134987	0.986501
Otu00030	Bacteria(100);Actinobacteria(100);Actinobacteria(100);Streptomycetales(100);Streptomycetaceae(100);Streptomyces(98);	545	482	178	249	252	293	120	123	220	115	201	285	401.667	264.667	154.333	200.333		Otu00066	0.0520242	0.947976			Otu00066	0.1382	0.8618			Otu01170	Bacteria(100);Acidobacteria(100);Holophagae(100);Subgroup_7(100);Subgroup_7_unclassified(100);Subgroup_7_unclassified(100);	0.0330659	0.966934		Otu00843	Bacteria(100);Acidobacteria(100);Acidobacteria(100);Subgroup_4(100);11-24(100);11-24_unclassified(100);	0.000223619	0.999776
Otu00089	Bacteria(100);Acidobacteria(100);Acidobacteria(100);Subgroup_3(100);Unknown_Family(100);Bryobacter(100);	74	79	45	38	73	92	87	57	313	46	92	36	66	67.6667	152.333	58		Otu00067	0.174571	0.825429			Otu00067	0.350343	0.649657			Otu01204	Bacteria(100);Planctomycetes(100);Planctomycetacia(100);Planctomycetales(100);Planctomycetaceae(100);Pir4_lineage(100);	0.0389385	0.961061		Otu00852	Bacteria(100);Actinobacteria(100);Actinobacteria(100);Micromonosporales(100);Micromonosporaceae(100);Luedemannella(87);	0.0415564	0.958444
Otu00107	Bacteria(100);Proteobacteria(100);Betaproteobacteria(100);Nitrosomonadales(100);Nitrosomonadaceae(100);Nitrosomonadaceae_unclassified(100);	91	32	94	71	63	47	50	72	327	19	27	37	72.3333	60.3333	149.667	27.6667		Otu00068	0.222012	0.777988			Otu00068	0.0101892	0.989811	0.989811		Otu01210	Bacteria(100);Verrucomicrobia(100);OPB35_soil_group(100);OPB35_soil_group_unclassified(100);OPB35_soil_group_unclassified(100);OPB35_soil_group_unclassified(100);	0.0132431	0.986757		Otu00857	Bacteria(100);Planctomycetes(100);Planctomycetacia(100);Planctomycetales(100);Planctomycetaceae(100);Planctomyces(100);	0.0290814	0.970919
Otu00098	Bacteria(100);Proteobacteria(100);Deltaproteobacteria(100);GR-WP33-30(100);GR-WP33-30_unclassified(100);GR-WP33-30_unclassified(100);	72	35	64	60	101	52	95	82	271	25	73	46	57	71	149.333	48		Otu00069	0.10526	0.89474			Otu00069	0.163116	0.836884			Otu01219	Bacteria(100);Planctomycetes(100);Phycisphaerae(100);Phycisphaerales(100);Phycisphaeraceae(100);Phycisphaeraceae_unclassified(100);	0.0354317	0.964568		Otu00872	Bacteria(100);Proteobacteria(100);Alphaproteobacteria(100);Rhodospirillales(95);MSB-1E8(88);MSB-1E8_unclassified(88);	0.0202728	0.979727
Otu00104	Bacteria(100);Acidobacteria(100);Acidobacteria(100);Subgroup_6(100);Subgroup_6_unclassified(100);Subgroup_6_unclassified(100);	68	45	82	46	83	41	101	77	261	43	68	39	65	56.6667	146.333	50		Otu00070	0.119226	0.880774			Otu00070	0.349641	0.650359			Otu01226	Bacteria(100);Actinobacteria(100);Acidimicrobiia(100);Acidimicrobiales(100);Acidimicrobiaceae(100);CL500-29_marine_group(100);	0.034967	0.965033		Otu00877	Bacteria(100);Armatimonadetes(91);Armatimonadetes_unclassified(91);Armatimonadetes_unclassified(91);Armatimonadetes_unclassified(91);Armatimonadetes_unclassified(91);	0.0413972	0.958603
Otu00052	Bacteria(100);Chloroflexi(100);Thermomicrobia(100);JG30-KF-CM45(100);JG30-KF-CM45_unclassified(100);JG30-KF-CM45_unclassified(100);	274	114	60	205	188	110	78	68	292	53	211	140	149.333	167.667	146	134.667		Otu00071	0.487155	0.512845			Otu00071	0.287915	0.712085			Otu01228	Bacteria(100);Acidobacteria(100);Acidobacteria(100);Subgroup_4(100);11-24(100);11-24_unclassified(100);	0.00657904	0.993421		Otu00917	Bacteria(100);Planctomycetes(100);Planctomycetacia(100);Planctomycetales(100);Planctomycetaceae(100);Gemmata(100);	0.029905	0.970095
Otu00083	Bacteria(100);Gemmatimonadetes(100);Gemmatimonadetes(100);Gemmatimonadales(100);Gemmatimonadaceae(100);Gemmatimonadaceae_unclassified(100);	92	60	118	70	57	68	69	74	290	55	92	48	90	65	144.333	65		Otu00072	0.253792	0.746208			Otu00072	0.5	0.5			Otu01229	Bacteria(100);Bacteria_unclassified(100);Bacteria_unclassified(100);Bacteria_unclassified(100);Bacteria_unclassified(100);Bacteria_unclassified(100);	0.0457253	0.954275		Otu00940	Bacteria(100);Proteobacteria(100);Deltaproteobacteria(99);Myxococcales(82);Myxococcales_unclassified(82);Myxococcales_unclassified(82);	0.0300849	0.969915
Otu00091	Bacteria(100);Proteobacteria(100);Alphaproteobacteria(100);Sphingomonadales(100);Sphingomonadaceae(99);Sphingomonas(98);	116	37	127	69	41	35	81	82	266	32	79	58	93.3333	48.3333	143	56.3333		Otu00073	0.251982	0.748018			Otu00073	0.332687	0.667313			Otu01270	Bacteria(100);Proteobacteria(100);Betaproteobacteria(100);SC-I-84(100);SC-I-84_unclassified(100);SC-I-84_unclassified(100);	0.0267385	0.973261		Otu00956	Bacteria(100);Acidobacteria(100);Acidobacteria(100);Subgroup_3(100);Unknown_Family(100);Bryobacter(100);	0.0127407	0.987259
Otu00136	Bacteria(100);Bacteroidetes(100);Cytophagia(100);Cytophagales(100);Cytophagaceae(100);Ohtaekwangia(100);	46	19	76	38	15	20	77	60	287	17	40	79	47	24.3333	141.333	45.3333		Otu00074	0.137986	0.862014			Otu00074	0.169929	0.830071			Otu01301	Bacteria(100);Bacteroidetes(100);Sphingobacteriia(100);Sphingobacteriales(100);NS11-12_marine_group(100);NS11-12_marine_group_unclassified(100);	0.0361904	0.96381		Otu00967	Bacteria(100);Bacteroidetes(100);Sphingobacteriia(100);Sphingobacteriales(100);Sphingobacteriaceae(100);Sphingobacterium(100);	0.0333833	0.966617
Otu00080	Bacteria(100);Proteobacteria(100);Alphaproteobacteria(100);Rhodospirillales(100);Rhodospirillales_unclassified(100);Rhodospirillales_unclassified(100);	98	80	74	122	89	65	89	73	246	26	126	57	84	92	136	69.6667		Otu00075	0.201544	0.798456			Otu00075	0.272778	0.727222			Otu01320	Bacteria(100);Actinobacteria(100);Thermoleophilia(100);Solirubrobacterales(100);Elev-16S-1332(100);Elev-16S-1332_unclassified(100);	0.0112106	0.988789		Otu00973	Bacteria(100);Proteobacteria(100);Alphaproteobacteria(100);Rhodospirillales(100);Rhodospirillales_Incertae_Sedis(100);Candidatus_Alysiosphaera(100);	0.0393491	0.960651
Otu00115	Bacteria(100);Proteobacteria(100);Gammaproteobacteria(100);Pseudomonadales(100);Pseudomonadaceae(100);Azotobacter(78);	142	22	49	92	33	27	91	71	246	21	47	30	71	50.6667	136	32.6667		Otu00076	0.190801	0.809199			Otu00076	0.2305	0.7695			Otu01332	Bacteria(100);Acidobacteria(100);Acidobacteria(100);Subgroup_6(100);Subgroup_6_unclassified(100);Subgroup_6_unclassified(100);	0.0375652	0.962435		Otu00991	Bacteria(100);Acidobacteria(100);Acidobacteria(100);Subgroup_6(100);Subgroup_6_unclassified(100);Subgroup_6_unclassified(100);	0.0300241	0.969976
Otu00181	Bacteria(100);Verrucomicrobia(100);Spartobacteria(100);Chthoniobacterales(100);Chthoniobacteraceae(100);Chthoniobacter(100);	48	7	45	29	2	6	100	67	241	2	10	11	33.3333	12.3333	136	7.66667		Otu00077	0.0675821	0.932418			Otu00077	0.313538	0.686462			Otu01369	Bacteria(100);Verrucomicrobia(100);Verrucomicrobia_unclassified(100);Verrucomicrobia_unclassified(100);Verrucomicrobia_unclassified(100);Verrucomicrobia_unclassified(100);	0.0435692	0.956431		Otu00998	Bacteria(100);Actinobacteria(100);Thermoleophilia(100);Solirubrobacterales(100);480-2(100);480-2_unclassified(100);	0.0292285	0.970772
Otu00138	Bacteria(100);Acidobacteria(100);Acidobacteria(100);Subgroup_4(100);Unknown_Family(100);Blastocatella(100);	93	39	36	52	41	17	76	43	288	20	45	19	56	36.6667	135.667	28		Otu00078	0.185045	0.814955			Otu00078	0.276275	0.723725			Otu01378	Bacteria(100);Acidobacteria(100);Acidobacteria(100);Subgroup_4(100);RB41(100);RB41_unclassified(100);	0.0456301	0.95437		Otu01002	Bacteria(100);Actinobacteria(100);Acidimicrobiia(100);Acidimicrobiales(100);Iamiaceae(100);Iamia(100);	0.049991	0.950009
Otu00088	Bacteria(100);Planctomycetes(100);Phycisphaerae(100);WD2101_soil_group(100);WD2101_soil_group_unclassified(100);WD2101_soil_group_unclassified(100);	106	73	60	52	63	106	83	60	260	36	103	45	79.6667	73.6667	134.333	61.3333		Otu00079	0.2227	0.7773			Otu00079	0.334	0.666			Otu01385	Bacteria(100);Proteobacteria(100);Deltaproteobacteria(100);Myxococcales(100);Haliangiaceae(100);Haliangium(100);	0.000977843	0.999022		Otu01014	Bacteria(100);Proteobacteria(100);Alphaproteobacteria(100);Sphingomonadales(100);Erythrobacteraceae(96);Altererythrobacter(92);	0.0294425	0.970558
Otu00113	Bacteria(100);Actinobacteria(100);Acidimicrobiia(99);Acidimicrobiales(99);Acidimicrobiales_unclassified(99);Acidimicrobiales_unclassified(99);	107	52	82	68	45	30	57	82	262	26	39	35	80.3333	47.6667	133.667	33.3333		Otu00080	0.233745	0.766255			Otu00080	0.143876	0.856124			Otu01390	Bacteria(100);Armatimonadetes(90);Armatimonadetes_unclassified(90);Armatimonadetes_unclassified(90);Armatimonadetes_unclassified(90);Armatimonadetes_unclassified(90);	0.0212075	0.978793		Otu01015	Bacteria(100);Chloroflexi(91);Chloroflexi_unclassified(86);Chloroflexi_unclassified(86);Chloroflexi_unclassified(86);Chloroflexi_unclassified(86);	0.0111971	0.988803
Otu00078	Bacteria(100);Proteobacteria(100);Alphaproteobacteria(100);Rhizobiales(100);Hyphomicrobiaceae(100);Devosia(79);	497	12	115	96	4	4	154	68	163	8	8	28	208	34.6667	128.333	14.6667		Otu00081	0.312404	0.687596			Otu00081	0.279293	0.720707			Otu01392	Bacteria(100);Proteobacteria(100);Deltaproteobacteria(100);Myxococcales(100);Myxococcales_unclassified(98);Myxococcales_unclassified(98);	0.0162527	0.983747		Otu01025	Bacteria(100);Proteobacteria(100);Betaproteobacteria(100);Betaproteobacteria_unclassified(99);Betaproteobacteria_unclassified(99);Betaproteobacteria_unclassified(99);	0.0181389	0.981861
Otu00144	Bacteria(100);Bacteroidetes(100);Cytophagia(100);Cytophagales(100);Cytophagaceae(100);Ohtaekwangia(100);	62	23	98	45	22	19	92	62	229	21	30	30	61	28.6667	127.667	27		Otu00082	0.149007	0.850993			Otu00082	0.429052	0.570948			Otu01405	Bacteria(100);Gemmatimonadetes(100);Gemmatimonadetes(100);Gemmatimonadales(100);Gemmatimonadaceae(100);Gemmatimonadaceae_unclassified(100);	0.0437529	0.956247		Otu01027	Bacteria(100);Chloroflexi(100);Anaerolineae(100);Anaerolineales(100);Anaerolineaceae(100);Anaerolineaceae_unclassified(100);	0.00303681	0.996963
Otu00141	Bacteria(100);Chloroflexi(100);S085(100);S085_unclassified(100);S085_unclassified(100);S085_unclassified(100);	63	38	46	43	40	41	85	48	249	17	54	32	49	41.3333	127.333	34.3333		Otu00083	0.138193	0.861807			Otu00083	0.275768	0.724232			Otu01406	Bacteria(100);Chloroflexi(100);TK10(100);TK10_unclassified(100);TK10_unclassified(100);TK10_unclassified(100);	0.0432763	0.956724		Otu01037	Bacteria(100);Actinobacteria(100);Actinobacteria(100);Micromonosporales(100);Micromonosporaceae(100);Planosporangium(75);	0.0371007	0.962899
Otu00121	Bacteria(100);Proteobacteria(100);Betaproteobacteria(100);TRA3-20(99);TRA3-20_unclassified(99);TRA3-20_unclassified(99);	76	37	45	48	71	49	83	55	242	39	49	30	52.6667	56	126.667	39.3333		Otu00084	0.140526	0.859474			Otu00084	0.0737528	0.926247			Otu01407	Bacteria(100);Proteobacteria(100);Betaproteobacteria(100);Burkholderiales(100);Oxalobacteraceae(100);Oxalobacteraceae_unclassified(58);	0.0360719	0.963928		Otu01047	Bacteria(100);Proteobacteria(100);Deltaproteobacteria(100);GR-WP33-30(100);GR-WP33-30_unclassified(100);GR-WP33-30_unclassified(100);	0.0167359	0.983264
Otu00131	Bacteria(100);Acidobacteria(100);Acidobacteria(100);Subgroup_6(100);Subgroup_6_unclassified(100);Subgroup_6_unclassified(100);	67	58	32	68	83	39	63	68	242	8	38	19	52.3333	63.3333	124.333	21.6667		Otu00085	0.147407	0.852593			Otu00085	0.0279068	0.972093	0.972093		Otu01420	Bacteria(100);Verrucomicrobia(100);OPB35_soil_group(100);OPB35_soil_group_unclassified(100);OPB35_soil_group_unclassified(100);OPB35_soil_group_unclassified(100);	0.0244058	0.975594		Otu01052	Bacteria(100);Planctomycetes(100);Phycisphaerae(100);WD2101_soil_group(100);WD2101_soil_group_unclassified(100);WD2101_soil_group_unclassified(100);	0.00954103	0.990459
Otu00055	Bacteria(100);Proteobacteria(100);Deltaproteobacteria(100);Myxococcales(100);Myxococcaceae(87);Corallococcus(84);	172	98	85	114	143	412	137	50	181	45	180	105	118.333	223	122.667	110		Otu00086	0.465538	0.534462			Otu00086	0.166263	0.833737			Otu01427	Bacteria(100);Verrucomicrobia(100);UA11(72);UA11_unclassified(72);UA11_unclassified(72);UA11_unclassified(72);	0.0438723	0.956128		Otu01072	Bacteria(100);Chloroflexi(100);Caldilineae(100);Caldilineales(100);Caldilineaceae(100);Litorilinea(100);	0.0428118	0.957188
Otu00161	Bacteria(100);Bacteroidetes(100);Cytophagia(100);Cytophagales(100);Cytophagaceae(100);Ohtaekwangia(100);	126	9	61	49	1	4	95	76	197	2	7	5	65.3333	18	122.667	4.66667		Otu00087	0.160104	0.839896			Otu00087	0.220335	0.779665			Otu01452	Bacteria(100);Proteobacteria(100);Alphaproteobacteria(100);Rhodobacterales(96);Rhodobacteraceae(96);Rhodobacteraceae_unclassified(96);	0.0320251	0.967975		Otu01076	Bacteria(100);Actinobacteria(100);Thermoleophilia(100);Solirubrobacterales(78);Solirubrobacterales_unclassified(78);Solirubrobacterales_unclassified(78);	0.0247714	0.975229
Otu00040	Bacteria(100);Proteobacteria(100);Gammaproteobacteria(100);Pseudomonadales(100);Pseudomonadaceae(100);Pseudomonas(98);	843	2	305	661	2	0	237	68	62	1	0	6	383.333	221	122.333	2.33333		Otu00088	0.179859	0.820141			Otu00088	0.188264	0.811736			Otu01486	Bacteria(100);Actinobacteria(100);Actinobacteria(100);Streptosporangiales(100);Streptosporangiaceae(100);Streptosporangiaceae_unclassified(100);	0.0256872	0.974313		Otu01087	Bacteria(100);Chloroflexi(100);Chloroflexia(100);AKIW781(100);AKIW781_unclassified(100);AKIW781_unclassified(100);	0.0120551	0.987945
Otu00139	Bacteria(100);Proteobacteria(100);Betaproteobacteria(100);Betaproteobacteria_unclassified(92);Betaproteobacteria_unclassified(92);Betaproteobacteria_unclassified(92);	53	51	34	28	49	47	83	69	215	33	77	23	46	41.3333	122.333	44.3333		Otu00089	0.0894658	0.910534			Otu00089	0.437466	0.562534			Otu01494	Bacteria(100);Verrucomicrobia(100);OPB35_soil_group(100);OPB35_soil_group_unclassified(100);OPB35_soil_group_unclassified(100);OPB35_soil_group_unclassified(100);	0.0228686	0.977131		Otu01098	Bacteria(100);Proteobacteria(100);Gammaproteobacteria(100);Enterobacteriales(100);Enterobacteriaceae(100);Enterobacteriaceae_unclassified(98);	0.0453666	0.954633
Otu00128	Bacteria(100);Planctomycetes(100);Phycisphaerae(100);WD2101_soil_group(100);WD2101_soil_group_unclassified(100);WD2101_soil_group_unclassified(100);	47	30	44	38	61	78	85	70	211	28	64	32	40.3333	59	122	41.3333		Otu00090	0.0719243	0.928076			Otu00090	0.169061	0.830939			Otu01511	Bacteria(100);Actinobacteria(100);Actinobacteria(100);Streptomycetales(100);Streptomycetaceae(100);Streptomyces(74);	0.0219072	0.978093		Otu01099	Bacteria(100);Planctomycetes(100);Phycisphaerae(100);WD2101_soil_group(100);WD2101_soil_group_unclassified(100);WD2101_soil_group_unclassified(100);	0.0369631	0.963037
Otu00158	Bacteria(100);Verrucomicrobia(100);OPB35_soil_group(100);OPB35_soil_group_unclassified(100);OPB35_soil_group_unclassified(100);OPB35_soil_group_unclassified(100);	43	23	21	29	65	31	53	62	251	10	32	16	29	41.6667	122	19.3333		Otu00091	0.112673	0.887327			Otu00091	0.0854523	0.914548			Otu01531	Bacteria(100);Chloroflexi(100);S085(100);S085_unclassified(100);S085_unclassified(100);S085_unclassified(100);	0.0482464	0.951754		Otu01103	Bacteria(100);Proteobacteria(100);Deltaproteobacteria(100);Myxococcales(100);Polyangiaceae(100);Sorangium(100);	0.0333833	0.966617
Otu00219	Bacteria(100);Bacteroidetes(100);Sphingobacteriia(100);Sphingobacteriales(100);Saprospiraceae(100);Saprospiraceae_unclassified(100);	34	6	45	17	3	4	77	53	234	0	3	11	28.3333	8	121.333	4.66667		Otu00092	0.0918488	0.908151			Otu00092	0.291142	0.708858			Otu01540	Bacteria(100);Chloroflexi(100);KD4-96(100);KD4-96_unclassified(100);KD4-96_unclassified(100);KD4-96_unclassified(100);	0.0369631	0.963037		Otu01110	Bacteria(100);Nitrospirae(100);Nitrospira(100);Nitrospirales(100);Nitrospiraceae(100);Nitrospira(100);	0.0302629	0.969737
Otu00090	Bacteria(100);Proteobacteria(100);Alphaproteobacteria(100);Sphingomonadales(100);Sphingomonadaceae(100);Sphingomonas(100);	134	40	76	62	34	35	91	61	210	45	184	60	83.3333	43.6667	120.667	96.3333		Otu00093	0.260397	0.739603			Otu00093	0.153371	0.846629			Otu01561	Bacteria(100);Gemmatimonadetes(100);Gemmatimonadetes(100);Gemmatimonadales(100);Gemmatimonadaceae(100);Gemmatimonadaceae_unclassified(100);	0.00657904	0.993421		Otu01117	Bacteria(100);Proteobacteria(100);Deltaproteobacteria(100);Myxococcales(100);Sandaracinaceae(100);Sandaracinus(100);	0.0348579	0.965142
Otu00164	Bacteria(100);Verrucomicrobia(100);Opitutae(100);Opitutales(100);Opitutaceae(100);Opitutus(100);	49	18	64	19	15	23	71	55	236	19	42	17	43.6667	19	120.667	26		Otu00094	0.132356	0.867644			Otu00094	0.224427	0.775573			Otu01573	Bacteria(100);Acidobacteria(100);Acidobacteria(100);Subgroup_6(100);Subgroup_6_unclassified(100);Subgroup_6_unclassified(100);	0.0427824	0.957218		Otu01123	Bacteria(100);Actinobacteria(100);Actinobacteria(100);Micrococcales(100);Micrococcaceae(100);Micrococcaceae_unclassified(100);	0.0275657	0.972434
Otu00186	Bacteria(100);Verrucomicrobia(100);Opitutae(100);Opitutales(100);Opitutaceae(100);Opitutus(100);	114	7	45	16	1	2	102	118	142	0	0	3	55.3333	6.33333	120.667	1		Otu00095	0.0610708	0.938929			Otu00095	0.17071	0.82929			Otu01585	Bacteria(100);Gemmatimonadetes(100);Gemmatimonadetes(100);Gemmatimonadales(100);Gemmatimonadaceae(100);Gemmatimonas(100);	0.0166156	0.983384		Otu01125	Bacteria(100);Verrucomicrobia(100);Spartobacteria(100);Chthoniobacterales(100);Chthoniobacteraceae(100);Chthoniobacter(100);	0.0189983	0.981002
Otu00117	Bacteria(100);Bacteroidetes(100);Sphingobacteriia(100);Sphingobacteriales(100);Chitinophagaceae(100);Flavisolibacter(100);	74	66	79	71	24	38	53	45	263	34	46	48	73	44.3333	120.333	42.6667		Otu00096	0.272003	0.727997			Otu00096	0.457314	0.542686			Otu01594	Bacteria(100);Proteobacteria(100);Alphaproteobacteria(100);Sphingomonadales(100);Sphingomonadales_unclassified(100);Sphingomonadales_unclassified(100);	0.0492797	0.95072		Otu01141	Bacteria(100);Acidobacteria(100);Acidobacteria(100);Subgroup_6(100);Subgroup_6_unclassified(100);Subgroup_6_unclassified(100);	0.0170547	0.982945
Otu00085	Bacteria(100);Actinobacteria(100);Thermoleophilia(100);Solirubrobacterales(100);Solirubrobacteraceae(100);Solirubrobacter(100);	133	90	61	91	108	71	61	58	240	24	96	58	94.6667	90	119.667	59.3333		Otu00097	0.357374	0.642626			Otu00097	0.129954	0.870046			Otu01597	Bacteria(100);Actinobacteria(100);Actinobacteria(100);Streptomycetales(100);Streptomycetaceae(100);Streptomycetaceae_unclassified(52);	0.0484988	0.951501		Otu01149	Bacteria(100);Chloroflexi(100);Anaerolineae(100);Anaerolineales(100);Anaerolineaceae(100);Anaerolineaceae_unclassified(100);	0.0325543	0.967446
Otu00044	Bacteria(100);Proteobacteria(100);Alphaproteobacteria(100);Rhodospirillales(100);Rhodospirillaceae(100);Skermanella(100);	328	200	189	204	167	200	106	51	200	57	150	147	239	190.333	119	118		Otu00098	0.0632108	0.936789			Otu00098	0.0456652	0.954335	0.954335		Otu01602	Bacteria(100);Acidobacteria(100);Acidobacteria(100);Subgroup_4(100);Unknown_Family(100);Blastocatella(100);	0.0322039	0.967796		Otu01160	Bacteria(100);Gemmatimonadetes(100);Gemmatimonadetes(100);Gemmatimonadales(100);Gemmatimonadaceae(100);Gemmatimonadaceae_unclassified(100);	0.0175842	0.982416
Otu00129	Bacteria(100);Bacteroidetes(100);Sphingobacteriia(100);Sphingobacteriales(100);Chitinophagaceae(100);Flavitalea(100);	51	44	60	44	41	40	78	69	210	38	59	53	51.6667	41.6667	119	50		Otu00099	0.107769	0.892231			Otu00099	0.130126	0.869874			Otu01604	Bacteria(100);Acidobacteria(100);Acidobacteria(100);Subgroup_6(100);Subgroup_6_unclassified(100);Subgroup_6_unclassified(100);	0.0170547	0.982945		Otu01165	Bacteria(100);Proteobacteria(100);Gammaproteobacteria(100);Gammaproteobacteria_unclassified(100);Gammaproteobacteria_unclassified(100);Gammaproteobacteria_unclassified(100);	0.0325543	0.967446
Otu00146	Bacteria(100);Acidobacteria(100);Acidobacteria(100);Subgroup_6(100);Subgroup_6_unclassified(100);Subgroup_6_unclassified(100);	55	20	105	55	20	24	54	49	250	15	31	22	60	33	117.667	22.6667		Otu00100	0.230031	0.769969			Otu00100	0.218704	0.781296			Otu01619	Bacteria(100);Proteobacteria(100);Betaproteobacteria(100);Betaproteobacteria_unclassified(100);Betaproteobacteria_unclassified(100);Betaproteobacteria_unclassified(100);	0.0472232	0.952777		Otu01186	Bacteria(100);Chloroflexi(100);Ardenticatenia(100);Ardenticatenales(100);Ardenticatenales_unclassified(100);Ardenticatenales_unclassified(100);	0.049991	0.950009
Otu00137	Bacteria(100);Acidobacteria(100);Acidobacteria(100);Subgroup_6(100);Subgroup_6_unclassified(100);Subgroup_6_unclassified(100);	36	29	45	50	58	47	71	55	223	45	81	34	36.6667	51.6667	116.333	53.3333		Otu00101	0.106155	0.893845			Otu00101	0.457214	0.542786			Otu01625	Bacteria(100);Planctomycetes(100);Planctomycetacia(100);Planctomycetales(100);Planctomycetaceae(100);Pirellula(100);	0.0258468	0.974153		Otu01191	Bacteria(100);Proteobacteria(100);Deltaproteobacteria(100);Bdellovibrionales(100);Bdellovibrionaceae(100);Bdellovibrio(100);	0.0342936	0.965706
Otu00125	Bacteria(100);Acidobacteria(100);Acidobacteria(100);Subgroup_3(100);Unknown_Family(100);Bryobacter(100);	42	67	44	33	46	64	62	56	225	43	72	38	51	47.6667	114.333	51		Otu00102	0.160411	0.839589			Otu00102	0.411111	0.588889			Otu01628	Bacteria(100);Planctomycetes(100);Phycisphaerae(100);CCM11a(100);CCM11a_unclassified(100);CCM11a_unclassified(100);	0.00523483	0.994765		Otu01214	Bacteria(100);Proteobacteria(100);Deltaproteobacteria(100);Desulfobacterales(100);Nitrospinaceae(100);Candidatus_Entotheonella(100);	0.0162527	0.983747
Otu00073	Bacteria(100);Actinobacteria(100);Actinobacteria(100);Micromonosporales(100);Micromonosporaceae(100);Micromonosporaceae_unclassified(58);	129	107	92	79	162	108	58	64	219	37	128	113	109.333	116.333	113.667	92.6667		Otu00103	0.469825	0.530175			Otu00103	0.279685	0.720315			Otu01629	Bacteria(100);Planctomycetes(100);Phycisphaerae(100);WD2101_soil_group(100);WD2101_soil_group_unclassified(100);WD2101_soil_group_unclassified(100);	0.0175842	0.982416		Otu01215	Bacteria(100);Acidobacteria(100);Acidobacteria(100);Subgroup_17(99);Subgroup_17_unclassified(99);Subgroup_17_unclassified(99);	0.00877023	0.99123
Otu00180	Bacteria(100);Proteobacteria(100);Gammaproteobacteria(100);Oceanospirillales(61);Oceanospirillaceae(61);Pseudospirillum(61);	67	14	74	36	6	11	76	27	236	6	10	6	51.6667	17.6667	113	7.33333		Otu00104	0.202304	0.797696			Otu00104	0.16611	0.83389			Otu01645	Bacteria(100);Gemmatimonadetes(100);Gemmatimonadetes(100);S0134_terrestrial_group(100);S0134_terrestrial_group_unclassified(100);S0134_terrestrial_group_unclassified(100);	0.0155628	0.984437		Otu01251	Bacteria(100);Actinobacteria(100);Rubrobacteria(100);Rubrobacterales(100);Rubrobacteriaceae(100);Rubrobacter(100);	0.0275203	0.97248
Otu00086	Bacteria(100);Actinobacteria(100);Actinobacteria(100);Micromonosporales(100);Micromonosporaceae(100);Virgisporangium(96);	98	137	76	87	87	81	60	62	216	29	71	79	103.667	85	112.667	59.6667		Otu00105	0.438603	0.561397			Otu00105	0.0902389	0.909761			Otu01657	Bacteria(100);Firmicutes(100);Erysipelotrichia(100);Erysipelotrichales(100);Erysipelotrichaceae(100);Asteroleplasma(100);	0.0163207	0.983679		Otu01271	Bacteria(100);Proteobacteria(100);Deltaproteobacteria(100);Myxococcales(100);Cystobacteraceae(100);Cystobacteraceae_unclassified(62);	0.0371007	0.962899
Otu00252	Bacteria(100);Proteobacteria(100);Deltaproteobacteria(100);Myxococcales(70);Myxococcales_unclassified(70);Myxococcales_unclassified(70);	34	8	20	7	0	2	14	19	300	2	0	5	20.6667	3	111	2.33333		Otu00106	0.197325	0.802675			Otu00106	0.40291	0.59709			Otu01662	Bacteria(100);Actinobacteria(100);Actinobacteria(100);Corynebacteriales(90);Mycobacteriaceae(87);Mycobacterium(82);	0.016339	0.983661		Otu01275	Bacteria(100);Proteobacteria(100);Alphaproteobacteria(100);Rhizobiales(100);Rhizobiales_unclassified(100);Rhizobiales_unclassified(100);	0.0100461	0.989954
Otu00123	Bacteria(100);Bacteroidetes(100);Sphingobacteriia(100);Sphingobacteriales(100);Chitinophagaceae(100);Flavisolibacter(100);	100	29	109	37	12	17	58	65	209	54	79	41	79.3333	22	110.667	58		Otu00107	0.30073	0.69927			Otu00107	0.0280889	0.971911	0.971911		Otu01664	Bacteria(100);Bacteria_unclassified(100);Bacteria_unclassified(100);Bacteria_unclassified(100);Bacteria_unclassified(100);Bacteria_unclassified(100);	0.0321451	0.967855		Otu01290	Bacteria(100);Actinobacteria(100);MB-A2-108(100);MB-A2-108_unclassified(100);MB-A2-108_unclassified(100);MB-A2-108_unclassified(100);	0.0296737	0.970326
Otu00133	Bacteria(100);Proteobacteria(100);Gammaproteobacteria(100);Xanthomonadales(100);Xanthomonadales_Incertae_Sedis(100);Steroidobacter(100);	53	51	105	38	40	42	99	49	184	24	22	73	69.6667	40	110.667	39.6667		Otu00108	0.198104	0.801896			Otu00108	0.492523	0.507477			Otu01666	Bacteria(100);Proteobacteria(100);Alphaproteobacteria(100);Sphingomonadales(100);Sphingomonadaceae(100);Sphingomonas(100);	0.0169961	0.983004		Otu01318	Bacteria(100);Chloroflexi(100);Chloroflexia(100);Herpetosiphonales(100);Herpetosiphonaceae(100);Herpetosiphon(100);	0.0333833	0.966617
Otu00148	Bacteria(100);Proteobacteria(100);Alphaproteobacteria(100);Rhizobiales(100);Hyphomicrobiaceae(91);Rhodoplanes(91);	59	33	53	32	51	42	62	69	189	11	38	53	48.3333	41.6667	106.667	34		Otu00109	0.118408	0.881592			Otu00109	0.299681	0.700319			Otu01667	Bacteria(100);Actinobacteria(100);Actinobacteria(100);Micrococcales(73);Micrococcaceae(71);Micrococcaceae_unclassified(55);	0.00658676	0.993413		Otu01321	Bacteria(100);Proteobacteria(100);Alphaproteobacteria(100);Rhizobiales(100);Hyphomicrobiaceae(99);Rhodoplanes(99);	0.0323384	0.967662
Otu00165	Bacteria(100);Gemmatimonadetes(100);Gemmatimonadetes(100);Gemmatimonadales(100);Gemmatimonadaceae(100);Gemmatimonadaceae_unclassified(100);	55	11	54	40	45	25	34	59	227	17	26	33	40	36.6667	106.667	25.3333		Otu00110	0.172458	0.827542			Otu00110	0.104756	0.895244			Otu01672	Bacteria(100);Acidobacteria(100);Acidobacteria(100);Subgroup_4(100);11-24(100);11-24_unclassified(100);	0.0480245	0.951975		Otu01338	Bacteria(100);Gemmatimonadetes(100);Gemmatimonadetes(100);Gemmatimonadales(100);Gemmatimonadaceae(100);Gemmatimonas(100);	0.0445047	0.955495
Otu00183	Bacteria(100);Proteobacteria(100);Betaproteobacteria(100);Nitrosomonadales(100);Nitrosomonadaceae(100);Nitrosomonadaceae_unclassified(100);	36	20	27	34	28	35	43	56	220	15	28	18	27.6667	32.3333	106.333	20.3333		Otu00111	0.120331	0.879669			Otu00111	0.0279467	0.972053	0.972053		Otu01673	Bacteria(100);Chloroflexi(100);KD4-96(100);KD4-96_unclassified(100);KD4-96_unclassified(100);KD4-96_unclassified(100);	0.0167359	0.983264		Otu01342	Bacteria(100);Actinobacteria(100);Actinobacteria_unclassified(100);Actinobacteria_unclassified(100);Actinobacteria_unclassified(100);Actinobacteria_unclassified(100);	0.0369631	0.963037
Otu00065	Bacteria(100);Proteobacteria(100);Gammaproteobacteria(100);Xanthomonadales(100);Xanthomonadaceae(100);Xanthomonas(88);	358	55	25	40	34	88	66	56	195	182	222	177	146	54	105.667	193.667		Otu00112	0.372154	0.627846			Otu00112	0.00164241	0.998358	0.998358		Otu01676	Bacteria(100);Chloroflexi(100);JG30-KF-CM66(100);JG30-KF-CM66_unclassified(100);JG30-KF-CM66_unclassified(100);JG30-KF-CM66_unclassified(100);	0.0456301	0.95437		Otu01346	Bacteria(100);Proteobacteria(100);Deltaproteobacteria(98);Deltaproteobacteria_unclassified(98);Deltaproteobacteria_unclassified(98);Deltaproteobacteria_unclassified(98);	0.0333833	0.966617
Otu00134	Bacteria(100);Proteobacteria(100);Betaproteobacteria(100);SC-I-84(100);SC-I-84_unclassified(100);SC-I-84_unclassified(100);	56	66	45	42	51	56	61	54	202	34	80	33	55.6667	49.6667	105.667	49		Otu00113	0.180807	0.819193			Otu00113	0.484414	0.515586			Otu01677	Bacteria(100);Armatimonadetes(100);Armatimonadetes_unclassified(100);Armatimonadetes_unclassified(100);Armatimonadetes_unclassified(100);Armatimonadetes_unclassified(100);	0.025761	0.974239		Otu01347	Bacteria(100);Proteobacteria(100);Alphaproteobacteria(100);Sphingomonadales(100);Erythrobacteraceae(100);Altererythrobacter(100);	0.0300849	0.969915
Otu00110	Bacteria(100);Bacteroidetes(100);Sphingobacteriia(100);Sphingobacteriales(100);Chitinophagaceae(100);Flavisolibacter(100);	61	72	30	47	43	101	66	44	206	67	125	51	54.3333	63.6667	105.333	81		Otu00114	0.192219	0.807781			Otu00114	0.292618	0.707382			Otu01699	Bacteria(100);Acidobacteria(100);Acidobacteria(100);Subgroup_17(100);Subgroup_17_unclassified(100);Subgroup_17_unclassified(100);	0.0134827	0.986517		Otu01353	Bacteria(100);Acidobacteria(100);Acidobacteria(100);Subgroup_6(100);Subgroup_6_unclassified(100);Subgroup_6_unclassified(100);	0.0456301	0.95437
Otu00007	Bacteria(100);Actinobacteria(100);Actinobacteria(100);Streptomycetales(100);Streptomycetaceae(100);Streptomyces(100);	125	565	31	103	1645	1350	44	213	58	1641	4144	1102	240.333	1032.67	105	2295.67		Otu00115	0.2392	0.7608			Otu00115	0.147596	0.852404			Otu01712	Bacteria(100);Actinobacteria(100);Acidimicrobiia(98);Acidimicrobiales(98);Iamiaceae(69);Iamia(69);	0.0456301	0.95437		Otu01360	Bacteria(100);Acidobacteria(100);Acidobacteria(100);Subgroup_3(100);Unknown_Family(98);Bryobacter(96);	0.0342936	0.965706
Otu00142	Bacteria(100);Proteobacteria(100);Alphaproteobacteria(100);Rhizobiales(100);Xanthobacteraceae(87);Xanthobacteraceae_unclassified(87);	100	30	126	45	25	13	60	43	211	12	49	35	85.3333	27.6667	104.667	32		Otu00116	0.382837	0.617163			Otu00116	0.388211	0.611789			Otu01716	Bacteria(100);Proteobacteria(100);Deltaproteobacteria(100);Myxococcales(100);Phaselicystidaceae(98);Phaselicystis(98);	0.0456301	0.95437		Otu01362	Bacteria(100);Acidobacteria(100);Acidobacteria(100);Subgroup_3(100);Unknown_Family(100);Bryobacter(100);	0.00806504	0.991935
Otu00182	Bacteria(100);Acidobacteria(100);Holophagae(100);Subgroup_7(100);Subgroup_7_unclassified(100);Subgroup_7_unclassified(100);	22	34	23	25	34	84	71	40	200	15	18	1	26.3333	47.6667	103.667	11.3333		Otu00117	0.0953358	0.904664			Otu00117	0.0648344	0.935166			Otu01732	Bacteria(100);Proteobacteria(100);Alphaproteobacteria(100);Sphingomonadales(100);Erythrobacteraceae(100);Altererythrobacter(98);	0.0323384	0.967662		Otu01396	Bacteria(100);Bacteroidetes(100);Cytophagia(100);Cytophagales(100);Cytophagaceae(100);Ohtaekwangia(100);	0.0358857	0.964114
Otu00108	Bacteria(100);Proteobacteria(100);Alphaproteobacteria(100);Sphingomonadales(100);Sphingomonadaceae(100);Sphingomonas(99);	158	55	131	39	15	33	51	105	153	44	61	78	114.667	29	103	61		Otu00118	0.398983	0.601017			Otu00118	0.0291716	0.970828	0.970828		Otu01743	Bacteria(100);Proteobacteria(100);Alphaproteobacteria(100);Rhizobiales(100);Hyphomicrobiaceae(98);Rhodoplanes(98);	0.0275203	0.97248		Otu01405	Bacteria(100);Gemmatimonadetes(100);Gemmatimonadetes(100);Gemmatimonadales(100);Gemmatimonadaceae(100);Gemmatimonadaceae_unclassified(100);	0.0323384	0.967662
Otu00195	Bacteria(100);Bacteroidetes(100);Cytophagia(100);Cytophagales(100);Cytophagaceae(100);Ohtaekwangia(100);	31	5	68	42	8	11	82	46	175	12	25	19	34.6667	20.3333	101	18.6667		Otu00119	0.0970373	0.902963			Otu00119	0.445883	0.554117			Otu01762	Bacteria(100);Firmicutes(100);Bacilli(100);Bacillales(100);Thermoactinomycetaceae(100);Shimazuella(100);	0.0218297	0.97817		Otu01410	Bacteria(100);Proteobacteria(100);Deltaproteobacteria(100);Myxococcales(100);Polyangiaceae(98);Polyangiaceae_unclassified(96);	0.041737	0.958263
Otu00236	Bacteria(100);Proteobacteria(100);Gammaproteobacteria(100);Gammaproteobacteria_unclassified(100);Gammaproteobacteria_unclassified(100);Gammaproteobacteria_unclassified(100);	14	8	64	15	1	1	53	18	232	2	8	18	28.6667	5.66667	101	9.33333		Otu00120	0.175617	0.824383			Otu00120	0.304051	0.695949			Otu01764	Bacteria(100);Bacteria_unclassified(61);Bacteria_unclassified(61);Bacteria_unclassified(61);Bacteria_unclassified(61);Bacteria_unclassified(61);	0.0418691	0.958131		Otu01432	Bacteria(100);Proteobacteria(100);Alphaproteobacteria(100);Rhodospirillales(100);Rhodospirillaceae(96);Rhodospirillaceae_unclassified(96);	0.0464608	0.953539
Otu00046	Bacteria(100);Firmicutes(100);Bacilli(100);Bacillales(99);Bacillaceae(82);Bacillaceae_unclassified(81);	403	143	73	437	160	109	91	64	147	19	135	149	206.333	235.333	100.667	101		Otu00121	0.182132	0.817868			Otu00121	0.144372	0.855628			Otu01774	Bacteria(100);Firmicutes(100);Erysipelotrichia(100);Erysipelotrichales(100);Erysipelotrichaceae(100);Asteroleplasma(100);	0.0287266	0.971273		Otu01440	Bacteria(100);Gemmatimonadetes(100);Gemmatimonadetes(100);Gemmatimonadales(100);Gemmatimonadaceae(100);Gemmatimonadaceae_unclassified(100);	0.035242	0.964758
Otu00184	Bacteria(100);Proteobacteria(100);Betaproteobacteria(100);Nitrosomonadales(100);Nitrosomonadaceae(100);Nitrosomonadaceae_unclassified(100);	36	24	47	28	31	21	37	51	212	14	41	16	35.6667	26.6667	100	23.6667		Otu00122	0.159348	0.840652			Otu00122	0.380069	0.619931			Otu01783	Bacteria(100);Proteobacteria(100);Deltaproteobacteria(100);Myxococcales(100);Sandaracinaceae(100);Sandaracinus(100);	0.0474996	0.9525		Otu01442	Bacteria(100);Proteobacteria(100);Betaproteobacteria(100);Nitrosomonadales(100);Nitrosomonadaceae(100);Nitrosomonadaceae_unclassified(100);	0.0250754	0.974925
Otu00204	Bacteria(100);Proteobacteria(100);Alphaproteobacteria(100);Alphaproteobacteria_unclassified(100);Alphaproteobacteria_unclassified(100);Alphaproteobacteria_unclassified(100);	133	0	16	58	1	0	104	62	130	2	2	8	49.6667	19.6667	98.6667	4		Otu00123	0.175103	0.824897			Otu00123	0.230948	0.769052			Otu01787	Bacteria(100);Chloroflexi(91);Chloroflexi_unclassified(91);Chloroflexi_unclassified(91);Chloroflexi_unclassified(91);Chloroflexi_unclassified(91);	0.021622	0.978378		Otu01443	Bacteria(100);Proteobacteria(100);Alphaproteobacteria(100);Rhizobiales(100);JG34-KF-361(98);JG34-KF-361_unclassified(98);	0.0116076	0.988392
Otu00241	Bacteria(100);Verrucomicrobia(100);Opitutae(100);Opitutales(100);Opitutaceae(100);Opitutus(100);	64	3	46	18	2	0	88	26	177	0	0	5	37.6667	6.66667	97	1.66667		Otu00124	0.139478	0.860522			Otu00124	0.223472	0.776528			Otu01811	Bacteria(100);Acidobacteria(100);Acidobacteria(100);Subgroup_6(100);Subgroup_6_unclassified(100);Subgroup_6_unclassified(100);	0.0266691	0.973331		Otu01446	Bacteria(100);Acidobacteria(100);Acidobacteria(100);Subgroup_6(100);Subgroup_6_unclassified(100);Subgroup_6_unclassified(100);	0.0195103	0.98049
Otu00102	Bacteria(100);Gemmatimonadetes(100);Gemmatimonadetes(100);AT425-EubC11_terrestrial_group(100);AT425-EubC11_terrestrial_group_unclassified(100);AT425-EubC11_terrestrial_group_unclassified(100);	108	29	49	67	44	89	64	41	184	77	161	56	62	66.6667	96.3333	98		Otu00125	0.26609	0.73391			Otu00125	0.20824	0.79176			Otu01825	Bacteria(100);Verrucomicrobia(100);OPB35_soil_group(100);OPB35_soil_group_unclassified(100);OPB35_soil_group_unclassified(100);OPB35_soil_group_unclassified(100);	0.0170547	0.982945		Otu01491	Bacteria(100);Proteobacteria(100);Deltaproteobacteria(100);Myxococcales(100);Sandaracinaceae(100);Sandaracinaceae_unclassified(100);	0.0260853	0.973915
Otu00208	Bacteria(100);Actinobacteria(92);MB-A2-108(91);MB-A2-108_unclassified(91);MB-A2-108_unclassified(91);MB-A2-108_unclassified(91);	45	19	13	42	40	11	35	68	183	12	20	21	25.6667	31	95.3333	17.6667		Otu00126	0.101912	0.898088			Otu00126	0.134811	0.865189			Otu01826	Bacteria(100);Proteobacteria(100);Deltaproteobacteria(100);Myxococcales(97);Myxococcales_unclassified(97);Myxococcales_unclassified(97);	0.0388708	0.961129		Otu01497	Bacteria(100);Bacteroidetes(100);Bacteroidetes_unclassified(100);Bacteroidetes_unclassified(100);Bacteroidetes_unclassified(100);Bacteroidetes_unclassified(100);	0.00806504	0.991935
Otu00222	Bacteria(100);Bacteroidetes(100);Cytophagia(100);Cytophagales(100);Cytophagaceae(100);Ohtaekwangia(100);	46	9	31	28	8	12	47	44	193	10	29	19	28.6667	16	94.6667	19.3333		Otu00127	0.129992	0.870008			Otu00127	0.3528	0.6472			Otu01831	Bacteria(100);Gemmatimonadetes(97);Gemmatimonadetes(97);BD2-11_terrestrial_group(97);BD2-11_terrestrial_group_unclassified(97);BD2-11_terrestrial_group_unclassified(97);	0.0415564	0.958444		Otu01504	Bacteria(100);Proteobacteria(100);Deltaproteobacteria(100);Myxococcales(100);Myxococcales_unclassified(84);Myxococcales_unclassified(84);	0.00128513	0.998715
Otu00203	Bacteria(100);Acidobacteria(100);Holophagae(100);Subgroup_7(100);Subgroup_7_unclassified(100);Subgroup_7_unclassified(100);	33	20	32	20	20	29	65	59	159	18	47	14	28.3333	23	94.3333	26.3333		Otu00128	0.0566477	0.943352			Otu00128	0.38672	0.61328			Otu01833	Bacteria(100);Gemmatimonadetes(100);Gemmatimonadetes(100);S0134_terrestrial_group(100);S0134_terrestrial_group_unclassified(100);S0134_terrestrial_group_unclassified(100);	0.00466892	0.995331		Otu01521	Bacteria(100);Firmicutes(100);Bacilli(100);Bacillales(100);Bacillaceae(74);Bacillaceae_unclassified(62);	0.0394638	0.960536
Otu00179	Bacteria(100);Proteobacteria(100);Gammaproteobacteria(100);Gammaproteobacteria_unclassified(100);Gammaproteobacteria_unclassified(100);Gammaproteobacteria_unclassified(100);	35	38	66	42	27	35	84	13	185	10	15	20	46.3333	34.6667	94	15		Otu00129	0.200898	0.799102			Otu00129	0.00974237	0.990258	0.990258		Otu01847	Bacteria(100);Proteobacteria(100);Betaproteobacteria(100);Betaproteobacteria_unclassified(100);Betaproteobacteria_unclassified(100);Betaproteobacteria_unclassified(100);	0.0456301	0.95437		Otu01524	Bacteria(100);Actinobacteria(100);Thermoleophilia(100);Solirubrobacterales(100);S1-80(100);S1-80_unclassified(100);	0.0244058	0.975594
Otu00120	Bacteria(100);Proteobacteria(100);Alphaproteobacteria(100);Rhodobacterales(87);Rhodobacteraceae(87);Rhodobacteraceae_unclassified(87);	75	43	50	55	48	67	56	58	167	31	141	42	56	56.6667	93.6667	71.3333		Otu00130	0.188478	0.811522			Otu00130	0.350009	0.649991			Otu01874	Bacteria(100);Bacteria_unclassified(100);Bacteria_unclassified(100);Bacteria_unclassified(100);Bacteria_unclassified(100);Bacteria_unclassified(100);	0.0325543	0.967446		Otu01529	Bacteria(100);Acidobacteria(100);Acidobacteria(100);Subgroup_5(100);Subgroup_5_unclassified(100);Subgroup_5_unclassified(100);	0.0106558	0.989344
Otu00163	Bacteria(100);Proteobacteria(100);Alphaproteobacteria(100);Sphingomonadales(100);Erythrobacteraceae(100);Altererythrobacter(86);	66	31	127	38	10	31	54	49	178	14	12	19	74.6667	26.3333	93.6667	15		Otu00131	0.363343	0.636657			Otu00131	0.130536	0.869464			Otu01899	Bacteria(100);Proteobacteria(100);Deltaproteobacteria(100);Sh765B-TzT-29(97);Sh765B-TzT-29_unclassified(97);Sh765B-TzT-29_unclassified(97);	0.0259898	0.97401		Otu01580	Bacteria(100);Proteobacteria(100);TA18(100);TA18_unclassified(100);TA18_unclassified(100);TA18_unclassified(100);	0.00374522	0.996255
Otu00109	Bacteria(100);Actinobacteria(100);Actinobacteria(100);Micromonosporales(100);Micromonosporaceae(100);Actinoplanes(99);	120	73	69	22	59	144	107	32	141	35	34	80	87.3333	75	93.3333	49.6667		Otu00132	0.438069	0.561931			Otu00132	0.276525	0.723475			Otu01946	Bacteria(100);Actinobacteria(100);Actinobacteria(100);Actinobacteria_unclassified(100);Actinobacteria_unclassified(100);Actinobacteria_unclassified(100);	0.0410431	0.958957		Otu01587	Bacteria(100);Gemmatimonadetes(100);Gemmatimonadetes(100);Gemmatimonadales(100);Gemmatimonadaceae(100);Gemmatimonas(90);	0.0323384	0.967662
Otu00150	Bacteria(100);Planctomycetes(100);Phycisphaerae(100);WD2101_soil_group(100);WD2101_soil_group_unclassified(100);WD2101_soil_group_unclassified(100);	57	39	31	38	38	66	56	43	177	40	69	22	42.3333	47.3333	92	43.6667		Otu00133	0.157912	0.842088			Otu00133	0.417853	0.582147			Otu01958	Bacteria(100);Bacteroidetes(100);Sphingobacteriia(100);Sphingobacteriales(100);env.OPS_17(100);env.OPS_17_unclassified(100);	0.0189355	0.981064		Otu01601	Bacteria(100);Bacteria_unclassified(100);Bacteria_unclassified(100);Bacteria_unclassified(100);Bacteria_unclassified(100);Bacteria_unclassified(100);	0.00806504	0.991935
Otu00126	Bacteria(100);Acidobacteria(100);Acidobacteria(100);Subgroup_4(100);RB41(100);RB41_unclassified(100);	43	66	29	27	71	96	62	61	152	48	97	40	46	64.6667	91.6667	61.6667		Otu00134	0.11359	0.88641			Otu00134	0.458304	0.541696			Otu01968	Bacteria(100);Gemmatimonadetes(100);Gemmatimonadetes(100);Gemmatimonadales(100);Gemmatimonadaceae(100);Gemmatimonadaceae_unclassified(100);	0.0453666	0.954633		Otu01605	Bacteria(100);Gemmatimonadetes(100);Gemmatimonadetes(100);Gemmatimonadales(100);Gemmatimonadaceae(100);Gemmatimonadaceae_unclassified(100);	0.0189983	0.981002
Otu00192	Bacteria(100);Proteobacteria(100);Betaproteobacteria(100);TRA3-20(100);TRA3-20_unclassified(100);TRA3-20_unclassified(100);	42	14	53	36	35	15	37	59	178	10	18	33	36.3333	28.6667	91.3333	20.3333		Otu00135	0.145779	0.854221			Otu00135	0.217242	0.782758			Otu01990	Bacteria(100);Proteobacteria(100);Gammaproteobacteria(100);Xanthomonadales(100);Algiphilaceae(78);Algiphilus(78);	0.0404001	0.9596		Otu01610	Bacteria(100);Proteobacteria(100);Deltaproteobacteria(100);Myxococcales(100);0319-6G20(100);0319-6G20_unclassified(100);	0.0342936	0.965706
Otu00194	Bacteria(100);Gemmatimonadetes(100);Gemmatimonadetes(100);S0134_terrestrial_group(100);S0134_terrestrial_group_unclassified(100);S0134_terrestrial_group_unclassified(100);	27	9	37	34	18	11	41	59	172	31	66	23	24.3333	21	90.6667	40		Otu00136	0.0938924	0.906108			Otu00136	0.135021	0.864979			Otu02011	Bacteria(100);Proteobacteria(100);Alphaproteobacteria(100);Rhodobacterales(93);Rhodobacteraceae(93);Rhodobacteraceae_unclassified(93);	0.0156879	0.984312		Otu01617	Bacteria(100);Bacteroidetes(100);Sphingobacteriia(100);Sphingobacteriales(100);env.OPS_17(100);env.OPS_17_unclassified(100);	0.0066178	0.993382
Otu00174	Bacteria(100);Acidobacteria(100);Acidobacteria(100);Subgroup_4(100);Unknown_Family(100);Blastocatella(100);	56	40	20	22	40	42	64	16	189	27	49	23	38.6667	34.6667	89.6667	33		Otu00137	0.193598	0.806402			Otu00137	0.439561	0.560439			Otu02021	Bacteria(100);Actinobacteria(100);Actinobacteria(100);Frankiales(97);Cryptosporangiaceae(85);Fodinicola(85);	0.0066178	0.993382		Otu01618	Bacteria(100);Gemmatimonadetes(100);Gemmatimonadetes(100);AT425-EubC11_terrestrial_group(100);AT425-EubC11_terrestrial_group_unclassified(100);AT425-EubC11_terrestrial_group_unclassified(100);	0.0472232	0.952777
Otu00197	Bacteria(100);Acidobacteria(100);Acidobacteria(100);Subgroup_6(100);Subgroup_6_unclassified(100);Subgroup_6_unclassified(100);	42	27	16	28	66	37	36	47	184	12	18	10	28.3333	43.6667	89	13.3333		Otu00138	0.1383	0.8617			Otu00138	0.0303595	0.969641	0.969641		Otu02026	Bacteria(100);Chloroflexi(93);Chloroflexi_unclassified(89);Chloroflexi_unclassified(89);Chloroflexi_unclassified(89);Chloroflexi_unclassified(89);	0.034967	0.965033		Otu01621	Bacteria(100);Bacteroidetes(100);Bacteroidetes_unclassified(100);Bacteroidetes_unclassified(100);Bacteroidetes_unclassified(100);Bacteroidetes_unclassified(100);	0.0211578	0.978842
Otu00156	Bacteria(100);Bacteroidetes(100);Sphingobacteriia(100);Sphingobacteriales(100);Chitinophagaceae(100);Chitinophagaceae_unclassified(82);	21	58	46	23	42	74	52	57	157	24	71	25	41.6667	46.3333	88.6667	40		Otu00139	0.130259	0.869741			Otu00139	0.391434	0.608566			Otu02032	Bacteria(100);Bacteria_unclassified(100);Bacteria_unclassified(100);Bacteria_unclassified(100);Bacteria_unclassified(100);Bacteria_unclassified(100);	0.0445047	0.955495		Otu01626	Bacteria(100);Bacteroidetes(100);Cytophagia(100);Order_II(100);Rhodothermaceae(100);Rhodothermaceae_unclassified(100);	0.0333059	0.966694
Otu00157	Bacteria(100);Nitrospirae(100);Nitrospira(100);Nitrospirales(100);Nitrospiraceae(100);Nitrospira(100);	62	24	61	45	45	25	52	53	161	11	52	49	49	38.3333	88.6667	37.3333		Otu00140	0.179248	0.820752			Otu00140	0.474658	0.525342			Otu02041	Bacteria(100);Actinobacteria(100);Actinobacteria(100);Streptomycetales(100);Streptomycetaceae(100);Streptomyces(97);	0.035242	0.964758		Otu01632	Bacteria(100);Bacteroidetes(100);Cytophagia(100);Cytophagales(100);Cytophagaceae(100);Pontibacter(100);	0.00600448	0.993996
Otu00206	Bacteria(100);Acidobacteria(100);Acidobacteria(100);Subgroup_6(100);Subgroup_6_unclassified(100);Subgroup_6_unclassified(100);	33	29	39	14	50	26	65	36	164	15	21	19	33.6667	30	88.3333	18.3333		Otu00141	0.116105	0.883895			Otu00141	0.168999	0.831001			Otu02046	Bacteria(100);Proteobacteria(100);Deltaproteobacteria(100);Myxococcales(100);Sandaracinaceae(100);Sandaracinaceae_unclassified(100);	0.00374522	0.996255		Otu01641	Bacteria(100);Chloroflexi(100);JG30-KF-CM66(82);JG30-KF-CM66_unclassified(82);JG30-KF-CM66_unclassified(82);JG30-KF-CM66_unclassified(82);	0.035242	0.964758
Otu00242	Bacteria(100);Bacteroidetes(100);Cytophagia(100);Cytophagales(100);Cytophagaceae(100);Chryseolinea(100);	27	11	45	13	10	14	45	91	129	13	9	20	27.6667	12.3333	88.3333	14		Otu00142	0.0407518	0.959248	0.959248		Otu00142	0.326311	0.673689			Otu02063	Bacteria(100);Proteobacteria(100);Proteobacteria_unclassified(100);Proteobacteria_unclassified(100);Proteobacteria_unclassified(100);Proteobacteria_unclassified(100);	0.0106894	0.989311		Otu01649	Bacteria(100);Actinobacteria(100);Actinobacteria(100);Streptosporangiales(100);Streptosporangiales_unclassified(90);Streptosporangiales_unclassified(90);	0.0456301	0.95437
Otu00057	Bacteria(100);Actinobacteria(100);Actinobacteria(100);Frankiales(100);Geodermatophilaceae(100);Blastococcus(100);	244	161	86	182	216	160	50	44	170	28	155	178	163.667	186	88	120.333		Otu00143	0.142545	0.857455			Otu00143	0.127268	0.872732			Otu02079	Bacteria(100);Proteobacteria(100);Alphaproteobacteria(100);Alphaproteobacteria_unclassified(100);Alphaproteobacteria_unclassified(100);Alphaproteobacteria_unclassified(100);	0.0286176	0.971382		Otu01650	Bacteria(100);Chloroflexi(100);Chloroflexia(100);AKIW781(100);AKIW781_unclassified(100);AKIW781_unclassified(100);	0.0147357	0.985264
Otu00111	Bacteria(100);Proteobacteria(100);Gammaproteobacteria(100);Xanthomonadales(100);Xanthomonadaceae(100);Thermomonas(96);	89	49	154	52	69	46	50	69	144	41	73	69	97.3333	55.6667	87.6667	61		Otu00144	0.414525	0.585475			Otu00144	0.34225	0.65775			Otu02119	Bacteria(100);Chloroflexi(100);Anaerolineae(100);Anaerolineales(100);Anaerolineaceae(100);Anaerolineaceae_unclassified(100);	0.0205492	0.979451		Otu01675	Bacteria(100);Proteobacteria(100);Alphaproteobacteria(100);Rickettsiales(100);mitochondria(100);mitochondria_unclassified(100);	0.00374522	0.996255
Otu00190	Bacteria(100);Proteobacteria(100);Alphaproteobacteria(100);Rhizobiales(100);Rhizobiales_unclassified(81);Rhizobiales_unclassified(81);	55	19	42	38	26	24	32	54	176	27	30	16	38.6667	29.3333	87.3333	24.3333		Otu00145	0.174892	0.825108			Otu00145	0.229251	0.770749			Otu02158	Bacteria(100);Chloroflexi(100);Ardenticatenia(100);Ardenticatenia_unclassified(100);Ardenticatenia_unclassified(100);Ardenticatenia_unclassified(100);	0.0278272	0.972173		Otu01694	Bacteria(100);Chloroflexi(98);Ktedonobacteria(89);C0119(89);C0119_unclassified(89);C0119_unclassified(89);	0.0195103	0.98049
Otu00176	Bacteria(100);Acidobacteria(100);Acidobacteria(100);Subgroup_3(100);Unknown_Family(100);Bryobacter(100);	39	37	20	26	48	52	59	35	167	28	54	17	32	42	87	33		Otu00146	0.125631	0.874369			Otu00146	0.272515	0.727485			Otu02173	Bacteria(100);Actinobacteria(100);Actinobacteria(100);Micrococcales(100);Micrococcaceae(100);Micrococcaceae_unclassified(74);	0.0300849	0.969915		Otu01697	Bacteria(100);Actinobacteria(100);Actinobacteria(100);Micromonosporales(100);Micromonosporaceae(100);Micromonosporaceae_unclassified(100);	0.0472232	0.952777
Otu00253	Bacteria(100);Bacteroidetes(100);Cytophagia(100);Cytophagales(100);Cytophagaceae(100);Ohtaekwangia(100);	40	14	45	8	7	7	40	31	190	5	8	14	33	7.33333	87	9		Otu00147	0.180713	0.819287			Otu00147	0.282928	0.717072			Otu02174	Bacteria(100);Proteobacteria(100);Deltaproteobacteria(100);GR-WP33-30(100);GR-WP33-30_unclassified(100);GR-WP33-30_unclassified(100);	0.00156279	0.998437		Otu01698	Bacteria(100);Chloroflexi(100);TK10(100);TK10_unclassified(100);TK10_unclassified(100);TK10_unclassified(100);	0.00105532	0.998945
Otu00272	Bacteria(100);Gemmatimonadetes(100);Gemmatimonadetes(100);AT425-EubC11_terrestrial_group(100);AT425-EubC11_terrestrial_group_unclassified(100);AT425-EubC11_terrestrial_group_unclassified(100);	17	16	9	5	5	31	9	1	251	9	13	5	14	13.6667	87	9		Otu00148	0.212005	0.787995			Otu00148	0.315161	0.684839			Otu02211	Bacteria(100);Actinobacteria(100);Acidimicrobiia(96);Acidimicrobiales(96);Iamiaceae(87);Iamia(87);	0.049991	0.950009		Otu01700	Bacteria(100);Actinobacteria(100);Rubrobacteria(100);Rubrobacterales(100);Rubrobacteriaceae(100);Rubrobacter(100);	0.0451161	0.954884
Otu00118	Bacteria(100);Proteobacteria(100);Deltaproteobacteria(100);GR-WP33-30(100);GR-WP33-30_unclassified(100);GR-WP33-30_unclassified(100);	72	61	35	69	99	61	59	46	153	40	77	68	56	76.3333	86	61.6667		Otu00149	0.222529	0.777471			Otu00149	0.206376	0.793624			Otu02215	Bacteria(100);Proteobacteria(100);Deltaproteobacteria(100);Myxococcales(100);Sandaracinaceae(100);Sandaracinus(100);	0.0176314	0.982369		Otu01703	Bacteria(100);Bacteria_unclassified(100);Bacteria_unclassified(100);Bacteria_unclassified(100);Bacteria_unclassified(100);Bacteria_unclassified(100);	0.0286176	0.971382
Otu00207	Bacteria(100);Proteobacteria(100);Betaproteobacteria(100);TRA3-20(100);TRA3-20_unclassified(100);TRA3-20_unclassified(100);	30	10	46	36	41	22	42	34	182	12	41	14	28.6667	33	86	22.3333		Otu00150	0.154198	0.845802			Otu00150	0.192465	0.807535			Otu02265	Bacteria(100);Verrucomicrobia(100);OPB35_soil_group(100);OPB35_soil_group_unclassified(100);OPB35_soil_group_unclassified(100);OPB35_soil_group_unclassified(100);	0.0066178	0.993382		Otu01738	Bacteria(100);Actinobacteria(100);Actinobacteria_unclassified(100);Actinobacteria_unclassified(100);Actinobacteria_unclassified(100);Actinobacteria_unclassified(100);	0.00240634	0.997594
Otu00021	Bacteria(100);Actinobacteria(100);Actinobacteria(100);Streptomycetales(100);Streptomycetaceae(100);Streptomyces(99);	38	301	73	30	270	455	63	99	95	984	772	1245	137.333	251.667	85.6667	1000.33		Otu00151	0.284204	0.715796			Otu00151	0.0076153	0.992385	0.992385		Otu02270	Bacteria(100);Verrucomicrobia(100);Opitutae(100);Opitutales(100);Opitutaceae(100);Opitutus(100);	0.0219072	0.978093		Otu01745	Bacteria(100);Actinobacteria(100);Acidimicrobiia(100);Acidimicrobiales(100);Acidimicrobiales_unclassified(100);Acidimicrobiales_unclassified(100);	0.0348579	0.965142
Otu00245	Bacteria(100);Acidobacteria(100);Acidobacteria(100);Subgroup_4(100);Unknown_Family(100);Blastocatella(100);	27	10	24	21	40	8	49	41	166	7	15	11	20.3333	23	85.3333	11		Otu00152	0.0929075	0.907092			Otu00152	0.139168	0.860832			Otu02275	Bacteria(100);Gemmatimonadetes(96);Gemmatimonadetes(96);Gemmatimonadetes_unclassified(96);Gemmatimonadetes_unclassified(96);Gemmatimonadetes_unclassified(96);	0.00877023	0.99123		Otu01761	Bacteria(100);Planctomycetes(100);Phycisphaerae(100);Phycisphaerales(100);Phycisphaeraceae(100);Phycisphaera(100);	0.035242	0.964758
Otu00143	Bacteria(100);Planctomycetes(100);Phycisphaerae(100);WD2101_soil_group(100);WD2101_soil_group_unclassified(100);WD2101_soil_group_unclassified(100);	65	36	62	32	50	57	42	43	169	44	97	37	54.3333	46.3333	84.6667	59.3333		Otu00153	0.260467	0.739533			Otu00153	0.278865	0.721135			Otu02293	Bacteria(100);Candidate_division_WS3(100);Candidate_division_WS3_unclassified(100);Candidate_division_WS3_unclassified(100);Candidate_division_WS3_unclassified(100);Candidate_division_WS3_unclassified(100);	0.021639	0.978361		Otu01775	Bacteria(100);Gemmatimonadetes(100);Gemmatimonadetes(100);Gemmatimonadales(100);Gemmatimonadaceae(100);Gemmatimonadaceae_unclassified(100);	0.0275203	0.97248
Otu00249	Bacteria(100);Chloroflexi(100);TK10(100);TK10_unclassified(100);TK10_unclassified(100);TK10_unclassified(100);	33	15	20	18	24	12	31	33	189	10	22	10	22.6667	18	84.3333	14		Otu00154	0.153096	0.846904			Otu00154	0.245884	0.754116			Otu02300	Bacteria(100);Acidobacteria(100);Acidobacteria(100);Subgroup_4(100);11-24(100);11-24_unclassified(100);	0.0369631	0.963037		Otu01777	Bacteria(100);Proteobacteria(100);Deltaproteobacteria(100);Myxococcales(100);Cystobacteraceae(100);Cystobacteraceae_unclassified(100);	0.00806504	0.991935
Otu00168	Bacteria(100);Proteobacteria(100);Betaproteobacteria(100);TRA3-20(100);TRA3-20_unclassified(100);TRA3-20_unclassified(100);	44	51	39	20	46	51	51	35	165	33	66	18	44.6667	39	83.6667	39		Otu00155	0.198075	0.801925			Otu00155	0.5	0.5			Otu02309	Bacteria(100);Bacteria_unclassified(100);Bacteria_unclassified(100);Bacteria_unclassified(100);Bacteria_unclassified(100);Bacteria_unclassified(100);	0.00617424	0.993826		Otu01796	Bacteria(100);Armatimonadetes(82);Armatimonadetes_unclassified(82);Armatimonadetes_unclassified(82);Armatimonadetes_unclassified(82);Armatimonadetes_unclassified(82);	0.000661948	0.999338
Otu00212	Bacteria(100);Chloroflexi(100);TK10(100);TK10_unclassified(100);TK10_unclassified(100);TK10_unclassified(100);	19	26	33	17	38	46	46	37	167	28	36	14	26	33.6667	83.3333	26		Otu00156	0.12249	0.87751			Otu00156	0.258037	0.741963			Otu02326	Bacteria(100);Proteobacteria(95);Deltaproteobacteria(90);Deltaproteobacteria_unclassified(90);Deltaproteobacteria_unclassified(90);Deltaproteobacteria_unclassified(90);	0.041737	0.958263		Otu01821	Bacteria(100);Armatimonadetes(100);Armatimonadetes_unclassified(100);Armatimonadetes_unclassified(100);Armatimonadetes_unclassified(100);Armatimonadetes_unclassified(100);	0.0066178	0.993382
Otu00056	Bacteria(100);Actinobacteria(100);Rubrobacteria(100);Rubrobacterales(100);Rubrobacteriaceae(100);Rubrobacter(100);	264	178	57	305	226	102	70	43	136	24	160	123	166.333	211	83	102.333		Otu00157	0.137935	0.862065			Otu00157	0.102061	0.897939			Otu02329	Bacteria(100);Proteobacteria(100);Alphaproteobacteria(100);Sphingomonadales(100);Sphingomonadales_unclassified(100);Sphingomonadales_unclassified(100);	0.0237103	0.97629		Otu01835	Bacteria(100);Proteobacteria(100);Alphaproteobacteria(100);Rhodospirillales(100);Rhodospirillaceae(100);Skermanella(100);	0.0342936	0.965706
Otu00187	Bacteria(100);Proteobacteria(100);Deltaproteobacteria(100);Myxococcales(100);Polyangiaceae(99);Polyangiaceae_unclassified(99);	138	6	98	48	1	0	40	30	179	0	1	6	80.6667	16.3333	83	2.33333		Otu00158	0.485883	0.514117			Otu00158	0.214746	0.785254			Otu02347	Bacteria(100);Proteobacteria(100);Gammaproteobacteria(100);Xanthomonadales(100);Xanthomonadales_Incertae_Sedis(100);Steroidobacter(100);	0.049991	0.950009		Otu01908	Bacteria(100);Proteobacteria(100);Alphaproteobacteria(100);DB1-14(100);DB1-14_unclassified(100);DB1-14_unclassified(100);	0.00806504	0.991935
Otu00119	Bacteria(100);Gemmatimonadetes(100);Gemmatimonadetes(100);BD2-11_terrestrial_group(87);BD2-11_terrestrial_group_unclassified(87);BD2-11_terrestrial_group_unclassified(87);	72	28	27	26	33	55	29	36	183	68	237	39	42.3333	38	82.6667	114.667		Otu00159	0.242019	0.757981			Otu00159	0.143117	0.856883			Otu02349	Bacteria(100);Bacteria_unclassified(100);Bacteria_unclassified(100);Bacteria_unclassified(100);Bacteria_unclassified(100);Bacteria_unclassified(100);	0.0170547	0.982945		Otu01911	Bacteria(100);Actinobacteria(100);Actinobacteria(100);Propionibacteriales(100);Propionibacteriaceae(100);Jiangella(90);	0.0333833	0.966617
Otu00215	Bacteria(100);Proteobacteria(100);Betaproteobacteria(100);Betaproteobacteria_unclassified(100);Betaproteobacteria_unclassified(100);Betaproteobacteria_unclassified(100);	40	21	38	32	25	22	44	45	159	10	39	20	33	26.3333	82.6667	23		Otu00160	0.134022	0.865978			Otu00160	0.36503	0.63497			Otu02368	Bacteria(100);WCHB1-60(90);WCHB1-60_unclassified(90);WCHB1-60_unclassified(90);WCHB1-60_unclassified(90);WCHB1-60_unclassified(90);	0.00217841	0.997822		Otu01934	Bacteria(100);Acidobacteria(100);Holophagae(100);Subgroup_10(100);NS72(100);NS72_unclassified(100);	0.00374522	0.996255
Otu00105	Bacteria(100);Proteobacteria(100);Alphaproteobacteria(100);Rhizobiales(100);Methylobacteriaceae(100);Microvirga(69);	159	64	71	102	98	62	51	48	148	30	54	66	98	87.3333	82.3333	50		Otu00161	0.372282	0.627718			Otu00161	0.0435178	0.956482	0.956482		Otu02378	Bacteria(100);Proteobacteria(100);Alphaproteobacteria(100);Rhizobiales(100);Bradyrhizobiaceae(100);Salinarimonas(100);	0.0175842	0.982416		Otu01940	Bacteria(100);Chloroflexi(100);Chloroflexia(100);AKIW781(100);AKIW781_unclassified(100);AKIW781_unclassified(100);	0.0237103	0.97629
Otu00193	Bacteria(100);Proteobacteria(100);Alphaproteobacteria(100);Rhizobiales(100);Phyllobacteriaceae(97);Phyllobacteriaceae_unclassified(97);	68	13	81	47	5	17	38	34	172	9	17	28	54	23	81.3333	18		Otu00162	0.30652	0.69348			Otu00162	0.36635	0.63365			Otu02381	Bacteria(100);Acidobacteria(100);Holophagae(100);Subgroup_10(100);NS72(90);NS72_unclassified(90);	0.0120551	0.987945		Otu01946	Bacteria(100);Actinobacteria(100);Actinobacteria(100);Actinobacteria_unclassified(100);Actinobacteria_unclassified(100);Actinobacteria_unclassified(100);	0.0333833	0.966617
Otu00233	Bacteria(100);Bacteroidetes(100);Cytophagia(100);Cytophagales(100);Cytophagaceae(100);Cytophagaceae_unclassified(96);	68	12	54	27	3	4	35	22	187	6	7	13	44.6667	11.3333	81.3333	8.66667		Otu00163	0.272727	0.727273			Otu00163	0.379789	0.620211			Otu02394	Bacteria(100);Gemmatimonadetes(100);Gemmatimonadetes(100);BD2-11_terrestrial_group(100);BD2-11_terrestrial_group_unclassified(100);BD2-11_terrestrial_group_unclassified(100);	0.0413972	0.958603		Otu01980	Bacteria(100);Gemmatimonadetes(100);Gemmatimonadetes(100);Gemmatimonadales(100);Gemmatimonadaceae(100);Gemmatimonas(100);	0.000194086	0.999806
Otu00214	Bacteria(100);Acidobacteria(100);Acidobacteria(100);Subgroup_6(100);Subgroup_6_unclassified(100);Subgroup_6_unclassified(100);	37	17	29	33	48	15	48	46	147	12	38	27	27.6667	32	80.3333	25.6667		Otu00164	0.0973121	0.902688			Otu00164	0.314943	0.685057			Otu02413	Bacteria(100);Firmicutes(100);Erysipelotrichia(100);Erysipelotrichales(100);Erysipelotrichaceae(100);Asteroleplasma(100);	0.0111349	0.988865		Otu02002	Bacteria(100);Cyanobacteria(100);ML635J-21(100);ML635J-21_unclassified(100);ML635J-21_unclassified(100);ML635J-21_unclassified(100);	0.0286176	0.971382
Otu00267	Bacteria(100);Bacteroidetes(100);Cytophagia(100);Cytophagales(100);Cytophagaceae(100);Ohtaekwangia(100);	47	1	68	18	0	0	80	16	144	1	0	3	38.6667	6	80	1.33333		Otu00165	0.189945	0.810055			Otu00165	0.242257	0.757743			Otu02418	Bacteria(100);Chloroflexi(95);Chloroflexi_unclassified(95);Chloroflexi_unclassified(95);Chloroflexi_unclassified(95);Chloroflexi_unclassified(95);	0.0237103	0.97629		Otu02009	Bacteria(100);Proteobacteria(100);Deltaproteobacteria(77);Myxococcales(77);VHS-B3-70(77);VHS-B3-70_unclassified(77);	0.0286176	0.971382
Otu00255	Bacteria(100);Planctomycetes(100);Planctomycetacia(100);Planctomycetales(100);Planctomycetaceae(100);Pirellula(100);	29	11	28	32	22	5	39	45	155	1	15	18	22.6667	19.6667	79.6667	11.3333		Otu00166	0.104757	0.895243			Otu00166	0.214135	0.785865			Otu02424	Bacteria(100);Bacteroidetes(100);Sphingobacteriia(100);Sphingobacteriales(100);KD3-93(69);KD3-93_unclassified(69);	0.041737	0.958263		Otu02023	Bacteria(100);Proteobacteria(100);Alphaproteobacteria(100);Sphingomonadales(100);Sphingomonadales_unclassified(85);Sphingomonadales_unclassified(85);	0.0342936	0.965706
Otu00175	Bacteria(100);Acidobacteria(100);Acidobacteria(100);Subgroup_6(100);Subgroup_6_unclassified(100);Subgroup_6_unclassified(100);	70	49	48	61	35	22	52	37	147	10	25	26	55.6667	39.3333	78.6667	20.3333		Otu00167	0.27446	0.72554			Otu00167	0.102718	0.897282			Otu02427	Bacteria(100);Planctomycetes(100);Planctomycetacia(100);Planctomycetales(100);Planctomycetaceae(100);Rhodopirellula(100);	0.0453666	0.954633		Otu02024	Bacteria(100);Proteobacteria(100);Alphaproteobacteria(100);Rhodospirillales(100);Rhodospirillales_Incertae_Sedis(100);Reyranella(100);	0.0333833	0.966617
Otu00317	Bacteria(100);Proteobacteria(100);Betaproteobacteria(100);Methylophilales(100);Methylophilaceae(100);Methylobacillus(100);	35	4	16	4	1	1	94	51	89	7	15	2	18.3333	2	78	8		Otu00168	0.0107908	0.989209	0.989209		Otu00168	0.100112	0.899888			Otu02434	Bacteria(100);Firmicutes(100);Bacilli(100);Bacillales(100);Paenibacillaceae(100);Cohnella(100);	0.0453666	0.954633		Otu02029	Bacteria(100);Planctomycetes(100);Planctomycetacia(100);Planctomycetales(100);Planctomycetaceae(100);Planctomycetaceae_unclassified(100);	0.0038813	0.996119
Otu00170	Bacteria(100);Proteobacteria(100);Alphaproteobacteria(100);Rhizobiales(100);Rhizobiaceae(98);Rhizobiaceae_unclassified(93);	165	15	77	68	10	6	131	27	73	7	5	25	85.6667	28	77	12.3333		Otu00169	0.438912	0.561088			Otu00169	0.24873	0.75127			Otu02436	Bacteria(100);Proteobacteria(100);Betaproteobacteria(100);TRA3-20(100);TRA3-20_unclassified(100);TRA3-20_unclassified(100);	0.0323384	0.967662		Otu02039	Bacteria(100);Gemmatimonadetes(100);Gemmatimonadetes(100);Gemmatimonadales(100);Gemmatimonadaceae(100);Gemmatimonadaceae_unclassified(100);	0.0066178	0.993382
Otu00077	Bacteria(100);Proteobacteria(100);Alphaproteobacteria(100);Rhodospirillales(100);Rhodospirillaceae(100);Skermanella(100);	188	107	96	121	83	146	87	28	115	31	83	78	130.333	116.667	76.6667	64		Otu00170	0.118978	0.881022			Otu00170	0.0499465	0.950054	0.950054		Otu02451	Bacteria(100);Proteobacteria(100);Gammaproteobacteria(100);Xanthomonadales(100);Xanthomonadales_Incertae_Sedis(100);Steroidobacter(100);	0.041737	0.958263		Otu02043	Bacteria(100);Chloroflexi(100);Chloroflexia(100);Chloroflexales(100);Roseiflexaceae(100);Roseiflexus(100);	0.0275203	0.97248
Otu00216	Bacteria(100);Actinobacteria(100);Actinobacteria(100);Corynebacteriales(100);Nocardiaceae(100);Nocardia(97);	142	24	12	18	10	11	87	68	71	12	5	33	59.3333	13	75.3333	16.6667		Otu00171	0.360977	0.639023			Otu00171	0.348856	0.651144			Otu02455	Bacteria(100);Chloroflexi(100);Anaerolineae(100);Anaerolineales(100);Anaerolineaceae(100);Anaerolineaceae_unclassified(100);	0.0066178	0.993382		Otu02044	Bacteria(100);Proteobacteria(100);Deltaproteobacteria(100);GR-WP33-30(100);GR-WP33-30_unclassified(100);GR-WP33-30_unclassified(100);	0.0342936	0.965706
Otu00049	Bacteria(100);Actinobacteria(100);Actinobacteria(100);Glycomycetales(100);Glycomycetaceae(100);Glycomyces(100);	200	316	122	77	108	186	78	90	57	112	200	314	212.667	123.667	75	208.667		Otu00172	0.0368715	0.963129	0.963129		Otu00172	0.136264	0.863736			Otu02456	Bacteria(100);Chlorobi(69);Chlorobia(69);Chlorobiales(69);OPB56(69);OPB56_unclassified(69);	0.043209	0.956791		Otu02051	Bacteria(100);Firmicutes(100);Bacilli(100);Bacillales(100);Paenibacillaceae(100);Paenibacillus(96);	0.0369631	0.963037
Otu00188	Bacteria(100);Proteobacteria(100);Alphaproteobacteria(100);Rhodospirillales(100);DA111(100);DA111_unclassified(100);	51	33	21	34	62	41	43	27	155	11	38	31	35	45.6667	75	26.6667		Otu00173	0.193287	0.806713			Otu00173	0.0894374	0.910563			Otu02479	Bacteria(100);Proteobacteria(100);Alphaproteobacteria(100);Rhodobacterales(100);Rhodobacteraceae(100);Rhodobacteraceae_unclassified(100);	0.0333833	0.966617		Otu02070	Bacteria(100);Chloroflexi(100);Anaerolineae(100);Anaerolineales(100);Anaerolineaceae(100);Anaerolineaceae_unclassified(100);	0.0237103	0.97629
Otu00114	Bacteria(100);Proteobacteria(100);Alphaproteobacteria(100);Rhodobacterales(100);Rhodobacteraceae(100);Rubellimicrobium(100);	148	57	49	95	49	63	63	27	133	32	103	60	84.6667	69	74.3333	65		Otu00174	0.413807	0.586193			Otu00174	0.439678	0.560322			Otu02488	Bacteria(100);Proteobacteria(100);Deltaproteobacteria(100);Myxococcales(100);Haliangiaceae(100);Haliangium(100);	0.00789992	0.9921		Otu02071	Bacteria(100);Actinobacteria(100);Acidimicrobiia(100);Acidimicrobiales(100);Acidimicrobiales_Incertae_Sedis(68);Acidimicrobiales_Incertae_Sedis_unclassified(68);	0.0038813	0.996119
Otu00172	Bacteria(100);Proteobacteria(100);Alphaproteobacteria(100);Sphingomonadales(100);Sphingomonadales_unclassified(63);Sphingomonadales_unclassified(63);	64	31	26	48	34	36	38	44	139	24	98	25	40.3333	39.3333	73.6667	49		Otu00175	0.196294	0.803706			Otu00175	0.358754	0.641246			Otu02489	Bacteria(100);Planctomycetes(100);Phycisphaerae(100);WD2101_soil_group(100);WD2101_soil_group_unclassified(100);WD2101_soil_group_unclassified(100);	0.0256872	0.974313		Otu02086	Bacteria(100);Bacteria_unclassified(100);Bacteria_unclassified(100);Bacteria_unclassified(100);Bacteria_unclassified(100);Bacteria_unclassified(100);	0.0472232	0.952777
Otu00171	Bacteria(100);Proteobacteria(100);Betaproteobacteria(100);TRA3-20(99);TRA3-20_unclassified(99);TRA3-20_unclassified(99);	40	36	44	37	59	57	39	36	145	27	63	25	40	51	73.3333	38.3333		Otu00176	0.202959	0.797041			Otu00176	0.21147	0.78853			Otu02515	Bacteria(100);Firmicutes(100);Bacilli(100);Bacillales(100);Bacillales_unclassified(95);Bacillales_unclassified(95);	0.0300849	0.969915		Otu02111	Bacteria(100);Elusimicrobia(100);Elusimicrobia(100);Lineage_IIa(100);Lineage_IIa_unclassified(100);Lineage_IIa_unclassified(100);	0.0333833	0.966617
Otu00240	Bacteria(100);Proteobacteria(100);Deltaproteobacteria(100);Myxococcales(95);Myxococcales_unclassified(95);Myxococcales_unclassified(95);	36	1	132	37	1	1	28	33	157	2	1	2	56.3333	13	72.6667	1.66667		Otu00177	0.395344	0.604656			Otu00177	0.199292	0.800708			Otu02535	Bacteria(100);Chlorobi(100);Chlorobia(100);Chlorobiales(100);SJA-28(100);SJA-28_unclassified(100);	0.0189531	0.981047		Otu02127	Bacteria(100);Acidobacteria(100);Acidobacteria(100);Subgroup_3(100);Subgroup_3_unclassified(96);Subgroup_3_unclassified(96);	0.00240634	0.997594
Otu00263	Bacteria(100);Actinobacteria(100);Rubrobacteria(100);Rubrobacterales(100);Rubrobacteriaceae(100);Rubrobacter(100);	2	14	1	63	12	23	43	36	136	27	19	7	5.66667	32.6667	71.6667	17.6667		Otu00178	0.0560556	0.943944			Otu00178	0.208002	0.791998			Otu02563	Bacteria(100);Acidobacteria(100);Acidobacteria(100);Subgroup_6(100);Subgroup_6_unclassified(100);Subgroup_6_unclassified(100);	0.00073656	0.999263		Otu02151	Bacteria(100);Acidobacteria(100);Acidobacteria(100);Subgroup_6(100);Subgroup_6_unclassified(100);Subgroup_6_unclassified(100);	0.0237103	0.97629
Otu00333	Bacteria(100);Proteobacteria(100);Betaproteobacteria(100);Burkholderiales(100);Comamonadaceae(100);Comamonadaceae_unclassified(96);	19	9	11	4	4	13	91	18	105	4	5	7	13	7	71.3333	5.33333		Otu00179	0.0490425	0.950957	0.950957		Otu00179	0.311134	0.688866			Otu02583	Bacteria(100);Firmicutes(100);Bacilli(100);Bacillales(100);Bacillaceae(95);Bacillaceae_unclassified(89);	0.00240634	0.997594		Otu02180	Bacteria(100);Proteobacteria(100);Deltaproteobacteria(87);Deltaproteobacteria_unclassified(87);Deltaproteobacteria_unclassified(87);Deltaproteobacteria_unclassified(87);	0.0445047	0.955495
Otu00379	Bacteria(100);Proteobacteria(100);Betaproteobacteria(100);Burkholderiales(100);Oxalobacteraceae(100);Massilia(99);	21	3	10	3	3	4	12	21	177	1	3	2	11.3333	3.33333	70	2		Otu00180	0.168473	0.831527			Otu00180	0.0580583	0.941942			Otu02586	Bacteria(100);Proteobacteria(100);Deltaproteobacteria(100);Myxococcales(100);Sandaracinaceae(100);Sandaracinus(100);	0.0237103	0.97629		Otu02199	Bacteria(100);Actinobacteria(100);Acidimicrobiia(100);Acidimicrobiales(100);Iamiaceae(100);Iamia(100);	0.0237103	0.97629
Otu00149	Bacteria(100);Gemmatimonadetes(100);Gemmatimonadetes(100);Gemmatimonadales(100);Gemmatimonadaceae(100);Gemmatimonas(100);	54	53	40	34	86	67	39	29	140	33	76	25	49	62.3333	69.3333	44.6667		Otu00181	0.299899	0.700101			Otu00181	0.232956	0.767044			Otu02588	Bacteria(100);Bacteroidetes(100);Sphingobacteriia(100);Sphingobacteriales(100);Chitinophagaceae(100);Chitinophagaceae_unclassified(83);	0.0300849	0.969915		Otu02202	Bacteria(100);Chloroflexi(100);KD4-96(100);KD4-96_unclassified(100);KD4-96_unclassified(100);KD4-96_unclassified(100);	0.0300849	0.969915
Otu00264	Bacteria(100);Acidobacteria(100);Acidobacteria(100);Subgroup_4(100);11-24(100);11-24_unclassified(100);	20	16	22	15	32	25	48	41	118	10	24	9	19.3333	24	69	14.3333		Otu00182	0.0570621	0.942938			Otu00182	0.117257	0.882743			Otu02595	Bacteria(100);Proteobacteria(100);Gammaproteobacteria(100);Xanthomonadales(100);Xanthomonadaceae(100);Xanthomonadaceae_unclassified(100);	0.000528782	0.999471		Otu02218	Bacteria(100);Proteobacteria(100);Alphaproteobacteria(100);Rhodospirillales(100);Rhodospirillales_Incertae_Sedis(100);Candidatus_Alysiosphaera(100);	0.0124481	0.987552
Otu00307	Bacteria(100);Proteobacteria(100);Alphaproteobacteria(100);Caulobacterales(100);Hyphomonadaceae(100);Woodsholea(100);	12	14	16	19	12	10	46	27	134	11	18	11	14	13.6667	69	13.3333		Otu00183	0.085352	0.914648			Otu00183	0.465245	0.534755			Otu02597	Bacteria(100);Gemmatimonadetes(100);Gemmatimonadetes(100);S0134_terrestrial_group(100);S0134_terrestrial_group_unclassified(100);S0134_terrestrial_group_unclassified(100);	0.0369631	0.963037		Otu02240	Bacteria(100);Proteobacteria(100);Alphaproteobacteria(100);Rhodospirillales(100);MSB-1E8(100);MSB-1E8_unclassified(100);	0.0361715	0.963829
Otu00230	Bacteria(100);Bacteroidetes(100);Sphingobacteriia(100);Sphingobacteriales(100);Chitinophagaceae(100);Chitinophaga(100);	71	36	13	8	5	9	32	68	106	30	40	29	40	7.33333	68.6667	33		Otu00184	0.175821	0.824179			Otu00184	0.0011475	0.998853	0.998853		Otu02602	Bacteria(100);Acidobacteria(100);Holophagae(100);Subgroup_7(100);Subgroup_7_unclassified(100);Subgroup_7_unclassified(100);	0.00806504	0.991935		Otu02295	Bacteria(100);Proteobacteria(100);Deltaproteobacteria(100);Myxococcales(100);0319-6G20(100);0319-6G20_unclassified(100);	0.0167359	0.983264
Otu00244	Bacteria(100);Verrucomicrobia(100);OPB35_soil_group(100);OPB35_soil_group_unclassified(100);OPB35_soil_group_unclassified(100);OPB35_soil_group_unclassified(100);	24	19	34	19	14	33	50	23	133	23	34	14	25.6667	22	68.6667	23.6667		Otu00185	0.133633	0.866367			Otu00185	0.423609	0.576391			Otu02615	Bacteria(100);NPL-UPA2(89);NPL-UPA2_unclassified(89);NPL-UPA2_unclassified(89);NPL-UPA2_unclassified(89);NPL-UPA2_unclassified(89);	0.0300241	0.969976		Otu02311	Bacteria(100);Acidobacteria(100);Acidobacteria(100);Subgroup_6(100);Subgroup_6_unclassified(100);Subgroup_6_unclassified(100);	0.0116076	0.988392
Otu00201	Bacteria(100);Proteobacteria(100);Alphaproteobacteria(100);Rhizobiales(100);Bradyrhizobiaceae(99);Bradyrhizobium(91);	41	32	66	48	30	23	47	14	144	12	32	20	46.3333	33.6667	68.3333	21.3333		Otu00186	0.307152	0.692848			Otu00186	0.130843	0.869157			Otu02630	Bacteria(100);Cyanobacteria(100);Melainabacteria(100);Vampirovibrionales(100);Vampirovibrionales_unclassified(100);Vampirovibrionales_unclassified(100);	0.0127407	0.987259		Otu02333	Bacteria(100);Planctomycetes(100);Planctomycetacia(100);Planctomycetales(80);Planctomycetaceae(80);Planctomycetaceae_unclassified(80);	0.0333833	0.966617
Otu00205	Bacteria(100);Proteobacteria(100);Alphaproteobacteria(100);Rhizobiales(100);Phyllobacteriaceae(99);Mesorhizobium(93);	67	13	89	28	6	15	38	43	118	15	31	51	56.3333	16.3333	66.3333	32.3333		Otu00187	0.392685	0.607315			Otu00187	0.130212	0.869788			Otu02657	Bacteria(100);Proteobacteria(100);Gammaproteobacteria(100);Xanthomonadales(100);Xanthomonadales_unclassified(100);Xanthomonadales_unclassified(100);	0.0066178	0.993382		Otu02335	Bacteria(100);Actinobacteria(100);Thermoleophilia(100);Solirubrobacterales(100);Patulibacteraceae(95);Patulibacter(95);	0.0286176	0.971382
Otu00213	Bacteria(100);Gemmatimonadetes(100);Gemmatimonadetes(100);S0134_terrestrial_group(100);S0134_terrestrial_group_unclassified(100);S0134_terrestrial_group_unclassified(100);	51	28	14	27	31	30	25	38	136	14	86	24	31	29.3333	66.3333	41.3333		Otu00188	0.194846	0.805154			Otu00188	0.311412	0.688588			Otu02665	Bacteria(100);Proteobacteria(100);Gammaproteobacteria(100);Xanthomonadales(100);Xanthomonadaceae(100);Xanthomonadaceae_unclassified(100);	0.00156279	0.998437		Otu02415	Bacteria(100);Proteobacteria(100);Betaproteobacteria(100);Nitrosomonadales(100);Nitrosomonadaceae(100);Nitrosomonas(100);	0.0286176	0.971382
Otu00228	Bacteria(100);Proteobacteria(100);Proteobacteria_unclassified(99);Proteobacteria_unclassified(99);Proteobacteria_unclassified(99);Proteobacteria_unclassified(99);	34	21	49	32	26	19	41	35	123	12	43	19	34.6667	25.6667	66.3333	24.6667		Otu00189	0.171877	0.828123			Otu00189	0.462985	0.537015			Otu02677	Bacteria(100);Verrucomicrobia(100);Verrucomicrobiae(100);Verrucomicrobiales(100);Verrucomicrobiaceae(100);Haloferula(100);	0.0333833	0.966617		Otu02424	Bacteria(100);Bacteroidetes(100);Sphingobacteriia(100);Sphingobacteriales(100);KD3-93(69);KD3-93_unclassified(69);	0.019971	0.980029
Otu00159	Bacteria(100);Planctomycetes(100);Planctomycetacia(100);Planctomycetales(100);Planctomycetaceae(100);Pir4_lineage(100);	88	36	27	57	49	44	49	24	124	16	91	27	50.3333	50	65.6667	44.6667		Otu00190	0.344257	0.655743			Otu00190	0.416448	0.583552			Otu02702	Bacteria(100);Planctomycetes(100);Planctomycetacia(100);Planctomycetales(100);Planctomycetaceae(100);Pirellula(100);	0.0170547	0.982945		Otu02430	Bacteria(100);Proteobacteria(100);Alphaproteobacteria(100);Rhodospirillales(100);Rhodospirillaceae(100);Skermanella(100);	0.0175842	0.982416
Otu00177	Bacteria(100);Gemmatimonadetes(100);Gemmatimonadetes(100);Gemmatimonadales(100);Gemmatimonadaceae(100);Gemmatimonas(82);	73	38	21	25	35	61	36	31	128	19	88	24	44	40.3333	65	43.6667		Otu00191	0.290692	0.709308			Otu00191	0.449521	0.550479			Otu02746	Bacteria(100);Planctomycetes(100);OM190(100);OM190_unclassified(100);OM190_unclassified(100);OM190_unclassified(100);	0.0333833	0.966617		Otu02434	Bacteria(100);Firmicutes(100);Bacilli(100);Bacillales(100);Paenibacillaceae(100);Cohnella(100);	0.0300849	0.969915
Otu00321	Bacteria(100);Verrucomicrobia(100);OPB35_soil_group(100);OPB35_soil_group_unclassified(100);OPB35_soil_group_unclassified(100);OPB35_soil_group_unclassified(100);	9	17	23	9	14	22	38	40	117	9	9	6	16.3333	15	65	8		Otu00192	0.0690755	0.930924			Otu00192	0.074179	0.925821			Otu02749	Bacteria(100);Chloroflexi(100);SAR202_clade(87);SAR202_clade_unclassified(87);SAR202_clade_unclassified(87);SAR202_clade_unclassified(87);	0.00109606	0.998904		Otu02445	Bacteria(100);Chloroflexi(100);Thermomicrobia(100);JG30-KF-CM45(100);JG30-KF-CM45_unclassified(100);JG30-KF-CM45_unclassified(100);	0.0237103	0.97629
Otu00014	Bacteria(100);Actinobacteria(100);Actinobacteria(100);Streptomycetales(100);Streptomycetaceae(100);Streptomycetaceae_unclassified(87);	375	555	49	197	680	932	48	82	59	681	1690	2091	326.333	603	63	1487.33		Otu00193	0.075347	0.924653			Otu00193	0.0670256	0.932974			Otu02782	Bacteria(100);Proteobacteria(100);Deltaproteobacteria(100);Myxococcales(100);Nannocystaceae(100);Nannocystis(100);	0.00109606	0.998904		Otu02450	Bacteria(100);Proteobacteria(100);Betaproteobacteria(100);Burkholderiales(100);Alcaligenaceae(100);Alcaligenaceae_unclassified(85);	0.00806504	0.991935
Otu00261	Bacteria(100);Acidobacteria(100);Acidobacteria(100);Subgroup_6(100);Subgroup_6_unclassified(100);Subgroup_6_unclassified(100);	23	16	33	22	37	20	30	32	127	19	12	14	24	26.3333	63	15		Otu00194	0.147425	0.852575			Otu00194	0.0601146	0.939885			Otu02785	Bacteria(100);Proteobacteria(100);Deltaproteobacteria(100);Myxococcales(100);0319-6G20(100);0319-6G20_unclassified(100);	0.0333833	0.966617		Otu02464	Bacteria(100);Gemmatimonadetes(100);Gemmatimonadetes(100);Gemmatimonadales(100);Gemmatimonadaceae(100);Gemmatimonadaceae_unclassified(100);	0.0120551	0.987945
Otu00268	Bacteria(100);Proteobacteria(100);Alphaproteobacteria(100);Rhizobiales(100);Hyphomicrobiaceae(77);Rhodoplanes(77);	48	16	53	26	7	4	34	31	122	10	8	17	39	12.3333	62.3333	11.6667		Otu00195	0.253259	0.746741			Otu00195	0.466313	0.533687			Otu02786	Bacteria(100);Gemmatimonadetes(100);Gemmatimonadetes(100);Gemmatimonadales(100);Gemmatimonadaceae(100);Gemmatimonadaceae_unclassified(100);	0.0456301	0.95437		Otu02491	Bacteria(100);Proteobacteria(100);Deltaproteobacteria(100);Myxococcales(100);Myxococcales_unclassified(62);Myxococcales_unclassified(62);	0.0448879	0.955112
Otu00320	Bacteria(100);Acidobacteria(100);Acidobacteria(100);Subgroup_3(100);Unknown_Family(100);Bryobacter(100);	21	9	16	12	23	11	27	37	123	12	17	7	15.3333	15.3333	62.3333	12		Otu00196	0.100081	0.899919			Otu00196	0.263116	0.736884			Otu02789	Bacteria(100);Actinobacteria(100);Actinobacteria(100);Pseudonocardiales(100);Pseudonocardiaceae(100);Pseudonocardia(94);	0.0333833	0.966617		Otu02496	Bacteria(100);Bacteroidetes(100);Cytophagia(100);Order_II(100);Rhodothermaceae(100);Rhodothermaceae_unclassified(100);	0.00806504	0.991935
Otu00324	Bacteria(100);Proteobacteria(100);Alphaproteobacteria(100);Rhizobiales(100);Rhizobiales_unclassified(100);Rhizobiales_unclassified(100);	16	11	22	10	12	12	20	25	142	4	4	31	16.3333	11.3333	62.3333	13		Otu00197	0.157038	0.842962			Otu00197	0.431233	0.568767			Otu02800	Bacteria(100);Proteobacteria(100);Alphaproteobacteria(100);Rhizobiales(100);Methylobacteriaceae(100);Microvirga(100);	0.0066178	0.993382		Otu02498	Bacteria(100);Proteobacteria(100);Alphaproteobacteria(100);Rhodospirillales(100);Rhodospirillales_unclassified(100);Rhodospirillales_unclassified(100);	0.00113921	0.998861
Otu00153	Bacteria(100);Bacteroidetes(100);Sphingobacteriia(100);Sphingobacteriales(100);Chitinophagaceae(100);Flavisolibacter(100);	66	56	43	48	41	54	29	30	127	47	96	32	55	47.6667	62	58.3333		Otu00198	0.421603	0.578397			Otu00198	0.308354	0.691646			Otu02801	Bacteria(100);Planctomycetes(100);OM190(100);OM190_unclassified(100);OM190_unclassified(100);OM190_unclassified(100);	0.0323384	0.967662		Otu02499	Bacteria(100);Firmicutes(100);Bacilli(100);Bacillales(100);Paenibacillaceae(100);Paenibacillus(100);	0.019971	0.980029
Otu00200	Bacteria(100);Bacteroidetes(100);Cytophagia(100);Cytophagales(100);Cytophagaceae(100);Ohtaekwangia(100);	36	21	27	16	29	28	33	38	115	28	100	48	28	24.3333	62	58.6667		Otu00199	0.137406	0.862594			Otu00199	0.0956888	0.904311			Otu02810	Bacteria(100);Bacteroidetes(100);Sphingobacteriia(100);Sphingobacteriales(100);Chitinophagaceae(100);Flavisolibacter(100);	0.0323384	0.967662		Otu02511	Bacteria(100);Proteobacteria(100);Betaproteobacteria(100);TRA3-20(67);TRA3-20_unclassified(67);TRA3-20_unclassified(67);	0.0333833	0.966617
Otu00299	Bacteria(100);Verrucomicrobia(100);OPB35_soil_group(100);OPB35_soil_group_unclassified(100);OPB35_soil_group_unclassified(100);OPB35_soil_group_unclassified(100);	5	16	26	25	14	21	41	40	105	8	29	14	15.6667	20	62	17		Otu00200	0.0533767	0.946623			Otu00200	0.345639	0.654361			Otu02811	Bacteria(100);Armatimonadetes(100);Armatimonadetes_unclassified(100);Armatimonadetes_unclassified(100);Armatimonadetes_unclassified(100);Armatimonadetes_unclassified(100);	0.0456301	0.95437		Otu02518	Bacteria(100);Firmicutes(100);Bacilli(100);Bacillales(100);Paenibacillaceae(100);Paenibacillus(95);	0.0472232	0.952777
Otu00377	Bacteria(100);Proteobacteria(100);Gammaproteobacteria(100);Oceanospirillales(88);Oceanospirillaceae(88);Pseudospirillum(88);	4	5	49	3	4	2	5	27	154	2	1	5	19.3333	3	62	2.66667		Otu00201	0.215427	0.784573			Otu00201	0.407451	0.592549			Otu02837	Bacteria(100);Actinobacteria(100);Actinobacteria(100);Streptomycetales(79);Streptomycetaceae(79);Streptomycetaceae_unclassified(72);	0.041737	0.958263		Otu02534	Bacteria(100);Chloroflexi(100);Thermomicrobia(100);JG30-KF-CM45(100);JG30-KF-CM45_unclassified(100);JG30-KF-CM45_unclassified(100);	0.0237103	0.97629
Otu00151	Bacteria(100);Actinobacteria(100);Rubrobacteria(100);Rubrobacterales(100);Rubrobacteriaceae(100);Rubrobacter(100);	97	55	22	71	76	44	27	22	136	25	58	42	58	63.6667	61.6667	41.6667		Otu00202	0.468118	0.531882			Otu00202	0.0926516	0.907348			Otu02878	Bacteria(100);Planctomycetes(100);Phycisphaerae(100);WD2101_soil_group(100);WD2101_soil_group_unclassified(100);WD2101_soil_group_unclassified(100);	0.0237103	0.97629		Otu02602	Bacteria(100);Acidobacteria(100);Holophagae(100);Subgroup_7(100);Subgroup_7_unclassified(100);Subgroup_7_unclassified(100);	0.0286176	0.971382
Otu00229	Bacteria(100);Proteobacteria(100);Betaproteobacteria(100);SC-I-84(100);SC-I-84_unclassified(100);SC-I-84_unclassified(100);	32	28	29	13	44	38	41	33	111	29	36	14	29.6667	31.6667	61.6667	26.3333		Otu00203	0.133268	0.866732			Otu00203	0.333448	0.666552			Otu02890	Bacteria(100);Actinobacteria(100);Actinobacteria(100);Streptomycetales(86);Streptomycetaceae(86);Streptomycetaceae_unclassified(72);	0.0323384	0.967662		Otu02611	Bacteria(100);Planctomycetes(100);Planctomycetacia(100);Planctomycetales(100);Planctomycetaceae(100);Gemmata(100);	0.0342936	0.965706
Otu00292	Bacteria(100);Proteobacteria(100);Alphaproteobacteria(100);Caulobacterales(100);Hyphomonadaceae(100);Woodsholea(100);	33	8	44	19	14	17	45	29	110	4	14	15	28.3333	16.6667	61.3333	11		Otu00204	0.144059	0.855941			Otu00204	0.105112	0.894888			Otu02954	Bacteria(100);Planctomycetes(100);Planctomycetacia(100);Planctomycetales(100);Planctomycetaceae(100);Pirellula(100);	0.0445047	0.955495		Otu02638	Bacteria(100);Chloroflexi(100);Anaerolineae(100);Anaerolineales(100);Anaerolineaceae(100);Anaerolineaceae_unclassified(100);	0.00806504	0.991935
Otu00339	Bacteria(100);Bacteroidetes(100);Cytophagia(100);Cytophagales(100);Cytophagales_unclassified(88);Cytophagales_unclassified(88);	45	5	46	9	1	4	96	26	60	2	0	1	32	4.66667	60.6667	1		Otu00205	0.151796	0.848204			Otu00205	0.100923	0.899077			Otu02974	Bacteria(100);Bacteria_unclassified(85);Bacteria_unclassified(85);Bacteria_unclassified(85);Bacteria_unclassified(85);Bacteria_unclassified(85);	0.0195103	0.98049		Otu02685	Bacteria(100);Acidobacteria(100);Acidobacteria(100);Subgroup_4(100);Unknown_Family(82);Blastocatella(82);	0.00806504	0.991935
Otu00276	Bacteria(100);Acidobacteria(100);Acidobacteria(100);Subgroup_3(100);Unknown_Family(100);Bryobacter(100);	12	25	24	17	25	21	36	28	117	10	40	11	20.3333	21	60.3333	20.3333		Otu00206	0.118141	0.881859			Otu00206	0.475282	0.524718			Otu03002	Bacteria(100);Planctomycetes(100);Planctomycetacia(100);Planctomycetales(100);Planctomycetaceae(100);Planctomycetaceae_unclassified(100);	0.0275203	0.97248		Otu02721	Bacteria(100);Planctomycetes(100);Planctomycetacia(100);Planctomycetales(94);Planctomycetaceae(94);Planctomycetaceae_unclassified(94);	0.00806504	0.991935
Otu00312	Bacteria(100);Gemmatimonadetes(100);Gemmatimonadetes(100);Gemmatimonadales(100);Gemmatimonadaceae(100);Gemmatimonadaceae_unclassified(100);	21	17	20	9	17	15	29	31	121	13	22	7	19.3333	13.6667	60.3333	14		Otu00207	0.124125	0.875875			Otu00207	0.474912	0.525088			Otu03004	Bacteria(100);Actinobacteria(100);Thermoleophilia(100);Solirubrobacterales(100);0319-6M6(77);0319-6M6_unclassified(77);	0.0333833	0.966617		Otu02749	Bacteria(100);Chloroflexi(100);SAR202_clade(87);SAR202_clade_unclassified(87);SAR202_clade_unclassified(87);SAR202_clade_unclassified(87);	0.0275203	0.97248
Otu00273	Bacteria(100);Chloroflexi(100);Chloroflexia(100);Chloroflexales(100);Roseiflexaceae(100);Roseiflexus(100);	30	36	38	18	18	21	31	27	122	7	5	17	34.6667	19	60	9.66667		Otu00208	0.230612	0.769388			Otu00208	0.0360719	0.963928	0.963928		Otu03008	Bacteria(100);Actinobacteria(85);MB-A2-108(85);MB-A2-108_unclassified(85);MB-A2-108_unclassified(85);MB-A2-108_unclassified(85);	0.0323384	0.967662		Otu02778	Bacteria(100);Proteobacteria(100);Alphaproteobacteria(100);Rhizobiales(100);JG34-KF-361(100);JG34-KF-361_unclassified(100);	0.0237103	0.97629
Otu00124	Bacteria(100);Firmicutes(100);Bacilli(100);Bacillales(100);Alicyclobacillaceae(100);Tumebacillus(100);	144	78	25	73	131	54	76	27	76	7	64	55	82.3333	86	59.6667	42		Otu00209	0.291954	0.708046			Otu00209	0.102805	0.897195			Otu03014	Bacteria(100);Verrucomicrobia(100);OPB35_soil_group(100);OPB35_soil_group_unclassified(100);OPB35_soil_group_unclassified(100);OPB35_soil_group_unclassified(100);	0.00266406	0.997336		Otu02817	Bacteria(100);Actinobacteria(100);Actinobacteria_unclassified(100);Actinobacteria_unclassified(100);Actinobacteria_unclassified(100);Actinobacteria_unclassified(100);	0.00374522	0.996255
Otu00243	Bacteria(100);Proteobacteria(100);Proteobacteria_unclassified(93);Proteobacteria_unclassified(93);Proteobacteria_unclassified(93);Proteobacteria_unclassified(93);	33	17	56	28	26	19	37	34	108	18	24	21	35.3333	24.3333	59.6667	21		Otu00210	0.20683	0.79317			Otu00210	0.180311	0.819689			Otu03052	Bacteria(100);Proteobacteria(100);Deltaproteobacteria(100);Myxococcales(100);Haliangiaceae(100);Haliangium(100);	0.0496503	0.95035		Otu02826	Bacteria(100);Planctomycetes(100);Planctomycetacia(93);Planctomycetales(93);Planctomycetaceae(93);Planctomyces(86);	0.0237103	0.97629
Otu00335	Bacteria(100);Bacteroidetes(100);Cytophagia(100);Cytophagales(100);Cytophagaceae(100);Ohtaekwangia(100);	77	0	29	16	0	0	6	9	164	0	0	0	35.3333	5.33333	59.6667	0		Otu00211	0.345209	0.654791			Otu00211	0.18695	0.81305			Otu03070	Bacteria(100);Gemmatimonadetes(100);Gemmatimonadetes(100);Gemmatimonadales(100);Gemmatimonadaceae(100);Gemmatimonas(100);	0.00552825	0.994472		Otu02831	Bacteria(100);Actinobacteria(100);MB-A2-108(100);MB-A2-108_unclassified(100);MB-A2-108_unclassified(100);MB-A2-108_unclassified(100);	0.00806504	0.991935
Otu00275	Bacteria(100);Acidobacteria(100);Acidobacteria(100);Subgroup_4(100);Unknown_Family(100);Blastocatella(100);	24	16	29	14	34	14	38	35	105	21	24	13	23	20.6667	59.3333	19.3333		Otu00212	0.0958969	0.904103			Otu00212	0.433163	0.566837			Otu03073	Bacteria(100);Proteobacteria(100);Deltaproteobacteria(100);Sh765B-TzT-29(100);Sh765B-TzT-29_unclassified(100);Sh765B-TzT-29_unclassified(100);	0.0333833	0.966617		Otu02833	Bacteria(100);Armatimonadetes(100);Chthonomonadetes(100);Chthonomonadales(100);Chthonomonadaceae(100);Chthonomonas(100);	0.0128607	0.987139
Otu00416	Bacteria(100);Proteobacteria(100);Deltaproteobacteria(100);Myxococcales(75);Myxococcales_unclassified(75);Myxococcales_unclassified(75);	16	1	27	8	0	0	23	7	148	0	0	2	14.6667	2.66667	59.3333	0.666667		Otu00213	0.189525	0.810475			Otu00213	0.253579	0.746421			Otu03075	Bacteria(100);Proteobacteria(100);Gammaproteobacteria(100);Legionellales(100);Coxiellaceae(100);Aquicella(100);	0.0038813	0.996119		Otu02858	Bacteria(100);Chloroflexi(100);Thermomicrobia(100);JG30-KF-CM45(100);JG30-KF-CM45_unclassified(100);JG30-KF-CM45_unclassified(100);	0.0116076	0.988392
Otu00226	Bacteria(100);Proteobacteria(100);Gammaproteobacteria(100);Xanthomonadales(100);Xanthomonadaceae(100);Lysobacter(100);	106	10	42	48	2	12	42	35	99	26	18	24	52.6667	20.6667	58.6667	22.6667		Otu00214	0.435642	0.564358			Otu00214	0.447303	0.552697			Otu03085	Bacteria(100);Acidobacteria(100);Acidobacteria(100);Subgroup_6(100);Subgroup_6_unclassified(100);Subgroup_6_unclassified(100);	0.00326669	0.996733		Otu02862	Bacteria(100);Chloroflexi(100);TK10(100);TK10_unclassified(100);TK10_unclassified(100);TK10_unclassified(100);	0.0175842	0.982416
Otu00173	Bacteria(100);Gemmatimonadetes(100);Gemmatimonadetes(100);AT425-EubC11_terrestrial_group(100);AT425-EubC11_terrestrial_group_unclassified(100);AT425-EubC11_terrestrial_group_unclassified(100);	51	8	14	24	25	63	45	15	114	56	153	38	24.3333	37.3333	58	82.3333		Otu00215	0.177697	0.822303			Otu00215	0.15067	0.84933			Otu03088	Bacteria(100);Actinobacteria(100);Actinobacteria_unclassified(100);Actinobacteria_unclassified(100);Actinobacteria_unclassified(100);Actinobacteria_unclassified(100);	0.0445047	0.955495		Otu02865	Bacteria(100);Proteobacteria(100);Deltaproteobacteria(100);Desulfobacterales(100);Nitrospinaceae(100);Candidatus_Entotheonella(100);	0.0323384	0.967662
Otu00238	Bacteria(100);Bacteroidetes(100);Sphingobacteriia(100);Sphingobacteriales(100);Chitinophagaceae(100);Flavisolibacter(100);	16	31	22	17	10	42	28	27	119	27	71	23	23	23	58	40.3333		Otu00216	0.15971	0.84029			Otu00216	0.197268	0.802732			Otu03117	Bacteria(100);Proteobacteria(100);Deltaproteobacteria(100);Myxococcales(92);Myxococcales_unclassified(92);Myxococcales_unclassified(92);	0.00105532	0.998945		Otu02879	Bacteria(100);Actinobacteria(100);Actinobacteria(100);Streptomycetales(100);Streptomycetaceae(100);Streptomycetaceae_unclassified(65);	0.00806504	0.991935
Otu00310	Bacteria(100);Acidobacteria(100);Acidobacteria(100);Subgroup_6(100);Subgroup_6_unclassified(100);Subgroup_6_unclassified(100);	25	12	15	32	22	13	28	38	108	6	15	11	17.3333	22.3333	58	10.6667		Otu00217	0.0927977	0.907202			Otu00217	0.0635717	0.936428			Otu03159	Bacteria(100);Bacteria_unclassified(100);Bacteria_unclassified(100);Bacteria_unclassified(100);Bacteria_unclassified(100);Bacteria_unclassified(100);	0.0366942	0.963306		Otu02885	Bacteria(100);Gemmatimonadetes(100);Gemmatimonadetes(100);S0134_terrestrial_group(100);S0134_terrestrial_group_unclassified(100);S0134_terrestrial_group_unclassified(100);	0.0456301	0.95437
Otu00373	Bacteria(100);Bacteroidetes(100);Sphingobacteriia(100);Sphingobacteriales(100);Saprospiraceae(100);Saprospiraceae_unclassified(100);	28	2	15	16	18	5	35	43	96	0	5	2	15	13	58	2.33333		Otu00218	0.0523233	0.947677			Otu00218	0.0339713	0.966029	0.966029		Otu03185	Bacteria(100);Proteobacteria(100);Alphaproteobacteria(100);Rhizobiales(100);Rhizobiales_Incertae_Sedis(100);Nordella(100);	0.00806504	0.991935		Otu02890	Bacteria(100);Actinobacteria(100);Actinobacteria(100);Streptomycetales(86);Streptomycetaceae(86);Streptomycetaceae_unclassified(72);	0.00806504	0.991935
Otu00198	Bacteria(100);Proteobacteria(100);Alphaproteobacteria(100);Rhodospirillales(100);I-10(100);I-10_unclassified(100);	50	39	35	23	51	26	31	35	107	25	59	42	41.3333	33.3333	57.6667	42		Otu00219	0.275336	0.724664			Otu00219	0.274132	0.725868			Otu03186	Bacteria(100);Proteobacteria(100);Alphaproteobacteria(100);Rickettsiales(100);SM2D12(100);SM2D12_unclassified(100);	0.0066178	0.993382		Otu02894	Bacteria(100);Chloroflexi(100);TK10(100);TK10_unclassified(100);TK10_unclassified(100);TK10_unclassified(100);	0.0237103	0.97629
Otu00325	Bacteria(100);Gemmatimonadetes(100);Gemmatimonadetes(100);S0134_terrestrial_group(100);S0134_terrestrial_group_unclassified(100);S0134_terrestrial_group_unclassified(100);	25	6	26	16	15	10	23	41	108	12	22	5	19	13.6667	57.3333	13		Otu00220	0.111974	0.888026			Otu00220	0.452723	0.547277			Otu03189	Bacteria(100);Chloroflexi(100);Anaerolineae(100);Anaerolineales(100);Anaerolineaceae(100);Anaerolineaceae_unclassified(100);	0.0342936	0.965706		Otu02896	Bacteria(100);Proteobacteria(100);Alphaproteobacteria(100);Rhodospirillales(100);Rhodospirillaceae(100);Skermanella(100);	0.0066178	0.993382
Otu00218	Bacteria(100);Proteobacteria(100);Alphaproteobacteria(100);Rhizobiales(100);Rhizobiales_Incertae_Sedis(100);Nordella(100);	35	30	44	35	59	19	28	40	103	12	45	37	36.3333	37.6667	57	31.3333		Otu00221	0.215469	0.784531			Otu00221	0.350014	0.649986			Otu03199	Bacteria(100);Planctomycetes(100);Pla4_lineage(100);Pla4_lineage_unclassified(100);Pla4_lineage_unclassified(100);Pla4_lineage_unclassified(100);	0.0128607	0.987139		Otu02897	Bacteria(100);Firmicutes(100);Bacilli(100);Bacillales(100);Bacillaceae(100);Halobacillus(93);	0.0038813	0.996119
Otu00220	Bacteria(100);Actinobacteria(100);Thermoleophilia(100);Gaiellales(100);Gaiellaceae(100);Gaiella(100);	32	22	36	36	43	27	30	31	110	12	59	41	30	35.3333	57	37.3333		Otu00222	0.185567	0.814433			Otu00222	0.448314	0.551686			Otu03211	Bacteria(100);Proteobacteria(92);Deltaproteobacteria(92);Myxococcales(92);Sandaracinaceae(92);Sandaracinaceae_unclassified(92);	0.0333833	0.966617		Otu02998	Bacteria(100);Verrucomicrobia(100);OPB35_soil_group(100);OPB35_soil_group_unclassified(100);OPB35_soil_group_unclassified(100);OPB35_soil_group_unclassified(100);	0.00806504	0.991935
Otu00375	Bacteria(100);Gemmatimonadetes(100);Gemmatimonadetes(100);Gemmatimonadales(100);Gemmatimonadaceae(100);Gemmatimonadaceae_unclassified(100);	17	8	7	13	21	4	32	31	108	4	10	7	10.6667	12.6667	57	7		Otu00223	0.0728716	0.927128			Otu00223	0.168819	0.831181			Otu03222	Bacteria(100);Bacteria_unclassified(100);Bacteria_unclassified(100);Bacteria_unclassified(100);Bacteria_unclassified(100);Bacteria_unclassified(100);	0.0333833	0.966617		Otu03015	Bacteria(100);Proteobacteria(100);Deltaproteobacteria(100);Bdellovibrionales(100);Bdellovibrionaceae(100);Bdellovibrio(100);	0.0237103	0.97629
Otu00291	Bacteria(100);Bacteroidetes(100);Sphingobacteriia(100);Sphingobacteriales(100);env.OPS_17(100);env.OPS_17_unclassified(100);	35	10	19	25	6	9	38	27	105	18	44	17	21.3333	13.3333	56.6667	26.3333		Otu00224	0.118652	0.881348			Otu00224	0.144136	0.855864			Otu03228	Bacteria(100);Bacteria_unclassified(100);Bacteria_unclassified(100);Bacteria_unclassified(100);Bacteria_unclassified(100);Bacteria_unclassified(100);	0.0453666	0.954633		Otu03032	Bacteria(100);Acidobacteria(100);Acidobacteria(100);Subgroup_4(100);Unknown_Family(100);Blastocatella(100);	0.0124481	0.987552
Otu00303	Bacteria(100);Proteobacteria(100);Gammaproteobacteria(100);Gammaproteobacteria_unclassified(100);Gammaproteobacteria_unclassified(100);Gammaproteobacteria_unclassified(100);	16	30	14	14	36	19	44	27	99	13	9	15	20	23	56.6667	12.3333		Otu00225	0.0877617	0.912238			Otu00225	0.0982007	0.901799			Otu03229	Bacteria(100);Planctomycetes(100);BD7-11(100);BD7-11_unclassified(100);BD7-11_unclassified(100);BD7-11_unclassified(100);	0.0195103	0.98049		Otu03067	Bacteria(100);Actinobacteria(100);Thermoleophilia(100);Solirubrobacterales(100);Solirubrobacterales_unclassified(75);Solirubrobacterales_unclassified(75);	0.0333833	0.966617
Otu00315	Bacteria(100);Bacteroidetes(100);Flavobacteriia(100);Flavobacteriales(100);Flavobacteriaceae(100);Flavobacterium(99);	78	0	34	18	0	5	37	17	116	8	3	4	37.3333	7.66667	56.6667	5		Otu00226	0.31766	0.68234			Otu00226	0.32877	0.67123			Otu03264	Bacteria(100);Proteobacteria(100);Gammaproteobacteria(100);Xanthomonadales(100);Solimonadaceae(100);Solimonadaceae_unclassified(100);	0.019971	0.980029		Otu03081	Bacteria(100);Actinobacteria(100);Acidimicrobiia(100);Acidimicrobiales(100);Iamiaceae(100);Iamia(100);	0.0333833	0.966617
Otu00140	Bacteria(100);Actinobacteria(100);Rubrobacteria(100);Rubrobacterales(100);Rubrobacteriaceae(100);Rubrobacter(100);	97	53	27	75	102	70	36	25	108	32	102	33	59	82.3333	56.3333	55.6667		Otu00227	0.469818	0.530182			Otu00227	0.174904	0.825096			Otu03283	Bacteria(100);Proteobacteria(100);Alphaproteobacteria(100);Rhodospirillales(100);Rhodospirillaceae(100);Skermanella(100);	0.0333833	0.966617		Otu03105	Bacteria(100);Actinobacteria(100);Acidimicrobiia(100);Acidimicrobiales(100);Acidimicrobiales_unclassified(92);Acidimicrobiales_unclassified(92);	0.0323384	0.967662
Otu00353	Bacteria(100);Chloroflexi(100);Anaerolineae(100);Anaerolineales(100);Anaerolineaceae(100);Anaerolineaceae_unclassified(100);	16	18	12	17	14	9	19	25	125	1	8	12	15.3333	13.3333	56.3333	7		Otu00228	0.149732	0.850268			Otu00228	0.0930315	0.906969			Otu03318	Bacteria(100);Proteobacteria(100);Betaproteobacteria(100);SC-I-84(100);SC-I-84_unclassified(100);SC-I-84_unclassified(100);	0.0275203	0.97248		Otu03143	Bacteria(100);Proteobacteria(100);Gammaproteobacteria(67);Gammaproteobacteria_unclassified(67);Gammaproteobacteria_unclassified(67);Gammaproteobacteria_unclassified(67);	0.0124481	0.987552
Otu00340	Bacteria(100);Proteobacteria(100);Gammaproteobacteria(100);Pseudomonadales(100);Pseudomonadaceae(100);Pseudomonas(100);	40	1	68	3	4	2	12	82	74	7	0	0	36.3333	3	56	2.33333		Otu00229	0.270351	0.729649			Otu00229	0.397628	0.602372			Otu03339	Bacteria(100);Proteobacteria(100);Alphaproteobacteria(100);Rickettsiales(100);SM2D12(100);SM2D12_unclassified(100);	0.0070863	0.992914		Otu03144	Bacteria(100);Proteobacteria(100);Alphaproteobacteria(100);Rhizobiales(100);Rhizobiales_unclassified(92);Rhizobiales_unclassified(92);	0.0333833	0.966617
Otu00269	Bacteria(100);Acidobacteria(100);Acidobacteria(100);Subgroup_6(100);Subgroup_6_unclassified(100);Subgroup_6_unclassified(100);	21	28	16	56	25	35	32	18	117	8	5	15	21.6667	38.6667	55.6667	9.33333		Otu00230	0.168039	0.831961			Otu00230	0.0189302	0.98107	0.98107		Otu03356	Bacteria(100);Bacteria_unclassified(100);Bacteria_unclassified(100);Bacteria_unclassified(100);Bacteria_unclassified(100);Bacteria_unclassified(100);	0.00806504	0.991935		Otu03180	Bacteria(100);Acidobacteria(100);Acidobacteria(100);Subgroup_6(100);Subgroup_6_unclassified(100);Subgroup_6_unclassified(100);	0.0342936	0.965706
Otu00300	Bacteria(100);Acidobacteria(100);Acidobacteria(100);Subgroup_4(100);DS-100(100);DS-100_unclassified(100);	29	18	29	36	11	15	35	29	100	12	17	11	25.3333	20.6667	54.6667	13.3333		Otu00231	0.135844	0.864156			Otu00231	0.204848	0.795152			Otu03365	Bacteria(100);Bacteria_unclassified(100);Bacteria_unclassified(100);Bacteria_unclassified(100);Bacteria_unclassified(100);Bacteria_unclassified(100);	0.0167359	0.983264		Otu03209	Bacteria(100);Planctomycetes(100);Planctomycetacia(100);Planctomycetales(100);Planctomycetaceae(100);Gemmata(100);	0.00806504	0.991935
Otu00318	Bacteria(100);Proteobacteria(100);Betaproteobacteria(100);Nitrosomonadales(100);Nitrosomonadaceae(100);Nitrosomonadaceae_unclassified(100);	26	12	31	16	23	17	23	29	109	4	18	10	23	18.6667	53.6667	10.6667		Otu00232	0.169725	0.830275			Otu00232	0.0787332	0.921267			Otu03376	Bacteria(100);Bacteria_unclassified(100);Bacteria_unclassified(100);Bacteria_unclassified(100);Bacteria_unclassified(100);Bacteria_unclassified(100);	0.0124481	0.987552		Otu03223	Bacteria(100);Gemmatimonadetes(100);Gemmatimonadetes(100);Gemmatimonadales(100);Gemmatimonadaceae(100);Gemmatimonadaceae_unclassified(100);	0.00806504	0.991935
Otu00393	Bacteria(100);Proteobacteria(100);Alphaproteobacteria(100);Caulobacterales(100);Hyphomonadaceae(100);Hirschia(100);	13	10	28	16	2	2	18	32	111	9	1	6	17	6.66667	53.6667	5.33333		Otu00233	0.140751	0.859249			Otu00233	0.40545	0.59455			Otu03398	Bacteria(100);Actinobacteria(100);Thermoleophilia(100);Solirubrobacterales(100);Solirubrobacterales_unclassified(100);Solirubrobacterales_unclassified(100);	0.00806504	0.991935		Otu03224	Bacteria(100);Planctomycetes(100);Planctomycetacia(100);Planctomycetales(100);Planctomycetaceae(100);Planctomycetaceae_unclassified(100);	0.0333833	0.966617
Otu00288	Bacteria(100);Actinobacteria(100);Thermoleophilia(100);Gaiellales(100);Gaiellales_unclassified(100);Gaiellales_unclassified(100);	36	18	18	25	39	17	28	27	104	4	25	14	24	27	53	14.3333		Otu00234	0.165199	0.834801			Otu00234	0.112545	0.887455			Otu03404	Bacteria(100);Bacteria_unclassified(100);Bacteria_unclassified(100);Bacteria_unclassified(100);Bacteria_unclassified(100);Bacteria_unclassified(100);	0.0038813	0.996119		Otu03239	Bacteria(100);Proteobacteria(100);Deltaproteobacteria(100);Myxococcales(100);Polyangiaceae(82);Polyangiaceae_unclassified(82);	0.00806504	0.991935
Otu00295	Bacteria(100);Acidobacteria(100);Acidobacteria(100);Subgroup_6(100);Subgroup_6_unclassified(100);Subgroup_6_unclassified(100);	28	13	17	11	24	26	36	24	99	18	38	15	19.3333	20.3333	53	23.6667		Otu00235	0.114144	0.885856			Otu00235	0.359262	0.640738			Otu03416	Bacteria(100);Bacteroidetes(100);Cytophagia(100);Cytophagales(100);Cytophagaceae(100);Ohtaekwangia(100);	0.00806504	0.991935		Otu03354	Bacteria(100);Chloroflexi(100);Chloroflexia(100);Chloroflexales(100);Chloroflexaceae(100);Chloronema(100);	0.0237103	0.97629
Otu00256	Bacteria(100);Chloroflexi(100);Chloroflexia(100);Chloroflexales(100);Roseiflexaceae(100);Roseiflexus(100);	28	47	52	10	28	10	26	31	101	9	8	44	42.3333	16	52.6667	20.3333		Otu00236	0.35188	0.64812			Otu00236	0.380196	0.619804			Otu03430	Bacteria(100);Actinobacteria(100);Acidimicrobiia(100);Acidimicrobiales(100);Acidimicrobiales_unclassified(100);Acidimicrobiales_unclassified(100);	0.0333833	0.966617		Otu03358	Bacteria(100);Armatimonadetes(82);Armatimonadetes_unclassified(82);Armatimonadetes_unclassified(82);Armatimonadetes_unclassified(82);Armatimonadetes_unclassified(82);	0.00806504	0.991935
Otu00286	Bacteria(100);Proteobacteria(100);Gammaproteobacteria(100);Xanthomonadales(100);Xanthomonadaceae(100);Xanthomonadaceae_unclassified(99);	40	19	33	33	15	15	22	41	95	8	18	18	30.6667	21	52.6667	14.6667		Otu00237	0.193866	0.806134			Otu00237	0.204186	0.795814			Otu03434	Bacteria(100);Proteobacteria(100);Alphaproteobacteria(100);Caulobacterales(100);Caulobacteraceae(100);Phenylobacterium(100);	0.00109606	0.998904		Otu03363	Bacteria(100);Chloroflexi(100);Anaerolineae(100);Anaerolineales(100);Anaerolineaceae(100);Anaerolineaceae_unclassified(100);	0.0128607	0.987139
Otu00309	Bacteria(100);Proteobacteria(100);Alphaproteobacteria(100);Rhizobiales(100);Xanthobacteraceae(76);Xanthobacteraceae_unclassified(76);	28	11	33	24	23	6	36	36	86	3	15	24	24	17.6667	52.6667	14		Otu00238	0.0927239	0.907276			Otu00238	0.343064	0.656936			Otu03448	Bacteria(100);Planctomycetes(100);Planctomycetacia(100);Planctomycetales(100);Planctomycetaceae(100);Pirellula(100);	0.0128607	0.987139		Otu03373	Bacteria(100);Proteobacteria(100);Alphaproteobacteria(100);Sphingomonadales(100);Sphingomonadales_unclassified(82);Sphingomonadales_unclassified(82);	0.0237103	0.97629
Otu00378	Bacteria(100);Actinobacteria(100);Actinobacteria_unclassified(99);Actinobacteria_unclassified(99);Actinobacteria_unclassified(99);Actinobacteria_unclassified(99);	20	10	10	7	10	3	24	18	115	9	22	12	13.3333	6.66667	52.3333	14.3333		Otu00239	0.142068	0.857932			Otu00239	0.0789996	0.921			Otu03450	Bacteria(100);Chloroflexi(100);Ardenticatenia(100);Ardenticatenales(100);Ardenticatenales_unclassified(100);Ardenticatenales_unclassified(100);	0.0333833	0.966617		Otu03377	Bacteria(100);Planctomycetes(100);Phycisphaerae(100);Phycisphaerales(100);Phycisphaeraceae(100);SM1A02(100);	0.0128607	0.987139
Otu00191	Bacteria(100);Proteobacteria(100);Deltaproteobacteria(100);Myxococcales(100);Cystobacteraceae(96);Hyalangium(62);	60	42	26	47	53	40	28	23	105	22	48	41	42.6667	46.6667	52	37		Otu00240	0.379042	0.620958			Otu00240	0.162639	0.837361			Otu03456	Bacteria(100);Chloroflexi(100);TK10(90);TK10_unclassified(90);TK10_unclassified(90);TK10_unclassified(90);	0.000281002	0.999719		Otu03419	Bacteria(100);Actinobacteria(100);Thermoleophilia(100);Solirubrobacterales(100);288-2(100);288-2_unclassified(100);	0.0128607	0.987139
Otu00370	Bacteria(100);Proteobacteria(100);Betaproteobacteria(100);Burkholderiales(100);Comamonadaceae(100);Comamonadaceae_unclassified(95);	20	7	32	13	8	9	51	25	80	1	4	16	19.6667	10	52	7		Otu00241	0.0687482	0.931252			Otu00241	0.2841	0.7159			Otu03470	Bacteria(100);Bacteroidetes(100);Sphingobacteriia(100);Sphingobacteriales(100);PHOS-HE51(100);PHOS-HE51_unclassified(100);	0.0453666	0.954633		Otu03447	Bacteria(100);Bacteroidetes(100);Sphingobacteriia(100);Sphingobacteriales(100);Chitinophagaceae(100);Flavisolibacter(100);	0.0124481	0.987552
Otu00298	Bacteria(100);Acidobacteria(100);Holophagae(100);Subgroup_7(100);Subgroup_7_unclassified(100);Subgroup_7_unclassified(100);	25	34	13	16	12	40	26	24	105	13	30	7	24	22.6667	51.6667	16.6667		Otu00242	0.18454	0.81546			Otu00242	0.309225	0.690775			Otu03484	Bacteria(100);Bacteria_unclassified(80);Bacteria_unclassified(80);Bacteria_unclassified(80);Bacteria_unclassified(80);Bacteria_unclassified(80);	0.0237103	0.97629		Otu03448	Bacteria(100);Planctomycetes(100);Planctomycetacia(100);Planctomycetales(100);Planctomycetaceae(100);Pirellula(100);	0.00806504	0.991935
Otu00231	Bacteria(100);Proteobacteria(100);Alphaproteobacteria(100);Rhodospirillales(100);Rhodospirillaceae(100);Ferrovibrio(100);	58	7	98	30	11	6	35	29	90	5	44	33	54.3333	15.6667	51.3333	27.3333		Otu00243	0.465671	0.534329			Otu00243	0.221512	0.778488			Otu03516	Bacteria(100);Proteobacteria(100);Deltaproteobacteria(100);Bdellovibrionales(100);Bdellovibrionaceae(100);Bdellovibrio(100);	0.0275203	0.97248		Otu03458	Bacteria(100);Actinobacteria(100);Actinobacteria(100);Micrococcales(100);Micrococcaceae(100);Micrococcaceae_unclassified(80);	0.00806504	0.991935
Otu00372	Bacteria(100);Proteobacteria(100);Deltaproteobacteria(100);Myxococcales(99);Myxococcales_unclassified(99);Myxococcales_unclassified(99);	11	8	37	9	13	9	23	6	124	4	10	11	18.6667	10.3333	51	8.33333		Otu00244	0.221177	0.778823			Otu00244	0.239185	0.760815			Otu03531	Bacteria(100);Proteobacteria(100);Gammaproteobacteria(100);Xanthomonadales(100);Xanthomonadaceae(100);Thermomonas(80);	0.00806504	0.991935		Otu03461	Bacteria(100);Planctomycetes(100);Phycisphaerae(100);WD2101_soil_group(100);WD2101_soil_group_unclassified(100);WD2101_soil_group_unclassified(100);	0.00806504	0.991935
Otu00380	Bacteria(100);Actinobacteria(100);Acidimicrobiia(100);Acidimicrobiales(100);Acidimicrobiales_Incertae_Sedis(99);Aciditerrimonas(99);	13	13	8	13	16	10	22	24	107	6	20	8	11.3333	13	51	11.3333		Otu00245	0.115147	0.884853			Otu00245	0.370453	0.629547			Otu03533	Bacteria(100);Gemmatimonadetes(100);Gemmatimonadetes(100);Gemmatimonadales(100);Gemmatimonadaceae(100);Gemmatimonadaceae_unclassified(100);	0.0333833	0.966617		Otu03486	Bacteria(100);Planctomycetes(100);Planctomycetacia(100);Planctomycetales(100);Planctomycetaceae(100);Singulisphaera(100);	0.0250754	0.974925
Otu00385	Bacteria(100);Proteobacteria(100);Betaproteobacteria(100);Nitrosomonadales(100);Nitrosomonadaceae(100);Nitrosomonadaceae_unclassified(100);	16	9	15	9	15	15	18	23	112	1	12	9	13.3333	13	51	7.33333		Otu00246	0.142971	0.857029			Otu00246	0.107234	0.892766			Otu03552	Bacteria(100);Verrucomicrobia(100);OPB35_soil_group(100);OPB35_soil_group_unclassified(100);OPB35_soil_group_unclassified(100);OPB35_soil_group_unclassified(100);	0.0453666	0.954633		Otu03501	Bacteria(100);Actinobacteria(100);Actinobacteria(100);Actinobacteria_unclassified(100);Actinobacteria_unclassified(100);Actinobacteria_unclassified(100);	0.00109606	0.998904
Otu00260	Bacteria(100);Bacteroidetes(100);Cytophagia(100);Cytophagales(100);Cytophagaceae(100);Pontibacter(100);	47	28	5	20	17	25	48	24	80	11	62	20	26.6667	20.6667	50.6667	31		Otu00247	0.150898	0.849102			Otu00247	0.275461	0.724539			Otu03554	Bacteria(100);Acidobacteria(100);Acidobacteria(100);Subgroup_25(100);Subgroup_25_unclassified(100);Subgroup_25_unclassified(100);	0.00374522	0.996255		Otu03531	Bacteria(100);Proteobacteria(100);Gammaproteobacteria(100);Xanthomonadales(100);Xanthomonadaceae(100);Thermomonas(80);	0.0237103	0.97629
Otu00464	Bacteria(100);Actinobacteria(100);Actinobacteria(100);Micromonosporales(100);Micromonosporaceae(100);Catelliglobosispora(97);	11	1	2	2	2	22	7	3	142	6	1	2	4.66667	8.66667	50.6667	3		Otu00248	0.185977	0.814023			Otu00248	0.226972	0.773028			Otu03565	Bacteria(100);Bacteria_unclassified(100);Bacteria_unclassified(100);Bacteria_unclassified(100);Bacteria_unclassified(100);Bacteria_unclassified(100);	0.019971	0.980029		Otu03542	Bacteria(100);Actinobacteria(100);MB-A2-108(80);MB-A2-108_unclassified(80);MB-A2-108_unclassified(80);MB-A2-108_unclassified(80);	0.0286176	0.971382
Otu00103	Bacteria(100);Proteobacteria(100);Alphaproteobacteria(100);Rhodospirillales(100);Rhodospirillaceae(100);Skermanella(100);	172	71	99	98	107	102	52	19	80	14	69	78	114	102.333	50.3333	53.6667		Otu00249	0.0710304	0.92897			Otu00249	0.0366722	0.963328	0.963328		Otu03571	Bacteria(100);Bacteroidetes(100);Cytophagia(100);Cytophagales(100);Cytophagaceae(100);Cytophagaceae_unclassified(100);	0.0300849	0.969915		Otu03548	Bacteria(100);Proteobacteria(100);Proteobacteria_unclassified(90);Proteobacteria_unclassified(90);Proteobacteria_unclassified(90);Proteobacteria_unclassified(90);	0.0128607	0.987139
Otu00265	Bacteria(100);Bacteroidetes(100);Sphingobacteriia(100);Sphingobacteriales(100);Chitinophagaceae(100);Flavisolibacter(100);	19	19	23	6	7	37	34	15	102	44	62	13	20.3333	16.6667	50.3333	39.6667		Otu00250	0.159976	0.840024			Otu00250	0.130169	0.869831			Otu03581	Bacteria(100);Chloroflexi(100);Anaerolineae(100);Anaerolineales(100);Anaerolineaceae(100);Anaerolineaceae_unclassified(100);	0.0342936	0.965706		Otu03556	Bacteria(100);Proteobacteria(100);Deltaproteobacteria(100);Myxococcales(100);0319-6G20(100);0319-6G20_unclassified(100);	0.00806504	0.991935
Otu00271	Bacteria(100);Proteobacteria(100);Alphaproteobacteria(100);Alphaproteobacteria_unclassified(95);Alphaproteobacteria_unclassified(95);Alphaproteobacteria_unclassified(95);	36	17	18	21	26	21	34	21	96	12	52	19	23.6667	22.6667	50.3333	27.6667		Otu00251	0.16395	0.83605			Otu00251	0.354203	0.645797			Otu03586	Bacteria(100);Acidobacteria(100);Acidobacteria(100);Subgroup_6(100);Subgroup_6_unclassified(100);Subgroup_6_unclassified(100);	0.00326669	0.996733		Otu03599	Bacteria(100);Acidobacteria(100);Acidobacteria(100);Subgroup_6(100);Subgroup_6_unclassified(100);Subgroup_6_unclassified(100);	0.00806504	0.991935
Otu00343	Bacteria(100);Proteobacteria(100);Alphaproteobacteria(100);Rhizobiales(100);Rhizobiales_unclassified(100);Rhizobiales_unclassified(100);	31	12	36	24	5	8	35	20	96	6	5	10	26.3333	12.3333	50.3333	7		Otu00252	0.190173	0.809827			Otu00252	0.215368	0.784632			Otu03596	Bacteria(100);Proteobacteria(100);Alphaproteobacteria(100);Rhodospirillales(89);Rhodospirillales_unclassified(89);Rhodospirillales_unclassified(89);	0.0333833	0.966617		Otu03652	Bacteria(100);Proteobacteria(100);Alphaproteobacteria(100);Rickettsiales(100);SM2D12(100);SM2D12_unclassified(100);	0.0237103	0.97629
Otu00386	Bacteria(100);Chloroflexi(100);Anaerolineae(100);Anaerolineales(100);Anaerolineaceae(100);Anaerolineaceae_unclassified(100);	10	25	3	14	12	13	43	15	93	5	13	8	12.6667	13	50.3333	8.66667		Otu00253	0.093731	0.906269			Otu00253	0.0728834	0.927117			Otu03624	Bacteria(100);Planctomycetes(100);Phycisphaerae(100);Phycisphaerales(100);Phycisphaeraceae(100);I-8(100);	0.0333833	0.966617		Otu03850	Bacteria(100);Chloroflexi(100);Anaerolineae(100);Anaerolineales(100);Anaerolineaceae(100);Anaerolineaceae_unclassified(100);	0.00806504	0.991935
Otu00344	Bacteria(100);Proteobacteria(100);Alphaproteobacteria(100);Sphingomonadales(100);Sphingomonadaceae(100);Novosphingobium(78);	15	10	19	13	13	14	43	23	84	15	18	14	14.6667	13.3333	50	15.6667		Otu00254	0.0616439	0.938356			Otu00254	0.067351	0.932649			Otu03633	Bacteria(100);Firmicutes(100);Erysipelotrichia(100);Erysipelotrichales(100);Erysipelotrichaceae(100);Asteroleplasma(100);	0.0195103	0.98049		Otu03890	Bacteria(100);Cyanobacteria(100);Melainabacteria(100);Vampirovibrionales(100);Vampirovibrionales_unclassified(100);Vampirovibrionales_unclassified(100);	0.0237103	0.97629
Otu00399	Bacteria(100);Verrucomicrobia(100);OPB35_soil_group(100);OPB35_soil_group_unclassified(100);OPB35_soil_group_unclassified(100);OPB35_soil_group_unclassified(100);	8	8	13	17	13	11	29	17	104	3	12	8	9.66667	13.6667	50	7.66667		Otu00255	0.106624	0.893376			Otu00255	0.0645218	0.935478			Otu03694	Bacteria(100);Proteobacteria(100);Deltaproteobacteria(100);Myxococcales(100);Polyangiaceae(100);Byssovorax(100);	0.0128607	0.987139		Otu03899	Bacteria(100);Firmicutes(100);Bacilli(100);Bacillales(75);Bacillales_unclassified(75);Bacillales_unclassified(75);	0.0286176	0.971382
Otu00282	Bacteria(100);Acidobacteria(100);Acidobacteria(100);Subgroup_4(100);RB41(100);RB41_unclassified(100);	19	29	10	23	21	22	39	38	71	31	39	19	19.3333	22	49.3333	29.6667		Otu00256	0.0344846	0.965515	0.965515		Otu00256	0.12977	0.87023			Otu03708	Bacteria(100);Planctomycetes(100);Planctomycetacia(100);Planctomycetales(100);Planctomycetaceae(100);Gemmata(100);	0.0175842	0.982416		Otu03913	Bacteria(100);Proteobacteria(100);Betaproteobacteria(100);Nitrosomonadales(100);Nitrosomonadaceae(100);Nitrosomonadaceae_unclassified(100);	0.0237103	0.97629
Otu00477	Bacteria(100);Bacteroidetes(100);Cytophagia(100);Cytophagales(100);Cytophagaceae(100);Ohtaekwangia(100);	12	0	4	3	1	2	41	25	82	0	13	12	5.33333	2	49.3333	8.33333		Otu00257	0.0320588	0.967941	0.967941		Otu00257	0.103744	0.896256			Otu03716	Bacteria(100);Verrucomicrobia(100);OPB35_soil_group(100);OPB35_soil_group_unclassified(100);OPB35_soil_group_unclassified(100);OPB35_soil_group_unclassified(100);	0.0300849	0.969915		Otu04063	Bacteria(100);Actinobacteria(100);Actinobacteria(100);Streptomycetales(72);Streptomycetaceae(72);Streptomycetaceae_unclassified(72);	0.0333833	0.966617
Otu00349	Bacteria(100);Proteobacteria(100);Alphaproteobacteria(100);Caulobacterales(100);Caulobacteraceae(100);Phenylobacterium(99);	38	10	9	10	2	11	55	34	58	7	34	11	19	7.66667	49	17.3333		Otu00258	0.0344158	0.965584	0.965584		Otu00258	0.168812	0.831188			Otu03720	Bacteria(100);Bacteroidetes(100);Sphingobacteriia(100);Sphingobacteriales(100);Chitinophagaceae(100);Terrimonas(100);	0.0333833	0.966617		Otu04251	Bacteria(100);Actinobacteria(100);Actinobacteria(100);Streptomycetales(100);Streptomycetaceae(100);Streptomyces(100);	0.0124481	0.987552
Otu00232	Bacteria(100);Proteobacteria(100);Deltaproteobacteria(100);Myxococcales(100);Polyangiaceae(100);Byssovorax(100);	113	3	86	30	13	10	29	31	86	9	30	2	67.3333	17.6667	48.6667	13.6667		Otu00259	0.324511	0.675489			Otu00259	0.36089	0.63911			Otu03727	Bacteria(100);Proteobacteria(100);Deltaproteobacteria(100);Bdellovibrionales(100);Bdellovibrionaceae(100);Bdellovibrio(100);	0.0445047	0.955495		Otu04427	Bacteria(100);Proteobacteria(100);Deltaproteobacteria(100);Bdellovibrionales(100);Bdellovibrionaceae(100);Bdellovibrio(100);	0.00806504	0.991935
Otu00280	Bacteria(100);Proteobacteria(100);Alphaproteobacteria(100);Rhizobiales(100);Phyllobacteriaceae(100);Phyllobacteriaceae_unclassified(100);	47	14	67	28	4	9	29	26	90	9	17	24	42.6667	13.6667	48.3333	16.6667		Otu00260	0.418924	0.581076			Otu00260	0.37095	0.62905			Otu03730	Bacteria(100);Bacteria_unclassified(100);Bacteria_unclassified(100);Bacteria_unclassified(100);Bacteria_unclassified(100);Bacteria_unclassified(100);	0.00374522	0.996255		Otu04489	Bacteria(100);Actinobacteria(100);Actinobacteria(100);Micromonosporales(100);Micromonosporaceae(100);Luedemannella(100);	0.00806504	0.991935
Otu00306	Bacteria(100);Acidobacteria(100);Acidobacteria(100);Subgroup_6(100);Subgroup_6_unclassified(100);Subgroup_6_unclassified(100);	27	16	23	15	18	23	36	21	88	15	34	14	22	18.6667	48.3333	21		Otu00261	0.134677	0.865323			Otu00261	0.376329	0.623671			Otu03733	Bacteria(100);Actinobacteria(100);Actinobacteria(100);Streptomycetales(78);Streptomycetaceae(78);Streptomyces(78);	0.0128607	0.987139		Otu04613	Bacteria(100);Planctomycetes(100);Planctomycetacia(100);Planctomycetales(100);Planctomycetaceae(100);Planctomycetaceae_unclassified(84);	0.00806504	0.991935
Otu00287	Bacteria(100);Chloroflexi(100);Thermomicrobia(100);AKYG1722(100);AKYG1722_unclassified(100);AKYG1722_unclassified(100);	28	25	9	9	25	35	26	19	99	14	54	13	20.6667	23	48	27		Otu00262	0.178281	0.821719			Otu00262	0.404432	0.595568			Otu03738	Bacteria(100);Gemmatimonadetes(100);Gemmatimonadetes(100);AT425-EubC11_terrestrial_group(100);AT425-EubC11_terrestrial_group_unclassified(100);AT425-EubC11_terrestrial_group_unclassified(100);	0.0333833	0.966617		Otu04677	Bacteria(100);Chloroflexi(100);Anaerolineae(100);Anaerolineales(100);Anaerolineaceae(100);Anaerolineaceae_unclassified(100);	0.0128607	0.987139
Otu00145	Bacteria(100);Actinobacteria(100);Actinobacteria(100);Micrococcales(100);Microbacteriaceae(100);Agromyces(94);	120	60	77	58	71	64	22	29	92	25	59	56	85.6667	64.3333	47.6667	46.6667		Otu00263	0.126886	0.873114			Otu00263	0.0996245	0.900376			Otu03746	Bacteria(100);Proteobacteria(100);Deltaproteobacteria(100);Myxococcales(100);Nannocystaceae(100);Nannocystis(100);	0.0333833	0.966617		Otu04821	Bacteria(100);Actinobacteria(100);Actinobacteria(100);Streptomycetales(100);Streptomycetaceae(100);Streptomycetaceae_unclassified(80);	0.0333833	0.966617
Otu00209	Bacteria(100);Proteobacteria(100);Alphaproteobacteria(100);Rhizobiales(100);Rhizobiales_unclassified(97);Rhizobiales_unclassified(97);	51	61	21	39	46	41	27	19	97	19	49	39	44.3333	42	47.6667	35.6667		Otu00264	0.454743	0.545257			Otu00264	0.261552	0.738448			Otu03764	Bacteria(100);Planctomycetes(100);Planctomycetes_unclassified(67);Planctomycetes_unclassified(67);Planctomycetes_unclassified(67);Planctomycetes_unclassified(67);	0.0128607	0.987139		Otu05153	Bacteria(100);Proteobacteria(100);Deltaproteobacteria(100);Myxococcales(100);Polyangiaceae(100);Polyangiaceae_unclassified(100);	0.00806504	0.991935
Otu00293	Bacteria(100);Proteobacteria(100);Gammaproteobacteria(100);Alteromonadales(100);Alteromonadaceae(100);Simiduia(100);	117	2	62	17	0	0	95	14	34	0	11	0	60.3333	5.66667	47.6667	3.66667		Otu00265	0.386885	0.613115			Otu00265	0.390867	0.609133			Otu03773	Bacteria(100);Proteobacteria(100);Deltaproteobacteria(100);GR-WP33-30(100);GR-WP33-30_unclassified(100);GR-WP33-30_unclassified(100);	0.000661948	0.999338		Otu05534	Bacteria(100);Proteobacteria(100);Gammaproteobacteria(75);Gammaproteobacteria_unclassified(75);Gammaproteobacteria_unclassified(75);Gammaproteobacteria_unclassified(75);	0.00806504	0.991935
Otu00351	Bacteria(100);Gemmatimonadetes(100);Gemmatimonadetes(100);Gemmatimonadales(100);Gemmatimonadaceae(100);Gemmatimonadaceae_unclassified(100);	14	3	28	24	21	23	34	25	84	4	7	10	15	22.6667	47.6667	7		Otu00266	0.0865287	0.913471			Otu00266	0.000643263	0.999357	0.999357		Otu03780	Bacteria(100);Proteobacteria(100);Deltaproteobacteria(100);Myxococcales(100);0319-6G20(100);0319-6G20_unclassified(100);	0.0333833	0.966617		Otu05613	Bacteria(100);Acidobacteria(100);Acidobacteria(100);Subgroup_6(100);Subgroup_6_unclassified(100);Subgroup_6_unclassified(100);	0.00806504	0.991935
Otu00270	Bacteria(100);Nitrospirae(100);Nitrospira(100);Nitrospirales(100);0319-6A21(100);0319-6A21_unclassified(100);	29	6	28	33	46	24	31	30	81	9	23	36	21	34.3333	47.3333	22.6667		Otu00267	0.11316	0.88684			Otu00267	0.155703	0.844297			Otu03784	Bacteria(100);Proteobacteria(100);Deltaproteobacteria(100);Myxococcales(100);Haliangiaceae(100);Haliangium(100);	0.0066178	0.993382
Otu00388	Bacteria(100);Bacteroidetes(100);Sphingobacteriia(100);Sphingobacteriales(100);Chitinophagaceae(100);Flavisolibacter(100);	29	8	19	14	5	15	40	14	88	11	4	6	18.6667	11.3333	47.3333	7		Otu00268	0.135876	0.864124			Otu00268	0.158924	0.841076			Otu03787	Bacteria(100);Acidobacteria(100);Acidobacteria(100);Subgroup_5(100);Subgroup_5_unclassified(100);Subgroup_5_unclassified(100);	0.00374522	0.996255
Otu00510	Bacteria(100);Bacteroidetes(100);Sphingobacteriia(100);Sphingobacteriales(100);Sphingobacteriaceae(100);Pedobacter(97);	9	10	12	4	0	4	14	6	121	0	1	1	10.3333	2.66667	47	0.666667		Otu00269	0.189371	0.810629			Otu00269	0.109653	0.890347			Otu03805	Bacteria(100);Bacteroidetes(100);Cytophagia(100);Cytophagales(100);Cytophagaceae(100);Adhaeribacter(100);	0.0237103	0.97629
Otu00316	Bacteria(100);Bacteroidetes(100);Sphingobacteriia(100);Sphingobacteriales(100);Sphingobacteriaceae(100);Arcticibacter(96);	71	17	27	11	4	6	69	23	48	14	23	7	38.3333	7	46.6667	14.6667		Otu00270	0.357518	0.642482			Otu00270	0.102776	0.897224			Otu03850	Bacteria(100);Chloroflexi(100);Anaerolineae(100);Anaerolineales(100);Anaerolineaceae(100);Anaerolineaceae_unclassified(100);	0.00806504	0.991935
Otu00094	Bacteria(100);Actinobacteria(100);Actinobacteria(100);Frankiales(100);Geodermatophilaceae(100);Geodermatophilus(84);	177	91	52	142	125	98	46	21	72	6	69	101	106.667	121.667	46.3333	58.6667		Otu00271	0.101843	0.898157			Otu00271	0.0547404	0.94526			Otu03866	Bacteria(100);Bacteroidetes(100);Cytophagia(100);Cytophagales(100);Cytophagaceae(100);Chryseolinea(100);	0.0195103	0.98049
Otu00112	Bacteria(100);Chloroflexi(100);KD4-96(100);KD4-96_unclassified(100);KD4-96_unclassified(100);KD4-96_unclassified(100);	100	64	60	83	116	71	17	49	73	44	111	109	74.6667	90	46.3333	88		Otu00272	0.120625	0.879375			Otu00272	0.47096	0.52904			Otu03876	Bacteria(100);Verrucomicrobia(100);Opitutae(100);Opitutales(100);Opitutaceae(100);Opitutus(100);	0.0453666	0.954633
Otu00338	Bacteria(100);Proteobacteria(100);Alphaproteobacteria(100);Alphaproteobacteria_unclassified(100);Alphaproteobacteria_unclassified(100);Alphaproteobacteria_unclassified(100);	116	1	19	18	0	1	70	28	41	2	2	0	45.3333	6.33333	46.3333	1.33333		Otu00273	0.490083	0.509917			Otu00273	0.221463	0.778537			Otu03886	Bacteria(100);Proteobacteria(100);Gammaproteobacteria(100);Xanthomonadales(100);Solimonadaceae(100);Fontimonas(63);	0.0286176	0.971382
Otu00460	Bacteria(100);Chloroflexi(100);Anaerolineae(100);Anaerolineales(100);Anaerolineaceae(100);Anaerolineaceae_unclassified(100);	9	8	5	9	5	2	47	6	86	3	14	10	7.33333	5.33333	46.3333	9		Otu00274	0.0835088	0.916491			Otu00274	0.194648	0.805352			Otu03898	Bacteria(100);Acidobacteria(100);Holophagae(100);Subgroup_7(100);Subgroup_7_unclassified(100);Subgroup_7_unclassified(100);	0.00109606	0.998904
Otu00185	Bacteria(100);Bacteroidetes(100);Cytophagia(100);Cytophagales(100);Cytophagaceae(100);Adhaeribacter(100);	35	68	31	32	65	81	27	11	100	21	48	38	44.6667	59.3333	46	35.6667		Otu00275	0.483226	0.516774			Otu00275	0.111681	0.888319			Otu03934	Bacteria(100);Chloroflexi(100);S085(100);S085_unclassified(100);S085_unclassified(100);S085_unclassified(100);	0.00806504	0.991935
Otu00202	Bacteria(100);Proteobacteria(100);Alphaproteobacteria(100);Sphingomonadales(100);Sphingomonadaceae(100);Sphingomonas(100);	70	30	35	37	27	35	27	35	76	19	96	29	45	33	46	48		Otu00276	0.480989	0.519011			Otu00276	0.285721	0.714279			Otu03992	Bacteria(100);Proteobacteria(100);Alphaproteobacteria(100);Rhizobiales(100);JG34-KF-361(88);JG34-KF-361_unclassified(88);	0.0333833	0.966617
Otu00227	Bacteria(100);Proteobacteria(100);Alphaproteobacteria(100);Sphingomonadales(100);Ellin6055(100);Ellin6055_unclassified(100);	24	27	16	22	27	54	31	29	77	28	93	27	22.3333	34.3333	45.6667	49.3333		Otu00277	0.109454	0.890546			Otu00277	0.282856	0.717144			Otu04019	Bacteria(100);Proteobacteria(100);Alphaproteobacteria(100);Rhodospirillales(100);Rhodospirillaceae(100);Skermanella(100);	0.00374522	0.996255
Otu00418	Bacteria(100);Gemmatimonadetes(100);Gemmatimonadetes(100);S0134_terrestrial_group(100);S0134_terrestrial_group_unclassified(100);S0134_terrestrial_group_unclassified(100);	10	8	16	11	6	12	27	29	81	4	17	9	11.3333	9.66667	45.6667	10		Otu00278	0.0632964	0.936704			Otu00278	0.470392	0.529608			Otu04021	Bacteria(100);Acidobacteria(100);Acidobacteria(100);Subgroup_6(100);Subgroup_6_unclassified(100);Subgroup_6_unclassified(100);	0.0333833	0.966617
Otu00429	Bacteria(100);Bacteroidetes(100);Sphingobacteriia(100);Sphingobacteriales(100);Chitinophagaceae(100);Chitinophaga(100);	8	15	29	2	4	0	20	0	117	3	6	21	17.3333	2	45.6667	10		Otu00279	0.241336	0.758664			Otu00279	0.116099	0.883901			Otu04023	Bacteria(100);Verrucomicrobia(100);OPB35_soil_group(100);OPB35_soil_group_unclassified(100);OPB35_soil_group_unclassified(100);OPB35_soil_group_unclassified(100);	0.00806504	0.991935
Otu00095	Bacteria(100);Firmicutes(100);Bacilli(100);Bacillales(100);Planococcaceae(96);Planococcaceae_unclassified(95);	258	74	36	186	103	54	44	34	58	10	50	86	122.667	114.333	45.3333	48.6667		Otu00280	0.162262	0.837738			Otu00280	0.106357	0.893643			Otu04036	Bacteria(100);Chloroflexi(100);Chloroflexia(100);AKIW781(100);AKIW781_unclassified(100);AKIW781_unclassified(100);	0.00806504	0.991935
Otu00251	Bacteria(100);Actinobacteria(100);Thermoleophilia(100);Gaiellales(100);Gaiellales_unclassified(100);Gaiellales_unclassified(100);	31	34	27	30	57	27	13	39	84	18	26	27	30.6667	38	45.3333	23.6667		Otu00281	0.260172	0.739828			Otu00281	0.111677	0.888323			Otu04095	Bacteria(100);Actinobacteria(100);Actinobacteria(100);Frankiales(86);Frankiaceae(86);Jatrophihabitans(86);	0.0128607	0.987139
Otu00409	Bacteria(100);Proteobacteria(100);Deltaproteobacteria(99);Myxococcales(98);Myxococcales_unclassified(98);Myxococcales_unclassified(98);	19	9	36	7	7	6	11	2	123	4	1	11	21.3333	6.66667	45.3333	5.33333		Otu00282	0.289098	0.710902			Otu00282	0.338934	0.661066			Otu04098	Bacteria(100);Firmicutes(100);Clostridia(100);Clostridiales(100);Clostridiaceae_1(100);Clostridium_sensu_stricto_1(86);	0.0286176	0.971382
Otu00258	Bacteria(100);Proteobacteria(100);Gammaproteobacteria(100);Gammaproteobacteria_unclassified(100);Gammaproteobacteria_unclassified(100);Gammaproteobacteria_unclassified(100);	38	26	55	36	26	20	38	19	78	14	24	16	39.6667	27.3333	45	18		Otu00283	0.398072	0.601928			Otu00283	0.0847895	0.91521			Otu04099	Bacteria(100);Chloroflexi(100);JG30-KF-CM66(100);JG30-KF-CM66_unclassified(100);JG30-KF-CM66_unclassified(100);JG30-KF-CM66_unclassified(100);	0.0128607	0.987139
Otu00356	Bacteria(100);Chloroflexi(100);TK10(100);TK10_unclassified(100);TK10_unclassified(100);TK10_unclassified(100);	22	8	16	18	26	3	23	36	76	7	31	8	15.3333	15.6667	45	15.3333		Otu00284	0.0728762	0.927124			Otu00284	0.487912	0.512088			Otu04103	Bacteria(100);Proteobacteria(100);Alphaproteobacteria(72);Alphaproteobacteria_unclassified(58);Alphaproteobacteria_unclassified(58);Alphaproteobacteria_unclassified(58);	0.00374522	0.996255
Otu00443	Bacteria(100);Proteobacteria(100);Deltaproteobacteria(100);Myxococcales(100);Sandaracinaceae(100);Sandaracinaceae_unclassified(100);	15	5	14	14	5	6	37	20	78	3	5	14	11.3333	8.33333	45	7.33333		Otu00285	0.0634019	0.936598			Otu00285	0.416091	0.583909			Otu04118	Bacteria(100);Proteobacteria(100);Betaproteobacteria(100);Burkholderiales(100);Oxalobacteraceae(100);Oxalobacteraceae_unclassified(100);	0.00806504	0.991935
Otu00147	Bacteria(100);Proteobacteria(100);Alphaproteobacteria(100);Sphingomonadales(100);Sphingomonadaceae(96);Sphingomonas(96);	75	55	63	57	52	41	67	52	15	43	114	65	64.3333	50	44.6667	74		Otu00286	0.149704	0.850296			Otu00286	0.163512	0.836488			Otu04130	Bacteria(100);Planctomycetes(100);Phycisphaerae(100);WD2101_soil_group(100);WD2101_soil_group_unclassified(100);WD2101_soil_group_unclassified(100);	0.00374522	0.996255
Otu00167	Bacteria(100);Proteobacteria(100);Alphaproteobacteria(100);Rhizobiales(100);Bradyrhizobiaceae(92);Bosea(92);	91	63	33	64	62	45	36	28	70	16	65	50	62.3333	57	44.6667	43.6667		Otu00287	0.22501	0.77499			Otu00287	0.221769	0.778231			Otu04170	Bacteria(100);Proteobacteria(100);Proteobacteria_unclassified(100);Proteobacteria_unclassified(100);Proteobacteria_unclassified(100);Proteobacteria_unclassified(100);	0.0237103	0.97629
Otu00289	Bacteria(100);Proteobacteria(100);Alphaproteobacteria(100);Rhodospirillales(98);Rhodospirillaceae(96);Defluviicoccus(94);	30	25	16	21	19	26	23	32	79	21	40	23	23.6667	22	44.6667	28		Otu00288	0.152188	0.847812			Otu00288	0.20002	0.79998			Otu04189	Bacteria(100);Bacteroidetes(100);Cytophagia(100);Cytophagales(100);Cytophagaceae(100);Adhaeribacter(86);	0.0333833	0.966617
Otu00311	Bacteria(100);Acidobacteria(100);Holophagae(100);Subgroup_10(100);ABS-19(100);ABS-19_unclassified(100);	22	25	19	16	12	45	30	10	94	6	27	18	22	24.3333	44.6667	17		Otu00289	0.211246	0.788754			Otu00289	0.287778	0.712222			Otu04210	Bacteria(100);NPL-UPA2(100);NPL-UPA2_unclassified(100);NPL-UPA2_unclassified(100);NPL-UPA2_unclassified(100);NPL-UPA2_unclassified(100);	0.0128607	0.987139
Otu00337	Bacteria(100);Chloroflexi(100);TK10(100);TK10_unclassified(100);TK10_unclassified(100);TK10_unclassified(100);	21	21	14	15	20	24	29	18	87	4	33	13	18.6667	19.6667	44.6667	16.6667		Otu00290	0.14686	0.85314			Otu00290	0.377247	0.622753			Otu04213	Bacteria(100);Bacteria_unclassified(58);Bacteria_unclassified(58);Bacteria_unclassified(58);Bacteria_unclassified(58);Bacteria_unclassified(58);	0.00806504	0.991935
Otu00426	Bacteria(100);Verrucomicrobia(100);Opitutae(100);Opitutales(100);Opitutaceae(100);Alterococcus(100);	37	2	23	15	5	3	29	10	95	3	2	3	20.6667	7.66667	44.6667	2.66667		Otu00291	0.217512	0.782488			Otu00291	0.125408	0.874592			Otu04263	Bacteria(100);Chlamydiae(100);Chlamydiae(100);Chlamydiales(100);Parachlamydiaceae(100);Parachlamydiaceae_unclassified(100);	0.0237103	0.97629
Otu00447	Bacteria(100);Acidobacteria(100);Acidobacteria(100);Subgroup_6(100);Subgroup_6_unclassified(100);Subgroup_6_unclassified(100);	12	12	16	10	18	2	25	17	92	3	3	4	13.3333	10	44.6667	3.33333		Otu00292	0.129321	0.870679			Otu00292	0.111692	0.888308			Otu04298	Bacteria(100);Planctomycetes(100);Planctomycetacia(100);Planctomycetales(100);Planctomycetaceae(100);Planctomycetaceae_unclassified(100);	0.00806504	0.991935
Otu00367	Bacteria(100);Chloroflexi(100);Anaerolineae(100);Anaerolineales(100);Anaerolineaceae(100);Anaerolineaceae_unclassified(100);	42	1	34	29	2	1	21	23	89	4	12	9	25.6667	10.6667	44.3333	8.33333		Otu00293	0.253333	0.746667			Otu00293	0.408691	0.591309			Otu04314	Bacteria(100);Planctomycetes(100);vadinHA49(100);vadinHA49_unclassified(100);vadinHA49_unclassified(100);vadinHA49_unclassified(100);	0.0333833	0.966617
Otu00383	Bacteria(100);Verrucomicrobia(100);Opitutae(100);Opitutales(100);Opitutaceae(100);Opitutus(100);	14	10	16	15	6	16	33	11	89	17	20	8	13.3333	12.3333	44.3333	15		Otu00294	0.12695	0.87305			Otu00294	0.304327	0.695673			Otu04335	Bacteria(100);Candidate_division_OD1(100);Candidate_division_OD1_unclassified(100);Candidate_division_OD1_unclassified(100);Candidate_division_OD1_unclassified(100);Candidate_division_OD1_unclassified(100);	0.0333833	0.966617
Otu00493	Bacteria(100);Proteobacteria(100);Gammaproteobacteria(100);Xanthomonadales(100);Solimonadaceae(100);Solimonadaceae_unclassified(100);	20	1	19	6	0	2	35	28	70	1	3	2	13.3333	2.66667	44.3333	2		Otu00295	0.0487044	0.951296	0.951296		Otu00295	0.368799	0.631201			Otu04355	Bacteria(100);Chloroflexi(100);Chloroflexia(100);Chloroflexales(100);Chloroflexaceae(100);Chloronema(100);	0.0128607	0.987139
Otu00257	Bacteria(100);Gemmatimonadetes(100);Gemmatimonadetes(100);Gemmatimonadales(100);Gemmatimonadaceae(100);Gemmatimonadaceae_unclassified(82);	37	31	21	22	21	46	17	11	103	26	43	15	29.6667	29.6667	43.6667	28		Otu00296	0.332926	0.667074			Otu00296	0.446062	0.553938			Otu04360	Bacteria(100);Bacteroidetes(100);Flavobacteriia(100);Flavobacteriales(100);Cryomorphaceae(100);Cryomorphaceae_unclassified(100);	0.00109606	0.998904
Otu00166	Bacteria(100);Actinobacteria(100);Thermoleophilia(100);Solirubrobacterales(100);288-2(100);288-2_unclassified(100);	91	44	36	85	85	48	32	25	73	17	48	39	57	72.6667	43.3333	34.6667		Otu00297	0.290354	0.709646			Otu00297	0.0345125	0.965488	0.965488		Otu04466	Bacteria(100);Actinobacteria(100);Actinobacteria_unclassified(100);Actinobacteria_unclassified(100);Actinobacteria_unclassified(100);Actinobacteria_unclassified(100);	0.0128607	0.987139
Otu00248	Bacteria(100);Bacteroidetes(100);Cytophagia(100);Cytophagales(100);Cytophagaceae(100);Dyadobacter(100);	155	0	64	56	2	0	68	8	54	0	9	1	73	19.3333	43.3333	3.33333		Otu00298	0.286845	0.713155			Otu00298	0.218658	0.781342			Otu04511	Bacteria(100);Armatimonadetes(100);Chthonomonadetes(100);Chthonomonadales(100);Chthonomonadaceae(100);Chthonomonas(100);	0.00806504	0.991935
Otu00355	Bacteria(100);Gemmatimonadetes(100);Gemmatimonadetes(100);Gemmatimonadales(100);Gemmatimonadaceae(100);Gemmatimonadaceae_unclassified(100);	21	18	15	17	19	20	24	14	92	5	14	16	18	18.6667	43.3333	11.6667		Otu00299	0.180342	0.819658			Otu00299	0.0579079	0.942092			Otu04543	Bacteria(100);Acidobacteria(100);Acidobacteria(100);Subgroup_6(100);Subgroup_6_unclassified(100);Subgroup_6_unclassified(100);	0.00806504	0.991935
Otu00410	Bacteria(100);Chloroflexi(100);Chloroflexia(100);Herpetosiphonales(100);Herpetosiphonaceae(100);Herpetosiphon(100);	40	4	22	25	2	5	20	24	86	0	4	4	22	10.6667	43.3333	2.66667		Otu00300	0.20999	0.79001			Otu00300	0.168531	0.831469			Otu04568	Bacteria(100);Cyanobacteria(100);Melainabacteria(100);Obscuribacterales(100);Obscuribacterales_unclassified(100);Obscuribacterales_unclassified(100);	0.0333833	0.966617
Otu00130	Bacteria(100);Actinobacteria(100);Actinobacteria(100);Pseudonocardiales(100);Pseudonocardiaceae(100);Pseudonocardia(95);	140	77	49	88	75	75	40	17	72	21	59	73	88.6667	79.3333	43	51		Otu00301	0.109044	0.890956			Otu00301	0.0768966	0.923103			Otu04569	Bacteria(100);Verrucomicrobia(100);Spartobacteria(67);Chthoniobacterales(67);Chthoniobacterales_unclassified(67);Chthoniobacterales_unclassified(67);	0.0128607	0.987139
Otu00302	Bacteria(100);Proteobacteria(100);Alphaproteobacteria(100);Caulobacterales(100);Caulobacteraceae(100);Brevundimonas(100);	145	2	27	15	2	0	56	20	52	8	7	3	58	5.66667	42.6667	6		Otu00302	0.37664	0.62336			Otu00302	0.474741	0.525259			Otu04610	Bacteria(100);Verrucomicrobia(100);Verrucomicrobia_unclassified(100);Verrucomicrobia_unclassified(100);Verrucomicrobia_unclassified(100);Verrucomicrobia_unclassified(100);	0.0128607	0.987139
Otu00234	Bacteria(100);Actinobacteria(100);Actinobacteria(100);Propionibacteriales(100);Nocardioidaceae(100);Aeromicrobium(98);	58	20	65	42	17	18	32	21	74	16	48	26	47.6667	25.6667	42.3333	30		Otu00303	0.407561	0.592439			Otu00303	0.373102	0.626898			Otu04619	Bacteria(100);Firmicutes(100);Erysipelotrichia(100);Erysipelotrichales(100);Erysipelotrichaceae(100);Asteroleplasma(100);	0.0128607	0.987139
Otu00254	Bacteria(100);Actinobacteria(100);Actinobacteria(100);Micromonosporales(100);Micromonosporaceae(100);Micromonosporaceae_unclassified(83);	24	35	48	14	29	24	39	13	75	25	33	47	35.6667	22.3333	42.3333	35		Otu00304	0.373383	0.626617			Otu00304	0.0897689	0.910231			Otu04636	Bacteria(100);Acidobacteria(100);Holophagae(100);Subgroup_7(100);Subgroup_7_unclassified(100);Subgroup_7_unclassified(100);	0.00806504	0.991935
Otu00332	Bacteria(100);Acidobacteria(100);Acidobacteria(100);Subgroup_4(100);Unknown_Family(100);Blastocatella(100);	27	24	12	24	13	39	26	22	78	8	25	5	21	25.3333	42	12.6667		Otu00305	0.161119	0.838881			Otu00305	0.132382	0.867618			Otu04655	Bacteria(100);Proteobacteria(100);Betaproteobacteria(100);Nitrosomonadales(84);Nitrosomonadaceae(84);Nitrosomonadaceae_unclassified(84);	0.0237103	0.97629
Otu00225	Bacteria(100);Acidobacteria(100);Holophagae(100);Subgroup_7(100);Subgroup_7_unclassified(100);Subgroup_7_unclassified(100);	16	48	10	8	31	195	28	22	75	20	14	6	24.6667	78	41.6667	13.3333		Otu00306	0.226696	0.773304			Otu00306	0.167364	0.832636			Otu04657	Bacteria(100);Proteobacteria(100);Deltaproteobacteria(100);Myxococcales(100);Haliangiaceae(100);Haliangium(100);	0.0333833	0.966617
Otu00250	Bacteria(100);Gemmatimonadetes(100);Gemmatimonadetes(100);AT425-EubC11_terrestrial_group(100);AT425-EubC11_terrestrial_group_unclassified(100);AT425-EubC11_terrestrial_group_unclassified(100);	37	50	18	23	19	52	44	21	60	35	28	29	35	31.3333	41.6667	30.6667		Otu00307	0.336272	0.663728			Otu00307	0.47649	0.52351			Otu04669	Bacteria(100);Acidobacteria(100);Acidobacteria(100);Subgroup_4(100);RB41(100);RB41_unclassified(100);	0.00374522	0.996255
Otu00357	Bacteria(100);Proteobacteria(100);Alphaproteobacteria(100);Sphingomonadales(100);JG34-KF-161(99);JG34-KF-161_unclassified(99);	63	8	29	19	1	22	58	26	41	3	0	3	33.3333	14	41.6667	2		Otu00308	0.337855	0.662145			Otu00308	0.072352	0.927648			Otu04685	Bacteria(100);Proteobacteria(100);Deltaproteobacteria(100);Bdellovibrionales(100);Bdellovibrionaceae(100);Bdellovibrio(100);	0.00806504	0.991935
Otu00440	Bacteria(100);Proteobacteria(100);Alphaproteobacteria(100);Sphingomonadales(100);Sphingomonadaceae(96);Sphingomonas(96);	43	5	18	6	5	2	43	19	63	7	2	4	22	4.33333	41.6667	4.33333		Otu00309	0.154797	0.845203			Otu00309	0.5	0.5			Otu04698	Bacteria(100);Chloroflexi(67);Chloroflexi_unclassified(67);Chloroflexi_unclassified(67);Chloroflexi_unclassified(67);Chloroflexi_unclassified(67);	0.00806504	0.991935
Otu00160	Bacteria(100);Proteobacteria(100);Alphaproteobacteria(100);Rhizobiales(100);Methylobacteriaceae(81);Methylobacteriaceae_unclassified(81);	110	59	27	82	88	41	20	21	83	13	50	38	65.3333	70.3333	41.3333	33.6667		Otu00310	0.246907	0.753093			Otu00310	0.0582116	0.941788			Otu04700	Bacteria(100);Gemmatimonadetes(100);Gemmatimonadetes(100);BD2-11_terrestrial_group(100);BD2-11_terrestrial_group_unclassified(100);BD2-11_terrestrial_group_unclassified(100);	0.0128607	0.987139
Otu00296	Bacteria(100);Bacteroidetes(100);Cytophagia(100);Cytophagales(100);Cytophagaceae(100);Rhodocytophaga(100);	45	23	13	20	13	28	21	7	96	15	51	16	27	20.3333	41.3333	27.3333		Otu00311	0.324629	0.675371			Otu00311	0.30413	0.69587			Otu04701	Bacteria(100);Verrucomicrobia(100);OPB35_soil_group(100);OPB35_soil_group_unclassified(100);OPB35_soil_group_unclassified(100);OPB35_soil_group_unclassified(100);	0.00374522	0.996255
Otu00382	Bacteria(100);Bacteroidetes(100);Sphingobacteriia(100);Sphingobacteriales(100);Chitinophagaceae(100);Niastella(100);	23	10	59	9	3	5	14	24	86	7	3	13	30.6667	5.66667	41.3333	7.66667		Otu00312	0.355818	0.644182			Otu00312	0.293957	0.706043			Otu04776	Bacteria(100);Bacteria_unclassified(100);Bacteria_unclassified(100);Bacteria_unclassified(100);Bacteria_unclassified(100);Bacteria_unclassified(100);	0.0333833	0.966617
Otu00152	Bacteria(100);Actinobacteria(100);Actinobacteria(100);Pseudonocardiales(100);Pseudonocardiaceae(100);Pseudonocardia(100);	79	72	67	49	67	81	26	25	72	9	45	82	72.6667	65.6667	41	45.3333		Otu00313	0.0585206	0.941479			Otu00313	0.213479	0.786521			Otu04807	Bacteria(100);Proteobacteria(100);Alphaproteobacteria(100);Rhizobiales(100);Bradyrhizobiaceae(61);Bradyrhizobiaceae_unclassified(61);	0.00806504	0.991935
Otu00387	Bacteria(100);Bacteroidetes(100);Sphingobacteriia(100);Sphingobacteriales(100);env.OPS_17(100);env.OPS_17_unclassified(100);	32	5	20	9	12	7	22	41	60	11	17	18	19	9.33333	41	15.3333		Otu00314	0.0888255	0.911175			Otu00314	0.0421136	0.957886	0.957886		Otu04850	Bacteria(100);Proteobacteria(100);Betaproteobacteria(100);Betaproteobacteria_unclassified(100);Betaproteobacteria_unclassified(100);Betaproteobacteria_unclassified(100);	0.00374522	0.996255
Otu00199	Bacteria(100);Bacteroidetes(100);Sphingobacteriia(100);Sphingobacteriales(100);Chitinophagaceae(100);Flavisolibacter(100);	37	40	28	31	22	64	26	12	84	50	104	21	35	39	40.6667	58.3333		Otu00315	0.406106	0.593894			Otu00315	0.260164	0.739836			Otu04869	Bacteria(100);Acidobacteria(100);Acidobacteria(100);Subgroup_2(100);Subgroup_2_unclassified(100);Subgroup_2_unclassified(100);	0.00374522	0.996255
Otu00341	Bacteria(100);Acidobacteria(100);Acidobacteria(100);Subgroup_6(100);Subgroup_6_unclassified(100);Subgroup_6_unclassified(100);	26	18	23	19	19	20	24	26	72	8	15	19	22.3333	19.3333	40.6667	14		Otu00316	0.155889	0.844111			Otu00316	0.0871158	0.912884			Otu04881	Bacteria(100);Acidobacteria(100);Acidobacteria(100);Subgroup_4(100);Unknown_Family(100);Blastocatella(100);	0.00806504	0.991935
Otu00405	Bacteria(100);Proteobacteria(100);Deltaproteobacteria(100);Myxococcales(100);Haliangiaceae(100);Haliangium(100);	25	4	19	14	15	9	26	11	84	6	16	8	16	12.6667	40.3333	10		Otu00317	0.17596	0.82404			Otu00317	0.24856	0.75144			Otu04894	Bacteria(100);Verrucomicrobia(100);OPB35_soil_group(100);OPB35_soil_group_unclassified(100);OPB35_soil_group_unclassified(100);OPB35_soil_group_unclassified(100);	0.00374522	0.996255
Otu00484	Bacteria(100);Gemmatimonadetes(100);Gemmatimonadetes(100);BD2-11_terrestrial_group(100);BD2-11_terrestrial_group_unclassified(100);BD2-11_terrestrial_group_unclassified(100);	14	2	14	9	9	3	31	19	71	3	5	10	10	7	40.3333	6		Otu00318	0.0674126	0.932587			Otu00318	0.373245	0.626755			Otu04896	Bacteria(100);Candidate_division_OD1(100);Candidate_division_OD1_unclassified(100);Candidate_division_OD1_unclassified(100);Candidate_division_OD1_unclassified(100);Candidate_division_OD1_unclassified(100);	0.0333833	0.966617
Otu00334	Bacteria(100);Actinobacteria(100);Actinobacteria(100);Micromonosporales(100);Micromonosporaceae(100);Micromonosporaceae_unclassified(84);	34	18	14	12	30	31	11	18	91	12	18	14	22	24.3333	40	14.6667		Otu00319	0.265653	0.734347			Otu00319	0.103314	0.896686			Otu04952	Bacteria(100);Proteobacteria(100);Alphaproteobacteria(100);Rhodospirillales(100);Acetobacteraceae(100);Acetobacteraceae_unclassified(100);	0.0333833	0.966617
Otu00522	Bacteria(100);Actinobacteria(100);TakashiAC-B11(100);TakashiAC-B11_unclassified(100);TakashiAC-B11_unclassified(100);TakashiAC-B11_unclassified(100);	9	8	7	9	5	6	21	14	85	5	5	3	8	6.66667	40	4.33333		Otu00320	0.114849	0.885151			Otu00320	0.0823945	0.917605			Otu04964	Bacteria(100);Acidobacteria(100);Acidobacteria(100);Subgroup_3(100);Unknown_Family(100);Bryobacter(100);	0.00374522	0.996255
Otu00328	Bacteria(100);Armatimonadetes(97);Armatimonadetes_unclassified(97);Armatimonadetes_unclassified(97);Armatimonadetes_unclassified(97);Armatimonadetes_unclassified(97);	17	19	25	10	25	27	20	14	85	18	33	11	20.3333	20.6667	39.6667	20.6667		Otu00321	0.22266	0.77734			Otu00321	0.5	0.5			Otu04992	Bacteria(100);Planctomycetes(100);Phycisphaerae(100);Phycisphaerales(100);Phycisphaeraceae(100);AKYG587(100);	0.00806504	0.991935
Otu00331	Bacteria(100);Proteobacteria(100);Gammaproteobacteria(100);Xanthomonadales(100);Xanthomonadaceae(100);Luteimonas(99);	39	22	17	6	11	11	14	35	70	11	44	23	26	9.33333	39.6667	26		Otu00322	0.240848	0.759152			Otu00322	0.0818885	0.918112			Otu05003	Bacteria(100);Bacteria_unclassified(80);Bacteria_unclassified(80);Bacteria_unclassified(80);Bacteria_unclassified(80);Bacteria_unclassified(80);	0.0333833	0.966617
Otu00488	Bacteria(100);Acidobacteria(100);Holophagae(100);Subgroup_7(100);Subgroup_7_unclassified(100);Subgroup_7_unclassified(100);	10	7	11	8	2	6	10	29	80	6	10	10	9.33333	5.33333	39.6667	8.66667		Otu00323	0.11046	0.88954			Otu00323	0.103076	0.896924			Otu05020	Bacteria(100);Bacteria_unclassified(100);Bacteria_unclassified(100);Bacteria_unclassified(100);Bacteria_unclassified(100);Bacteria_unclassified(100);	0.0333833	0.966617
Otu00359	Bacteria(100);Gemmatimonadetes(100);Gemmatimonadetes(100);BD2-11_terrestrial_group(100);BD2-11_terrestrial_group_unclassified(100);BD2-11_terrestrial_group_unclassified(100);	15	17	19	29	26	8	19	17	82	10	22	9	17	21	39.3333	13.6667		Otu00324	0.177514	0.822486			Otu00324	0.199482	0.800518			Otu05130	Bacteria(100);Chloroflexi(61);Chloroflexi_unclassified(61);Chloroflexi_unclassified(61);Chloroflexi_unclassified(61);Chloroflexi_unclassified(61);	0.00374522	0.996255
Otu00434	Bacteria(100);Acidobacteria(100);Acidobacteria(100);Subgroup_6(100);Subgroup_6_unclassified(100);Subgroup_6_unclassified(100);	7	8	15	25	24	4	22	14	82	6	9	6	10	17.6667	39.3333	7		Otu00325	0.12305	0.87695			Otu00325	0.0988299	0.90117			Otu05230	Bacteria(100);Proteobacteria(100);Deltaproteobacteria(100);Myxococcales(100);Myxococcales_unclassified(100);Myxococcales_unclassified(100);	0.00374522	0.996255
Otu00450	Bacteria(100);Acidobacteria(100);Acidobacteria(100);Subgroup_6(100);Subgroup_6_unclassified(100);Subgroup_6_unclassified(100);	11	12	15	18	26	4	26	21	71	3	1	4	12.6667	16	39.3333	2.66667		Otu00326	0.0848727	0.915127			Otu00326	0.0545557	0.945444			Otu05313	Bacteria(100);Elusimicrobia(100);Elusimicrobia(100);Lineage_IIb(100);Lineage_IIb_unclassified(100);Lineage_IIb_unclassified(100);	0.00806504	0.991935
Otu00162	Bacteria(100);Firmicutes(100);Bacilli(100);Bacillales(100);Bacillales_unclassified(64);Bacillales_unclassified(64);	105	58	20	108	92	38	37	20	60	9	30	53	61	79.3333	39	30.6667		Otu00327	0.231824	0.768176			Otu00327	0.0600411	0.939959			Otu05404	Bacteria(100);Proteobacteria(100);Betaproteobacteria(100);Nitrosomonadales(75);Nitrosomonadaceae(75);Nitrosomonadaceae_unclassified(75);	0.00806504	0.991935
Otu00412	Bacteria(100);Chloroflexi(100);TK10(100);TK10_unclassified(100);TK10_unclassified(100);TK10_unclassified(100);	19	8	5	13	22	13	23	13	80	8	24	6	10.6667	16	38.6667	12.6667		Otu00328	0.129453	0.870547			Otu00328	0.315965	0.684035			Otu05540	Bacteria(100);Proteobacteria(100);Proteobacteria_unclassified(100);Proteobacteria_unclassified(100);Proteobacteria_unclassified(100);Proteobacteria_unclassified(100);	0.00806504	0.991935
Otu00479	Bacteria(100);Proteobacteria(100);Alphaproteobacteria(100);Caulobacterales(100);Hyphomonadaceae(100);Woodsholea(100);	17	5	19	8	9	3	26	21	69	4	8	4	13.6667	6.66667	38.6667	5.33333		Otu00329	0.0949318	0.905068			Otu00329	0.295449	0.704551			Otu05686	Bacteria(100);Candidate_division_OD1(100);Candidate_division_OD1_unclassified(100);Candidate_division_OD1_unclassified(100);Candidate_division_OD1_unclassified(100);Candidate_division_OD1_unclassified(100);	0.00806504	0.991935
Otu00327	Bacteria(100);Actinobacteria(100);Acidimicrobiia(100);Acidimicrobiales(100);OM1_clade(100);OM1_clade_unclassified(100);	30	11	15	24	33	16	32	21	62	4	34	24	18.6667	24.3333	38.3333	20.6667		Otu00330	0.110123	0.889877			Otu00330	0.3674	0.6326			Otu05770	Bacteria(100);Elusimicrobia(100);Elusimicrobia(100);Lineage_IIb(100);Lineage_IIb_unclassified(100);Lineage_IIb_unclassified(100);	0.00806504	0.991935
Otu00517	Bacteria(100);Verrucomicrobia(100);Opitutae(100);Opitutales(100);Opitutaceae(100);Opitutus(100);	28	0	20	5	4	1	36	18	61	2	1	2	16	3.33333	38.3333	1.66667		Otu00331	0.105283	0.894717			Otu00331	0.1262	0.8738			Otu05905	Bacteria(100);TM6(100);TM6_unclassified(100);TM6_unclassified(100);TM6_unclassified(100);TM6_unclassified(100);	0.00806504	0.991935
Otu00521	Bacteria(100);Acidobacteria(100);Acidobacteria(100);Subgroup_4(100);Unknown_Family(100);Blastocatella(100);	5	8	7	4	4	10	56	13	46	8	14	2	6.66667	6	38.3333	8		Otu00332	0.0359166	0.964083	0.964083		Otu00332	0.321665	0.678335			Otu05926	Bacteria(100);Chloroflexi(100);Chloroflexia(100);Chloroflexales(100);Chloroflexaceae(100);Chloronema(100);	0.00806504	0.991935
Otu00543	Bacteria(100);Proteobacteria(100);Deltaproteobacteria(98);Myxococcales(94);Myxococcales_unclassified(94);Myxococcales_unclassified(94);	10	8	19	5	0	5	10	10	95	3	1	2	12.3333	3.33333	38.3333	2		Otu00333	0.206874	0.793126			Otu00333	0.245884	0.754116			Otu05939	Bacteria(100);Acidobacteria(100);Acidobacteria(100);Subgroup_6(100);Subgroup_6_unclassified(100);Subgroup_6_unclassified(100);	0.00806504	0.991935
Otu00211	Bacteria(100);Proteobacteria(100);Alphaproteobacteria(100);Alphaproteobacteria_unclassified(69);Alphaproteobacteria_unclassified(69);Alphaproteobacteria_unclassified(69);	77	38	40	50	41	34	50	19	45	13	62	38	51.6667	41.6667	38	37.6667		Otu00334	0.219379	0.780621			Otu00334	0.400714	0.599286			Otu06024	Bacteria(100);Bacteroidetes(100);Sphingobacteriia(100);Sphingobacteriales(100);KD3-93(100);KD3-93_unclassified(100);	0.00806504	0.991935
Otu00278	Bacteria(100);Gemmatimonadetes(100);Gemmatimonadetes(100);Gemmatimonadales(100);Gemmatimonadaceae(100);Gemmatimonadaceae_unclassified(100);	46	14	30	21	25	22	17	18	79	15	49	29	30	22.6667	38	31		Otu00335	0.369994	0.630006			Otu00335	0.224474	0.775526
Otu00368	Bacteria(100);Gemmatimonadetes(100);Gemmatimonadetes(100);Gemmatimonadales(100);Gemmatimonadaceae(100);Gemmatimonadaceae_unclassified(100);	11	26	7	15	53	21	17	27	70	6	11	3	14.6667	29.6667	38	6.66667		Otu00336	0.123858	0.876142			Otu00336	0.0641523	0.935848
Otu00390	Bacteria(100);Proteobacteria(100);Betaproteobacteria(100);Nitrosomonadales(100);Nitrosomonadaceae(100);Nitrosomonadaceae_unclassified(100);	31	9	32	14	6	15	16	17	81	6	14	8	24	11.6667	38	9.33333		Otu00337	0.28599	0.71401			Otu00337	0.282602	0.717398
Otu00395	Bacteria(100);Acidobacteria(100);Acidobacteria(100);Subgroup_3(100);Unknown_Family(100);Bryobacter(100);	7	25	9	14	9	28	17	10	87	12	23	5	13.6667	17	38	13.3333		Otu00338	0.194754	0.805246			Otu00338	0.330027	0.669973
Otu00582	Bacteria(100);Proteobacteria(100);Gammaproteobacteria(100);Gammaproteobacteria_unclassified(100);Gammaproteobacteria_unclassified(100);Gammaproteobacteria_unclassified(100);	5	3	10	7	1	2	17	10	87	3	1	10	6	3.33333	38	4.66667		Otu00339	0.132183	0.867817			Otu00339	0.353419	0.646581
Otu00132	Bacteria(100);Firmicutes(100);Bacilli(100);Bacillales(100);Bacillales_unclassified(59);Bacillales_unclassified(59);	177	65	25	159	106	46	29	22	62	8	40	46	89	103.667	37.6667	31.3333		Otu00340	0.168658	0.831342			Otu00340	0.0527643	0.947236
Otu00217	Bacteria(100);Bacteroidetes(100);Cytophagia(100);Cytophagales(100);Cytophagaceae(100);Adhaeribacter(100);	22	38	25	15	26	74	21	14	78	38	116	23	28.3333	38.3333	37.6667	59		Otu00341	0.338821	0.661179			Otu00341	0.288301	0.711699
Otu00571	Bacteria(100);Armatimonadetes(100);Chthonomonadetes(100);Chthonomonadales(100);Chthonomonadales_unclassified(100);Chthonomonadales_unclassified(100);	5	2	8	7	6	9	23	11	79	1	4	4	5	7.33333	37.6667	3		Otu00342	0.0976217	0.902378			Otu00342	0.0156879	0.984312	0.984312
Otu00345	Bacteria(100);Gemmatimonadetes(100);Gemmatimonadetes(100);Gemmatimonadales(100);Gemmatimonadaceae(100);Gemmatimonadaceae_unclassified(100);	14	23	10	11	30	43	20	17	75	11	22	8	15.6667	28	37.3333	13.6667		Otu00343	0.161564	0.838436			Otu00343	0.116704	0.883296
Otu00363	Bacteria(100);Chloroflexi(100);S085(100);S085_unclassified(100);S085_unclassified(100);S085_unclassified(100);	29	15	12	15	14	19	20	13	79	13	31	8	18.6667	16	37.3333	17.3333		Otu00344	0.217884	0.782116			Otu00344	0.430564	0.569436
Otu00421	Bacteria(100);Bacteroidetes(100);Sphingobacteriia(100);Sphingobacteriales(100);Chitinophagaceae(100);Chitinophagaceae_unclassified(100);	6	16	26	10	12	16	28	14	70	6	12	13	16	12.6667	37.3333	10.3333		Otu00345	0.148306	0.851694			Otu00345	0.226413	0.773587
Otu00384	Bacteria(100);Proteobacteria(100);Deltaproteobacteria(98);Deltaproteobacteria_unclassified(90);Deltaproteobacteria_unclassified(90);Deltaproteobacteria_unclassified(90);	5	13	19	14	23	16	20	13	78	9	20	25	12.3333	17.6667	37	18		Otu00346	0.1526	0.8474			Otu00346	0.477111	0.522889
Otu00466	Bacteria(100);Chloroflexi(100);Anaerolineae(100);Anaerolineales(100);Anaerolineaceae(100);Anaerolineaceae_unclassified(100);	17	23	19	11	4	0	19	11	81	1	8	7	19.6667	5	37	5.33333		Otu00347	0.239195	0.760805			Otu00347	0.467893	0.532107
Otu00239	Bacteria(100);Chloroflexi(100);KD4-96(100);KD4-96_unclassified(100);KD4-96_unclassified(100);KD4-96_unclassified(100);	70	20	29	29	27	17	29	20	61	10	76	45	39.6667	24.3333	36.6667	43.6667		Otu00348	0.443417	0.556583			Otu00348	0.187935	0.812065
Otu00456	Bacteria(100);Chloroflexi(100);Anaerolineae(100);Anaerolineales(100);Anaerolineaceae(100);Anaerolineaceae_unclassified(100);	16	13	10	15	7	7	12	21	77	5	16	9	13	9.66667	36.6667	10		Otu00349	0.155333	0.844667			Otu00349	0.470111	0.529889
Otu00237	Bacteria(100);Actinobacteria(100);Thermoleophilia(100);Gaiellales(100);Gaiellaceae(100);Gaiella(100);	48	33	24	55	71	28	12	23	74	6	29	30	35	51.3333	36.3333	21.6667		Otu00350	0.475442	0.524558			Otu00350	0.0577149	0.942285
Otu00437	Bacteria(100);Chloroflexi(100);TK10(100);TK10_unclassified(100);TK10_unclassified(100);TK10_unclassified(100);	12	16	6	6	20	16	9	13	87	12	18	6	11.3333	14	36.3333	12		Otu00351	0.191416	0.808584			Otu00351	0.36532	0.63468
Otu00492	Bacteria(100);Gemmatimonadetes(100);Gemmatimonadetes(100);Gemmatimonadales(100);Gemmatimonadaceae(100);Gemmatimonadaceae_unclassified(100);	8	10	6	17	12	9	17	14	78	5	6	5	8	12.6667	36.3333	5.33333		Otu00352	0.12319	0.87681			Otu00352	0.0179139	0.982086	0.982086
Otu00155	Bacteria(100);Actinobacteria(100);Actinobacteria(100);Propionibacteriales(100);Nocardioidaceae(100);Marmoricola(99);	121	42	35	71	60	47	24	22	62	16	86	71	66	59.3333	36	57.6667		Otu00353	0.190431	0.809569			Otu00353	0.472106	0.527894
Otu00601	Bacteria(100);Bacteroidetes(100);Cytophagia(100);Cytophagales(100);Cytophagaceae(100);Cytophagaceae_unclassified(100);	11	2	14	7	1	0	13	18	77	1	0	4	9	2.66667	36	1.66667		Otu00354	0.132653	0.867347			Otu00354	0.354495	0.645505
Otu00279	Bacteria(100);Actinobacteria(100);Actinobacteria(100);Kineosporiales(99);Kineosporiaceae(99);Quadrisphaera(69);	60	25	16	25	32	24	24	17	66	11	45	19	33.6667	27	35.6667	25		Otu00355	0.463223	0.536777			Otu00355	0.429551	0.570449
Otu00381	Bacteria(100);Proteobacteria(100);Alphaproteobacteria(100);Caulobacterales(100);Caulobacteraceae(100);Brevundimonas(100);	100	2	26	17	0	0	47	12	48	5	0	0	42.6667	5.66667	35.6667	1.66667		Otu00356	0.418222	0.581778			Otu00356	0.267712	0.732288
Otu00530	Bacteria(100);Proteobacteria(100);Betaproteobacteria(100);Methylophilales(100);Methylophilaceae(100);Methylobacillus(100);	38	3	6	6	0	2	59	25	23	8	3	1	15.6667	2.66667	35.6667	4		Otu00357	0.142062	0.857938			Otu00357	0.325326	0.674674
Otu00135	Bacteria(100);Actinobacteria(100);Actinobacteria(100);Micrococcales(100);Micrococcaceae(100);Micrococcaceae_unclassified(98);	184	65	37	105	80	52	32	14	60	18	71	55	95.3333	79	35.3333	48		Otu00358	0.135452	0.864548			Otu00358	0.115133	0.884867
Otu00406	Bacteria(100);Bacteroidetes(100);Sphingobacteriia(100);Sphingobacteriales(100);Chitinophagaceae(100);Niastella(98);	14	12	28	4	8	17	25	3	78	6	19	23	18	9.66667	35.3333	16		Otu00359	0.244913	0.755087			Otu00359	0.189593	0.810407
Otu00411	Bacteria(100);Acidobacteria(100);Acidobacteria(100);Subgroup_6(100);Subgroup_6_unclassified(100);Subgroup_6_unclassified(100);	16	8	36	18	20	15	25	7	73	3	7	7	20	17.6667	35	5.66667		Otu00360	0.260853	0.739147			Otu00360	0.00184348	0.998157	0.998157
Otu00637	Bacteria(100);Verrucomicrobia(100);Verrucomicrobiae(100);Verrucomicrobiales(100);Verrucomicrobiaceae(98);Verrucomicrobiaceae_unclassified(98);	10	0	1	22	0	0	104	1	0	0	0	0	3.66667	7.33333	35	0		Otu00361	0.208477	0.791523			Otu00361	0.18695	0.81305
Otu00223	Bacteria(100);Proteobacteria(100);Gammaproteobacteria(100);Xanthomonadales(100);Xanthomonadaceae(100);Thermomonas(100);	148	15	63	29	11	9	31	21	52	9	35	52	75.3333	16.3333	34.6667	32		Otu00362	0.183104	0.816896			Otu00362	0.16331	0.83669
Otu00473	Bacteria(100);Acidobacteria(100);Acidobacteria(100);Subgroup_6(100);Subgroup_6_unclassified(100);Subgroup_6_unclassified(100);	11	12	5	6	25	12	19	17	68	8	9	5	9.33333	14.3333	34.6667	7.33333		Otu00363	0.10324	0.89676			Otu00363	0.144635	0.855365
Otu00266	Bacteria(100);Bacteroidetes(100);Cytophagia(100);Cytophagales(100);Cytophagaceae(100);Adhaeribacter(100);	17	48	12	6	33	52	12	13	78	23	60	26	25.6667	30.3333	34.3333	36.3333		Otu00364	0.371032	0.628968			Otu00364	0.37688	0.62312
Otu00362	Bacteria(100);Acidobacteria(100);Acidobacteria(100);Subgroup_3(100);Unknown_Family(100);Bryobacter(100);	3	17	8	19	17	22	31	6	66	23	46	11	9.33333	19.3333	34.3333	26.6667		Otu00365	0.117256	0.882744			Otu00365	0.259259	0.740741
Otu00497	Bacteria(100);Chloroflexi(100);Anaerolineae(100);Anaerolineales(100);Anaerolineaceae(100);Anaerolineaceae_unclassified(100);	22	8	11	12	15	4	12	14	77	1	1	9	13.6667	10.3333	34.3333	3.66667		Otu00366	0.198022	0.801978			Otu00366	0.0950514	0.904949
Otu00562	Bacteria(100);Bacteroidetes(100);Sphingobacteriia(100);Sphingobacteriales(100);Sphingobacteriaceae(100);Pedobacter(61);	17	10	6	14	3	4	41	12	50	2	2	1	11	7	34.3333	1.66667		Otu00367	0.0608035	0.939196			Otu00367	0.102553	0.897447
Otu00640	Bacteria(100);Proteobacteria(100);Deltaproteobacteria(98);Deltaproteobacteria_unclassified(98);Deltaproteobacteria_unclassified(98);Deltaproteobacteria_unclassified(98);	6	7	6	0	2	3	1	2	100	0	5	5	6.33333	1.66667	34.3333	3.33333		Otu00368	0.220933	0.779067			Otu00368	0.213343	0.786657
Otu00178	Bacteria(100);Proteobacteria(100);Alphaproteobacteria(100);Rhizobiales(100);Rhizobiales_unclassified(80);Rhizobiales_unclassified(80);	367	15	19	20	7	2	49	11	42	12	21	6	133.667	9.66667	34	13		Otu00369	0.221605	0.778395			Otu00369	0.327417	0.672583
Otu00189	Bacteria(100);Chloroflexi(100);Gitt-GS-136(100);Gitt-GS-136_unclassified(100);Gitt-GS-136_unclassified(100);Gitt-GS-136_unclassified(100);	64	28	36	46	49	31	23	20	59	17	110	64	42.6667	42	34	63.6667		Otu00370	0.314759	0.685241			Otu00370	0.236805	0.763195
Otu00495	Bacteria(100);Chloroflexi(100);Anaerolineae(100);Anaerolineales(100);Anaerolineaceae(100);Anaerolineaceae_unclassified(100);	12	13	4	11	14	9	15	20	67	4	12	6	9.66667	11.3333	34	7.33333		Otu00371	0.110607	0.889393			Otu00371	0.113757	0.886243
Otu00504	Bacteria(100);Proteobacteria(100);Deltaproteobacteria(100);Myxococcales(100);Phaselicystidaceae(100);Phaselicystis(100);	17	4	40	7	1	3	11	8	83	1	1	8	20.3333	3.66667	34	3.33333		Otu00372	0.317728	0.682272			Otu00372	0.45738	0.54262
Otu00425	Bacteria(100);Proteobacteria(100);Alphaproteobacteria(100);Caulobacterales(100);Caulobacteraceae(100);Phenylobacterium(100);	17	9	16	19	10	25	9	17	75	6	15	9	14	18	33.6667	10		Otu00373	0.200475	0.799525			Otu00373	0.0958722	0.904128
Otu00520	Bacteria(100);Actinobacteria(100);Acidimicrobiia(100);Acidimicrobiales(100);OM1_clade(100);OM1_clade_unclassified(100);	8	8	15	10	11	6	32	17	52	8	4	6	10.3333	9	33.6667	6		Otu00374	0.0441665	0.955833	0.955833		Otu00374	0.0961247	0.903875
Otu00424	Bacteria(100);Proteobacteria(100);Alphaproteobacteria(100);Rhodospirillales(100);Rhodospirillales_unclassified(100);Rhodospirillales_unclassified(100);	30	13	17	13	20	9	20	14	66	4	14	8	20	14	33.3333	8.66667		Otu00375	0.240845	0.759155			Otu00375	0.142916	0.857084
Otu00519	Bacteria(100);Bacteroidetes(100);Sphingobacteriia(100);Sphingobacteriales(100);Chitinophagaceae(100);Niastella(100);	28	6	11	8	8	0	38	11	51	2	3	12	15	5.33333	33.3333	5.66667		Otu00376	0.123469	0.876531			Otu00376	0.46992	0.53008
Otu00569	Bacteria(100);Proteobacteria(100);Betaproteobacteria(100);Nitrosomonadales(98);Nitrosomonadaceae(98);Nitrosomonadaceae_unclassified(98);	14	0	9	9	8	1	33	20	47	3	4	11	7.66667	6	33.3333	6		Otu00377	0.0217411	0.978259	0.978259		Otu00377	0.5	0.5
Otu00660	Bacteria(100);Bacteroidetes(100);Cytophagia(100);Cytophagales(100);Cytophagaceae(100);Cytophagaceae_unclassified(100);	1	1	22	1	4	0	6	5	89	1	0	3	8	1.66667	33.3333	1.33333		Otu00378	0.21364	0.78636			Otu00378	0.41701	0.58299
Otu00348	Bacteria(100);Proteobacteria(100);Alphaproteobacteria(100);Sphingomonadales(100);Erythrobacteraceae(100);Altererythrobacter(100);	28	9	23	9	20	21	26	10	63	16	40	15	20	16.6667	33	23.6667		Otu00379	0.239811	0.760189			Otu00379	0.240769	0.759231
Otu00459	Bacteria(100);Actinobacteria(100);Acidimicrobiia(100);Acidimicrobiales(100);Sva0996_marine_group(56);Sva0996_marine_group_unclassified(56);	25	12	15	11	15	6	19	18	62	8	6	7	17.3333	10.6667	33	7		Otu00380	0.17799	0.82201			Otu00380	0.120561	0.879439
Otu00534	Bacteria(100);Verrucomicrobia(100);OPB35_soil_group(100);OPB35_soil_group_unclassified(100);OPB35_soil_group_unclassified(100);OPB35_soil_group_unclassified(100);	5	10	5	11	9	9	23	9	67	8	10	6	6.66667	9.66667	33	8		Otu00381	0.103974	0.896026			Otu00381	0.13972	0.86028
Otu00659	Bacteria(100);Verrucomicrobia(100);OPB35_soil_group(100);OPB35_soil_group_unclassified(100);OPB35_soil_group_unclassified(100);OPB35_soil_group_unclassified(100);	15	1	6	3	2	3	23	24	52	1	2	1	7.33333	2.66667	33	1.33333		Otu00382	0.0341055	0.965895	0.965895		Otu00382	0.0237103	0.97629	0.97629
Otu00673	Bacteria(100);Bacteroidetes(100);Cytophagia(100);Cytophagales(100);Cytophagaceae(100);Ohtaekwangia(100);	14	1	6	5	1	0	24	16	59	0	3	0	7	2	33	1		Otu00383	0.0656557	0.934344			Otu00383	0.306506	0.693494
Otu00376	Bacteria(100);Proteobacteria(100);Alphaproteobacteria(100);Rhizobiales(100);Rhizobiaceae(100);Rhizobium(99);	40	14	20	34	8	7	27	31	40	10	5	26	24.6667	16.3333	32.6667	13.6667		Otu00384	0.206137	0.793863			Otu00384	0.409164	0.590836
Otu00392	Bacteria(100);Proteobacteria(100);Alphaproteobacteria(100);Rhodospirillales(100);Rhodospirillales_Incertae_Sedis(100);Reyranella(100);	29	6	42	16	9	7	18	22	58	18	7	16	25.6667	10.6667	32.6667	13.6667		Otu00385	0.346685	0.653315			Otu00385	0.263994	0.736006
Otu00515	Bacteria(100);Proteobacteria(100);Gammaproteobacteria(59);Gammaproteobacteria_unclassified(59);Gammaproteobacteria_unclassified(59);Gammaproteobacteria_unclassified(59);	12	11	8	16	15	0	17	20	61	1	0	18	10.3333	10.3333	32.6667	6.33333		Otu00386	0.0959861	0.904014			Otu00386	0.317615	0.682385
Otu00527	Bacteria(100);Proteobacteria(100);Deltaproteobacteria(100);Myxococcales(100);Polyangiaceae(100);Sorangium(100);	24	5	15	13	7	2	13	16	69	2	5	4	14.6667	7.33333	32.6667	3.66667		Otu00387	0.198515	0.801485			Otu00387	0.164392	0.835608
Otu00532	Bacteria(100);Verrucomicrobia(100);Opitutae(100);Opitutales(100);Opitutaceae(100);Opitutus(100);	13	1	13	21	1	3	33	14	51	6	14	4	9	8.33333	32.6667	8		Otu00388	0.0533233	0.946677			Otu00388	0.482291	0.517709
Otu00297	Bacteria(100);Proteobacteria(100);Betaproteobacteria(100);Nitrosomonadales(100);Nitrosomonadaceae(99);Nitrosospira(99);	40	28	7	17	24	34	22	13	62	27	48	24	25	25	32.3333	33		Otu00389	0.351377	0.648623			Otu00389	0.21258	0.78742
Otu00323	Bacteria(100);Actinobacteria(100);Actinobacteria(100);Pseudonocardiales(99);Pseudonocardiaceae(99);Pseudonocardiaceae_unclassified(86);	19	21	56	6	43	45	17	12	68	10	5	9	32	31.3333	32.3333	8		Otu00390	0.4942	0.5058			Otu00390	0.0708614	0.929139
Otu00461	Bacteria(100);Proteobacteria(100);Alphaproteobacteria(100);Rhizobiales(100);Rhodobiaceae(100);Rhodobium(100);	10	5	9	27	10	10	24	21	52	7	12	16	8	15.6667	32.3333	11.6667		Otu00391	0.0357565	0.964243	0.964243		Otu00391	0.278077	0.721923
Otu00482	Bacteria(100);Gemmatimonadetes(100);Gemmatimonadetes(100);Gemmatimonadales(100);Gemmatimonadaceae(100);Gemmatimonas(100);	24	5	11	14	14	9	13	14	70	4	5	9	13.3333	12.3333	32.3333	6		Otu00392	0.194197	0.805803			Otu00392	0.024371	0.975629	0.975629
Otu00544	Bacteria(100);Acidobacteria(100);Acidobacteria(100);Acidobacteriales(100);Acidobacteriaceae_(Subgroup_1)(100);Candidatus_Koribacter(100);	15	10	12	8	5	4	29	19	49	4	10	3	12.3333	5.66667	32.3333	5.66667		Otu00393	0.044428	0.955572	0.955572		Otu00393	0.5	0.5
Otu00581	Bacteria(100);Bacteroidetes(100);Sphingobacteriia(100);Sphingobacteriales(100);Sphingobacteriales_unclassified(100);Sphingobacteriales_unclassified(100);	18	2	14	18	3	2	15	11	71	0	0	2	11.3333	7.66667	32.3333	0.666667		Otu00394	0.176007	0.823993			Otu00394	0.125408	0.874592
Otu00169	Bacteria(100);Actinobacteria(100);Actinobacteria(100);Frankiales(100);Geodermatophilaceae(100);Modestobacter(99);	100	49	32	89	71	43	25	14	57	9	67	62	60.3333	67.6667	32	46		Otu00395	0.153	0.847			Otu00395	0.198628	0.801372
Otu00369	Bacteria(100);Proteobacteria(100);Alphaproteobacteria(100);Rhizobiales(100);JG34-KF-361(100);JG34-KF-361_unclassified(100);	19	18	20	16	18	15	18	18	60	9	34	21	19	16.3333	32	21.3333		Otu00396	0.203018	0.796982			Otu00396	0.264772	0.735228
Otu00452	Bacteria(100);Nitrospirae(100);Nitrospira(100);Nitrospirales(100);0319-6A21(100);0319-6A21_unclassified(100);	19	20	7	12	17	21	25	12	59	5	11	3	15.3333	16.6667	32	6.33333		Otu00397	0.158975	0.841025			Otu00397	0.0217033	0.978297	0.978297
Otu00584	Bacteria(100);Proteobacteria(100);Deltaproteobacteria(100);Myxococcales(100);Nannocystaceae(100);Nannocystis(100);	26	2	16	9	1	2	15	20	61	0	1	2	14.6667	4	32	1		Otu00398	0.171774	0.828226			Otu00398	0.154941	0.845059
Otu00346	Bacteria(100);Chloroflexi(100);KD4-96(100);KD4-96_unclassified(100);KD4-96_unclassified(100);KD4-96_unclassified(100);	28	19	30	24	28	3	28	23	44	10	16	30	25.6667	18.3333	31.6667	18.6667		Otu00399	0.225186	0.774814			Otu00399	0.487193	0.512807
Otu00364	Bacteria(100);Gemmatimonadetes(100);Gemmatimonadetes(100);AT425-EubC11_terrestrial_group(100);AT425-EubC11_terrestrial_group_unclassified(100);AT425-EubC11_terrestrial_group_unclassified(100);	32	12	18	12	5	19	29	14	52	12	44	19	20.6667	12	31.6667	25		Otu00400	0.214934	0.785066			Otu00400	0.14208	0.85792
Otu00061	Bacteria(100);Actinobacteria(100);Actinobacteria(100);Glycomycetales(100);Glycomycetaceae(100);Glycomyces(100);	214	312	84	49	144	202	23	60	11	89	193	223	203.333	131.667	31.3333	168.333		Otu00401	0.0319186	0.968081	0.968081		Otu00401	0.288016	0.711984
Otu00371	Bacteria(100);Gemmatimonadetes(100);Gemmatimonadetes(100);Gemmatimonadales(100);Gemmatimonadaceae(100);Gemmatimonas(98);	38	16	24	18	21	11	16	13	65	4	33	6	26	16.6667	31.3333	14.3333		Otu00402	0.391109	0.608891			Otu00402	0.411835	0.588165
Otu00551	Bacteria(100);Verrucomicrobia(100);Verrucomicrobiae(100);Verrucomicrobiales(100);Verrucomicrobiaceae(100);Roseimicrobium(100);	37	1	24	6	0	0	19	14	61	0	3	1	20.6667	2	31.3333	1.33333		Otu00403	0.295093	0.704907			Otu00403	0.38779	0.61221
Otu00508	Bacteria(100);Chloroflexi(100);S085(100);S085_unclassified(100);S085_unclassified(100);S085_unclassified(100);	21	5	13	13	11	11	16	16	61	3	5	7	13	11.6667	31	5		Otu00404	0.157688	0.842312			Otu00404	0.00374522	0.996255	0.996255
Otu00626	Bacteria(100);Verrucomicrobia(100);OPB35_soil_group(100);OPB35_soil_group_unclassified(100);OPB35_soil_group_unclassified(100);OPB35_soil_group_unclassified(100);	5	3	6	12	10	2	23	24	46	1	5	3	4.66667	8	31	3		Otu00405	0.0126238	0.987376	0.987376		Otu00405	0.100269	0.899731
Otu00423	Bacteria(100);Proteobacteria(100);Alphaproteobacteria(100);Sphingomonadales(100);Sphingomonadaceae(91);Sphingomonas(86);	21	11	17	11	9	11	22	18	52	12	38	6	16.3333	10.3333	30.6667	18.6667		Otu00406	0.13337	0.86663			Otu00406	0.222446	0.777554
Otu00480	Bacteria(100);Actinobacteria(100);MB-A2-108(100);MB-A2-108_unclassified(100);MB-A2-108_unclassified(100);MB-A2-108_unclassified(100);	12	6	11	20	11	7	12	19	61	12	5	17	9.66667	12.6667	30.6667	11.3333		Otu00407	0.122355	0.877645			Otu00407	0.404882	0.595118
Otu00518	Bacteria(100);Proteobacteria(100);Betaproteobacteria(100);TRA3-20(97);TRA3-20_unclassified(97);TRA3-20_unclassified(97);	14	5	3	8	3	17	13	4	75	11	18	7	7.33333	9.33333	30.6667	12		Otu00408	0.179844	0.820156			Otu00408	0.317764	0.682236
Otu00541	Bacteria(100);Acidobacteria(100);Holophagae(100);Subgroup_7(100);Subgroup_7_unclassified(100);Subgroup_7_unclassified(100);	18	6	6	7	4	3	21	13	58	18	11	4	10	4.66667	30.6667	11		Otu00409	0.112626	0.887374			Otu00409	0.103744	0.896256
Otu00546	Bacteria(100);Proteobacteria(100);Deltaproteobacteria(100);Myxococcales(100);Sandaracinaceae(100);Sandaracinaceae_unclassified(100);	33	0	26	8	3	0	9	23	60	2	2	2	19.6667	3.66667	30.6667	2		Otu00410	0.289363	0.710637			Otu00410	0.257259	0.742741
Otu00557	Bacteria(100);Chloroflexi(100);Ardenticatenia(100);Ardenticatenia_unclassified(100);Ardenticatenia_unclassified(100);Ardenticatenia_unclassified(100);	7	4	11	16	10	8	19	25	48	3	6	7	7.33333	11.3333	30.6667	5.33333		Otu00411	0.0308831	0.969117	0.969117		Otu00411	0.044675	0.955325	0.955325
Otu00305	Bacteria(100);Actinobacteria(100);Rubrobacteria(100);Rubrobacterales(100);Rubrobacteriaceae(100);Rubrobacter(100);	52	26	5	35	39	28	21	13	57	10	30	15	27.6667	34	30.3333	18.3333		Otu00412	0.448072	0.551928			Otu00412	0.0415222	0.958478	0.958478
Otu00347	Bacteria(100);Chloroflexi(100);Anaerolineae(100);Anaerolineales(100);Anaerolineaceae(100);Anaerolineaceae_unclassified(100);	21	20	22	21	23	12	13	12	66	16	41	15	21	18.6667	30.3333	24		Otu00413	0.314297	0.685703			Otu00413	0.295686	0.704314
Otu00352	Bacteria(100);Bacteroidetes(100);Flavobacteriia(100);Flavobacteriales(100);Flavobacteriaceae(100);Flavobacterium(98);	107	5	42	12	1	0	45	18	28	8	7	3	51.3333	4.33333	30.3333	6		Otu00414	0.266624	0.733376			Otu00414	0.353809	0.646191
Otu00360	Bacteria(100);Proteobacteria(100);Alphaproteobacteria(100);Rhizobiales(100);Hyphomicrobiaceae(100);Devosia(98);	46	10	35	25	1	5	26	24	41	8	19	31	30.3333	10.3333	30.3333	19.3333		Otu00415	0.5	0.5			Otu00415	0.208672	0.791328
Otu00438	Bacteria(100);Actinobacteria(100);Acidimicrobiia(100);Acidimicrobiales(100);OM1_clade(100);OM1_clade_unclassified(100);	22	10	6	21	35	12	15	32	44	2	13	9	12.6667	22.6667	30.3333	8		Otu00416	0.0711689	0.928831			Otu00416	0.0596967	0.940303
Otu00453	Bacteria(100);Proteobacteria(100);Alphaproteobacteria(100);Rickettsiales(100);Rickettsiales_Incertae_Sedis(100);Constrictibacter(100);	22	14	15	6	14	13	12	8	71	4	23	8	17	11	30.3333	11.6667		Otu00417	0.275643	0.724357			Otu00417	0.460453	0.539547
Otu00494	Bacteria(100);Planctomycetes(100);Planctomycetacia(100);Planctomycetales(100);Planctomycetaceae(100);Planctomyces(100);	15	7	28	27	4	2	13	9	69	1	3	9	16.6667	11	30.3333	4.33333		Otu00418	0.268956	0.731044			Otu00418	0.235252	0.764748
Otu00580	Bacteria(100);Bacteria_unclassified(94);Bacteria_unclassified(94);Bacteria_unclassified(94);Bacteria_unclassified(94);Bacteria_unclassified(94);	6	3	7	15	10	5	12	15	64	2	13	5	5.33333	10	30.3333	6.66667		Otu00419	0.106559	0.893441			Otu00419	0.244125	0.755875
Otu00611	Bacteria(100);Acidobacteria(100);Acidobacteria(100);Subgroup_17(100);Subgroup_17_unclassified(100);Subgroup_17_unclassified(100);	11	3	14	12	1	1	15	26	50	0	9	2	9.33333	4.66667	30.3333	3.66667		Otu00420	0.0624136	0.937586			Otu00420	0.418759	0.581241
Otu00468	Bacteria(100);Proteobacteria(100);Betaproteobacteria(100);TRA3-20(100);TRA3-20_unclassified(100);TRA3-20_unclassified(100);	20	8	28	9	4	8	17	23	50	3	22	8	18.6667	7	30	11		Otu00421	0.193696	0.806304			Otu00421	0.267093	0.732907
Otu00505	Bacteria(100);Planctomycetes(100);Phycisphaerae(100);WD2101_soil_group(100);WD2101_soil_group_unclassified(100);WD2101_soil_group_unclassified(100);	9	9	6	6	21	11	18	9	63	6	18	8	8	12.6667	30	10.6667		Otu00422	0.129453	0.870547			Otu00422	0.373043	0.626957
Otu00658	Bacteria(100);Bacteroidetes(100);Sphingobacteriia(100);Sphingobacteriales(100);Chitinophagaceae(100);Chitinophagaceae_unclassified(98);	7	2	1	12	3	7	7	13	70	2	3	7	3.33333	7.33333	30	4		Otu00423	0.128241	0.871759			Otu00423	0.165708	0.834292
Otu00415	Bacteria(100);Proteobacteria(100);Gammaproteobacteria(100);Xanthomonadales(100);Xanthomonadaceae(100);Lysobacter(99);	67	7	18	21	3	2	26	13	50	2	18	6	30.6667	8.66667	29.6667	8.66667		Otu00424	0.482477	0.517523			Otu00424	0.5	0.5
Otu00487	Bacteria(100);Acidobacteria(100);Acidobacteria(100);Subgroup_4(100);Unknown_Family(100);Blastocatella(100);	14	8	15	6	20	11	23	17	49	12	9	5	12.3333	12.3333	29.6667	8.66667		Otu00425	0.080009	0.919991			Otu00425	0.23368	0.76632
Otu00567	Bacteria(100);Proteobacteria(100);Gammaproteobacteria(100);Xanthomonadales(100);Xanthomonadaceae(98);Xanthomonadaceae_unclassified(98);	35	0	16	13	0	3	33	5	51	0	4	0	17	5.33333	29.6667	1.33333		Otu00426	0.246124	0.753876			Otu00426	0.194849	0.805151
Otu00576	Bacteria(100);Chloroflexi(100);Anaerolineae(100);Anaerolineales(100);Anaerolineaceae(100);Anaerolineaceae_unclassified(100);	18	6	19	7	2	5	17	14	58	1	6	5	14.3333	4.66667	29.6667	4		Otu00427	0.17928	0.82072			Otu00427	0.383822	0.616178
Otu00537	Bacteria(100);Fibrobacteres(100);Fibrobacteria(100);Fibrobacterales(100);Fibrobacteraceae(100);possible_genus_04(100);	28	5	17	24	6	1	19	14	55	0	0	1	16.6667	10.3333	29.3333	0.333333		Otu00428	0.216153	0.783847			Otu00428	0.112946	0.887054
Otu00550	Bacteria(100);Gemmatimonadetes(100);Gemmatimonadetes(100);AT425-EubC11_terrestrial_group(100);AT425-EubC11_terrestrial_group_unclassified(100);AT425-EubC11_terrestrial_group_unclassified(100);	27	1	14	6	6	3	10	8	70	3	15	4	14	5	29.3333	7.33333		Otu00429	0.259236	0.740764			Otu00429	0.294238	0.705762
Otu00336	Bacteria(100);Proteobacteria(100);Alphaproteobacteria(100);Rhizobiales(100);Hyphomicrobiaceae(84);Hyphomicrobiaceae_unclassified(56);	62	35	22	20	10	18	18	9	60	4	24	18	39.6667	16	29	15.3333		Otu00430	0.307962	0.692038			Otu00430	0.462578	0.537422
Otu00592	Bacteria(100);Proteobacteria(100);Alphaproteobacteria(100);Sphingomonadales(100);Sphingomonadaceae(100);Sphingomonadaceae_unclassified(100);	9	1	44	9	0	1	31	19	37	0	0	0	18	3.33333	29	0		Otu00431	0.241247	0.758753			Otu00431	0.153404	0.846596
Otu00741	Bacteria(100);Proteobacteria(100);Deltaproteobacteria(100);Myxococcales(100);Sandaracinaceae(100);Sandaracinaceae_unclassified(100);	3	3	10	4	2	0	3	8	76	0	2	1	5.33333	2	29	1		Otu00432	0.186887	0.813113			Otu00432	0.240909	0.759091
Otu00210	Bacteria(100);Actinobacteria(100);Actinobacteria(100);Pseudonocardiales(100);Pseudonocardiaceae(100);Saccharothrix(100);	50	62	54	26	63	35	26	33	27	24	57	50	55.3333	41.3333	28.6667	43.6667		Otu00433	0.00150788	0.998492	0.998492		Otu00433	0.441945	0.558055
Otu00319	Bacteria(100);Proteobacteria(100);Alphaproteobacteria(100);Rhizobiales(100);Rhizobiaceae(81);Rhizobiaceae_unclassified(77);	141	2	24	47	6	0	52	6	28	6	0	4	55.6667	17.6667	28.6667	3.33333		Otu00434	0.290966	0.709034			Otu00434	0.194889	0.805111
Otu00402	Bacteria(100);Proteobacteria(100);Alphaproteobacteria(100);Rhodospirillales(100);CCU22(100);CCU22_unclassified(100);	30	8	60	18	8	5	18	14	54	6	10	10	32.6667	10.3333	28.6667	8.66667		Otu00435	0.424581	0.575419			Otu00435	0.354252	0.645748
Otu00433	Bacteria(100);Chloroflexi(100);Anaerolineae(100);Anaerolineales(100);Anaerolineaceae(100);Anaerolineaceae_unclassified(100);	22	17	14	13	14	10	16	23	47	11	21	15	17.6667	12.3333	28.6667	15.6667		Otu00436	0.159467	0.840533			Otu00436	0.174454	0.825546
Otu00554	Bacteria(100);Proteobacteria(100);Alphaproteobacteria(100);Rhizobiales(100);JG34-KF-361(100);JG34-KF-361_unclassified(100);	11	3	14	10	6	8	23	10	53	7	12	8	9.33333	8	28.6667	9		Otu00437	0.107708	0.892292			Otu00437	0.314547	0.685453
Otu00568	Bacteria(100);Proteobacteria(100);Betaproteobacteria(100);Nitrosomonadales(97);Nitrosomonadaceae(97);Nitrosomonadaceae_unclassified(97);	27	4	18	10	5	4	13	19	54	1	2	2	16.3333	6.33333	28.6667	1.66667		Otu00438	0.220442	0.779558			Otu00438	0.0342936	0.965706	0.965706
Otu00612	Bacteria(100);Proteobacteria(100);Alphaproteobacteria(100);Rhizobiales(100);Hyphomicrobiaceae(100);Pedomicrobium(100);	4	4	14	10	5	9	15	15	56	1	6	5	7.33333	8	28.6667	4		Otu00439	0.10199	0.89801			Otu00439	0.0688637	0.931136
Otu00671	Bacteria(100);Chloroflexi(100);Anaerolineae(100);Anaerolineales(100);Anaerolineaceae(100);Anaerolineaceae_unclassified(100);	5	3	21	7	0	2	11	13	62	4	0	1	9.66667	3	28.6667	1.66667		Otu00440	0.17082	0.82918			Otu00440	0.304327	0.695673
Otu00749	Bacteria(100);Proteobacteria(100);Deltaproteobacteria(100);Myxococcales(100);Sandaracinaceae(100);Sandaracinaceae_unclassified(100);	11	2	4	2	2	1	22	20	44	1	1	1	5.66667	1.66667	28.6667	1		Otu00441	0.023932	0.976068	0.976068		Otu00441	0.0580583	0.941942
Otu00247	Bacteria(100);Actinobacteria(100);Actinobacteria(100);Corynebacteriales(100);Mycobacteriaceae(100);Mycobacterium(100);	60	37	28	41	38	26	18	16	51	25	51	27	41.6667	35	28.3333	34.3333		Otu00442	0.20954	0.79046			Otu00442	0.473788	0.526212
Otu00365	Bacteria(100);Proteobacteria(100);Deltaproteobacteria(100);Desulfobacterales(100);Nitrospinaceae(100);Candidatus_Entotheonella(100);	35	24	21	21	23	16	21	23	41	10	18	14	26.6667	20	28.3333	14		Otu00443	0.419121	0.580879			Otu00443	0.062922	0.937078
Otu00448	Bacteria(100);Planctomycetes(100);Phycisphaerae(100);WD2101_soil_group(100);WD2101_soil_group_unclassified(100);WD2101_soil_group_unclassified(100);	12	12	10	12	23	20	14	20	51	10	27	2	11.3333	18.3333	28.3333	13		Otu00444	0.106452	0.893548			Otu00444	0.272385	0.727615
Otu00507	Bacteria(100);Acidobacteria(100);Acidobacteria(100);Subgroup_3(100);Unknown_Family(100);Bryobacter(100);	11	11	13	9	9	13	15	16	54	7	17	8	11.6667	10.3333	28.3333	10.6667		Otu00445	0.132251	0.867749			Otu00445	0.463818	0.536182
Otu00525	Bacteria(100);Proteobacteria(100);Gammaproteobacteria(100);Xanthomonadales(88);Xanthomonadales_Incertae_Sedis(88);Xanthomonadales_Incertae_Sedis_unclassified(87);	10	7	24	11	3	3	16	23	46	5	14	14	13.6667	5.66667	28.3333	11		Otu00446	0.116878	0.883122			Otu00446	0.127335	0.872665
Otu00528	Bacteria(100);Proteobacteria(100);Alphaproteobacteria(100);Rhizobiales(100);Hyphomicrobiaceae(62);Hyphomicrobium(62);	11	11	24	11	7	5	21	9	55	4	2	15	15.3333	7.66667	28.3333	7		Otu00447	0.209459	0.790541			Otu00447	0.443574	0.556426
Otu00575	Bacteria(100);Bacteroidetes(100);Cytophagia(100);Cytophagales(100);Cytophagaceae(100);Ohtaekwangia(100);	17	9	3	11	7	14	1	19	65	2	6	4	9.66667	10.6667	28.3333	4		Otu00448	0.196125	0.803875			Otu00448	0.0230311	0.976969	0.976969
Otu00593	Bacteria(100);Acidobacteria(100);Acidobacteria(100);Subgroup_17(100);Subgroup_17_unclassified(100);Subgroup_17_unclassified(100);	10	1	11	10	5	4	16	13	56	4	11	9	7.33333	6.33333	28.3333	8		Otu00449	0.106898	0.893102			Otu00449	0.291142	0.708858
Otu00664	Bacteria(100);Planctomycetes(100);Phycisphaerae(100);WD2101_soil_group(100);WD2101_soil_group_unclassified(100);WD2101_soil_group_unclassified(100);	12	3	2	16	4	4	19	18	48	1	3	2	5.66667	8	28.3333	2		Otu00450	0.0467203	0.95328	0.95328		Otu00450	0.105908	0.894092
Otu00439	Bacteria(100);Bacteroidetes(100);Sphingobacteriia(100);Sphingobacteriales(100);Chitinophagaceae(100);Flavitalea(99);	16	12	22	10	19	13	16	9	59	10	23	11	16.6667	14	28	14.6667		Otu00451	0.257663	0.742337			Otu00451	0.449626	0.550374
Otu00531	Bacteria(100);Actinobacteria(100);Acidimicrobiia(100);Acidimicrobiales(100);Acidimicrobiaceae(100);Ilumatobacter(100);	14	5	14	11	7	5	19	11	54	10	12	12	11	7.66667	28	11.3333		Otu00452	0.138813	0.861187			Otu00452	0.0618649	0.938135
Otu00628	Bacteria(100);Proteobacteria(100);Alphaproteobacteria(100);Rhizobiales(100);Rhizobiales_unclassified(100);Rhizobiales_unclassified(100);	12	3	18	9	2	1	15	15	54	2	5	4	11	4	28	3.66667		Otu00453	0.141398	0.858602			Otu00453	0.453277	0.546723
Otu00650	Bacteria(100);Verrucomicrobia(100);OPB35_soil_group(100);OPB35_soil_group_unclassified(100);OPB35_soil_group_unclassified(100);OPB35_soil_group_unclassified(100);	12	4	13	3	2	1	21	12	51	1	3	12	9.66667	2	28	5.33333		Otu00454	0.102592	0.897408			Otu00454	0.193203	0.806797
Otu00669	Bacteria(100);Bacteroidetes(100);Cytophagia(100);Cytophagales(100);Cytophagaceae(100);Ohtaekwangia(100);	13	0	13	3	1	4	17	11	56	1	2	9	8.66667	2.66667	28	4		Otu00455	0.130168	0.869832			Otu00455	0.321665	0.678335
Otu00294	Bacteria(100);Proteobacteria(100);Alphaproteobacteria(100);Rhizobiales(100);Rhizobiales_unclassified(89);Rhizobiales_unclassified(89);	44	41	23	31	16	43	17	13	53	8	32	30	36	30	27.6667	23.3333		Otu00456	0.295792	0.704208			Otu00456	0.287919	0.712081
Otu00403	Bacteria(100);Bacteroidetes(100);Cytophagia(100);Cytophagales(100);Cytophagaceae(100);Pontibacter(100);	22	16	8	13	15	20	23	13	47	7	32	23	15.3333	16	27.6667	20.6667		Otu00457	0.160017	0.839983			Otu00457	0.286226	0.713774
Otu00259	Bacteria(100);Proteobacteria(100);Deltaproteobacteria(100);Myxococcales(100);Haliangiaceae(100);Haliangium(100);	19	4	54	22	13	102	17	7	58	4	43	46	25.6667	45.6667	27.3333	31		Otu00458	0.470987	0.529013			Otu00458	0.332149	0.667851
Otu00465	Bacteria(100);Chloroflexi(100);Anaerolineae(100);Anaerolineales(100);Anaerolineaceae(100);Anaerolineaceae_unclassified(100);	14	7	8	9	17	13	17	27	38	8	29	14	9.66667	13	27.3333	17		Otu00459	0.0259377	0.974062	0.974062		Otu00459	0.290193	0.709807
Otu00467	Bacteria(100);Proteobacteria(100);Betaproteobacteria(100);Betaproteobacteria_unclassified(97);Betaproteobacteria_unclassified(97);Betaproteobacteria_unclassified(97);	20	6	14	14	23	8	8	10	64	9	18	6	13.3333	15	27.3333	11		Otu00460	0.248761	0.751239			Otu00460	0.259259	0.740741
Otu00713	Bacteria(100);Verrucomicrobia(100);OPB35_soil_group(100);OPB35_soil_group_unclassified(100);OPB35_soil_group_unclassified(100);OPB35_soil_group_unclassified(100);	8	5	8	7	0	1	15	14	53	2	3	0	7	2.66667	27.3333	1.66667		Otu00461	0.0947147	0.905285			Otu00461	0.346598	0.653402
Otu00798	Bacteria(100);Planctomycetes(100);Phycisphaerae(100);Phycisphaerales(100);Phycisphaeraceae(100);SM1A02(100);	4	1	9	2	2	0	15	8	59	1	1	1	4.66667	1.33333	27.3333	1		Otu00462	0.116343	0.883657			Otu00462	0.321665	0.678335
Otu00812	Bacteria(100);Bacteroidetes(100);Cytophagia(100);Cytophagales(100);Cytophagaceae(100);Ohtaekwangia(99);	10	0	7	2	0	0	32	6	44	0	0	0	5.66667	0.666667	27.3333	0		Otu00463	0.0675837	0.932416			Otu00463	0.18695	0.81305
Otu00361	Bacteria(100);Proteobacteria(100);Gammaproteobacteria(100);Xanthomonadales(100);Xanthomonadaceae(100);Arenimonas(100);	71	8	50	34	2	3	26	18	37	5	1	14	43	13	27	6.66667		Otu00464	0.227086	0.772914			Otu00464	0.300751	0.699249
Otu00431	Bacteria(100);Bacteria_unclassified(100);Bacteria_unclassified(100);Bacteria_unclassified(100);Bacteria_unclassified(100);Bacteria_unclassified(100);	22	6	2	15	22	8	14	13	54	8	45	15	10	15	27	22.6667		Otu00465	0.157661	0.842339			Otu00465	0.279544	0.720456
Otu00462	Bacteria(100);Proteobacteria(100);Alphaproteobacteria(100);Rhizobiales(100);Rhizobiales_unclassified(100);Rhizobiales_unclassified(100);	42	8	32	16	2	4	16	13	52	1	3	13	27.3333	7.33333	27	5.66667		Otu00466	0.49223	0.50777			Otu00466	0.392894	0.607106
Otu00545	Bacteria(100);Chloroflexi(100);Anaerolineae(100);Anaerolineales(100);Anaerolineaceae(100);Anaerolineaceae_unclassified(100);	13	7	14	26	9	4	5	9	67	2	2	10	11.3333	13	27	4.66667		Otu00467	0.240164	0.759836			Otu00467	0.154949	0.845051
Otu00583	Bacteria(100);Proteobacteria(100);Alphaproteobacteria(100);Rhizobiales(100);JG34-KF-361(100);JG34-KF-361_unclassified(100);	2	7	11	8	14	10	24	12	45	7	9	6	6.66667	10.6667	27	7.33333		Otu00468	0.0557503	0.94425			Otu00468	0.0831164	0.916884
Otu00594	Bacteria(100);Bacteroidetes(100);Cytophagia(100);Cytophagales(100);Cytophagaceae(100);Ohtaekwangia(100);	16	0	24	14	0	1	23	20	38	1	7	6	13.3333	5	27	4.66667		Otu00469	0.101499	0.898501			Otu00469	0.47439	0.52561
Otu00602	Bacteria(100);Bacteroidetes(100);Sphingobacteriia(100);Sphingobacteriales(100);Chitinophagaceae(100);Chitinophagaceae_unclassified(92);	23	5	5	2	4	1	24	11	46	9	4	13	11	2.33333	27	8.66667		Otu00470	0.124082	0.875918			Otu00470	0.0412835	0.958717	0.958717
Otu00616	Bacteria(100);Actinobacteria(100);Thermoleophilia(100);Gaiellales(100);Gaiellales_unclassified(100);Gaiellales_unclassified(100);	15	4	4	14	4	6	25	14	42	4	6	5	7.66667	8	27	5		Otu00471	0.0481987	0.951801	0.951801		Otu00471	0.194618	0.805382
Otu00314	Bacteria(100);Bacteria_unclassified(100);Bacteria_unclassified(100);Bacteria_unclassified(100);Bacteria_unclassified(100);Bacteria_unclassified(100);	30	30	19	22	39	40	14	15	51	9	34	17	26.3333	33.6667	26.6667	20		Otu00472	0.490167	0.509833			Otu00472	0.109914	0.890086
Otu00471	Bacteria(100);Acidobacteria(100);Acidobacteria(100);Subgroup_6(100);Subgroup_6_unclassified(100);Subgroup_6_unclassified(100);	16	6	6	13	37	17	13	15	52	6	6	10	9.33333	22.3333	26.6667	7.33333		Otu00473	0.128338	0.871662			Otu00473	0.0588101	0.94119
Otu00563	Bacteria(100);Proteobacteria(100);Betaproteobacteria(100);Burkholderiales(100);Burkholderiaceae(100);Cupriavidus(100);	23	17	11	10	7	1	19	13	48	6	3	4	17	6	26.6667	4.33333		Otu00474	0.22115	0.77885			Otu00474	0.291142	0.708858
Otu00432	Bacteria(100);Proteobacteria(100);Alphaproteobacteria(100);Rhizobiales(100);Hyphomicrobiaceae(100);Pedomicrobium(100);	33	5	24	15	23	12	23	15	41	9	9	15	20.6667	16.6667	26.3333	11		Otu00475	0.320893	0.679107			Otu00475	0.107234	0.892766
Otu00455	Bacteria(100);Chloroflexi(100);Ardenticatenia(100);Ardenticatenia_unclassified(100);Ardenticatenia_unclassified(100);Ardenticatenia_unclassified(100);	18	8	34	32	7	4	10	13	56	6	11	10	20	14.3333	26.3333	9		Otu00476	0.361709	0.638291			Otu00476	0.292789	0.707211
Otu00458	Bacteria(100);Proteobacteria(100);Alphaproteobacteria(100);Rhizobiales(100);Hyphomicrobiaceae(100);Pedomicrobium(95);	21	14	19	12	23	16	20	15	44	1	8	15	18	17	26.3333	8		Otu00477	0.207889	0.792111			Otu00477	0.0781589	0.921841
Otu00470	Bacteria(100);Proteobacteria(100);Betaproteobacteria(100);Burkholderiales(100);Comamonadaceae(100);Caenimonas(88);	8	7	37	14	5	13	21	14	44	5	19	6	17.3333	10.6667	26.3333	10		Otu00478	0.268943	0.731057			Otu00478	0.453277	0.546723
Otu00472	Bacteria(100);Gemmatimonadetes(100);Gemmatimonadetes(100);Gemmatimonadales(100);Gemmatimonadaceae(100);Gemmatimonadaceae_unclassified(100);	21	12	10	13	14	8	15	13	51	16	21	3	14.3333	11.6667	26.3333	13.3333		Otu00479	0.200821	0.799179			Otu00479	0.39183	0.60817
Otu00675	Bacteria(100);Armatimonadetes(74);Armatimonadetes_unclassified(74);Armatimonadetes_unclassified(74);Armatimonadetes_unclassified(74);Armatimonadetes_unclassified(74);	11	1	16	10	3	1	18	17	44	3	0	5	9.33333	4.66667	26.3333	2.66667		Otu00480	0.0801655	0.919835			Otu00480	0.276445	0.723555
Otu00695	Bacteria(100);Proteobacteria(100);Betaproteobacteria(100);Nitrosomonadales(100);Nitrosomonadaceae(100);Nitrosomonadaceae_unclassified(100);	14	0	4	2	2	1	12	21	46	2	9	9	6	1.66667	26.3333	6.66667		Otu00481	0.06898	0.93102			Otu00481	0.0505958	0.949404
Otu00787	Bacteria(100);Acidobacteria(100);Holophagae(100);Subgroup_7(100);Subgroup_7_unclassified(100);Subgroup_7_unclassified(100);	7	3	3	3	0	4	6	4	69	0	5	0	4.33333	2.33333	26.3333	1.66667		Otu00482	0.180843	0.819157			Otu00482	0.38093	0.61907
Otu00283	Bacteria(100);Proteobacteria(100);Alphaproteobacteria(100);Rhodospirillales(100);Rhodospirillales_Incertae_Sedis(100);Candidatus_Alysiosphaera(100);	58	40	9	39	36	30	23	11	44	15	24	30	35.6667	35	26	23		Otu00483	0.302621	0.697379			Otu00483	0.0391124	0.960888	0.960888
Otu00400	Bacteria(100);Proteobacteria(100);Deltaproteobacteria(100);GR-WP33-30(100);GR-WP33-30_unclassified(100);GR-WP33-30_unclassified(100);	22	21	12	16	38	9	19	9	50	7	24	15	18.3333	21	26	15.3333		Otu00484	0.28996	0.71004			Otu00484	0.301001	0.698999
Otu00553	Bacteria(100);Acidobacteria(100);Acidobacteria(100);Subgroup_6(100);Subgroup_6_unclassified(100);Subgroup_6_unclassified(100);	13	12	8	14	22	7	19	13	46	3	3	5	11	14.3333	26	3.66667		Otu00485	0.108837	0.891163			Otu00485	0.0358774	0.964123	0.964123
Otu00561	Bacteria(100);Acidobacteria(100);Holophagae(100);Subgroup_7(100);Subgroup_7_unclassified(100);Subgroup_7_unclassified(100);	4	7	12	6	6	8	18	13	47	5	30	6	7.66667	6.66667	26	13.6667		Otu00486	0.0832136	0.916786			Otu00486	0.220673	0.779327
Otu00586	Bacteria(100);Planctomycetes(100);Planctomycetacia(100);Planctomycetales(100);Planctomycetaceae(100);Pirellula(100);	11	6	12	6	11	7	9	7	62	7	8	7	9.66667	8	26	7.33333		Otu00487	0.208992	0.791008			Otu00487	0.345881	0.654119
Otu00595	Bacteria(100);Proteobacteria(100);Alphaproteobacteria(100);Rhodospirillales(100);Rhodospirillales_Incertae_Sedis(100);Reyranella(100);	13	9	14	10	8	5	18	12	48	1	4	7	12	7.66667	26	4		Otu00488	0.14045	0.85955			Otu00488	0.0900759	0.909924
Otu00688	Bacteria(100);Verrucomicrobia(100);OPB35_soil_group(100);OPB35_soil_group_unclassified(100);OPB35_soil_group_unclassified(100);OPB35_soil_group_unclassified(100);	9	8	11	4	2	6	16	15	47	1	2	3	9.33333	4	26	2		Otu00489	0.0945018	0.905498			Otu00489	0.0981306	0.901869
Otu00407	Bacteria(100);Planctomycetes(100);Phycisphaerae(100);WD2101_soil_group(100);WD2101_soil_group_unclassified(100);WD2101_soil_group_unclassified(100);	16	23	18	12	18	20	17	8	52	17	25	11	19	16.6667	25.6667	17.6667		Otu00490	0.324612	0.675388			Otu00490	0.421188	0.578812
Otu00414	Bacteria(100);Proteobacteria(100);Deltaproteobacteria(100);Desulfurellales(100);Desulfurellaceae(100);Desulfurellaceae_unclassified(100);	11	14	20	23	44	11	22	11	44	6	16	11	15	26	25.6667	11		Otu00491	0.174294	0.825706			Otu00491	0.105224	0.894776
Otu00645	Bacteria(100);Verrucomicrobia(100);OPB35_soil_group(100);OPB35_soil_group_unclassified(100);OPB35_soil_group_unclassified(100);OPB35_soil_group_unclassified(100);	18	5	0	4	8	4	14	7	56	6	11	3	7.66667	5.33333	25.6667	6.66667		Otu00492	0.164584	0.835416			Otu00492	0.322911	0.677089
Otu00290	Bacteria(100);Actinobacteria(100);Thermoleophilia(100);Solirubrobacterales(100);Solirubrobacteraceae(100);Solirubrobacter(100);	54	34	22	33	29	45	17	17	42	14	23	24	36.6667	35.6667	25.3333	20.3333		Otu00493	0.208139	0.791861			Otu00493	0.0281879	0.971812	0.971812
Otu00502	Bacteria(100);Gemmatimonadetes(100);Gemmatimonadetes(100);Gemmatimonadales(100);Gemmatimonadaceae(100);Gemmatimonadaceae_unclassified(100);	19	3	21	22	15	4	15	12	49	4	8	12	14.3333	13.6667	25.3333	8		Otu00494	0.225149	0.774851			Otu00494	0.189156	0.810844
Otu00670	Bacteria(100);Bacteria_unclassified(100);Bacteria_unclassified(100);Bacteria_unclassified(100);Bacteria_unclassified(100);Bacteria_unclassified(100);	4	1	29	13	1	1	5	10	61	1	2	2	11.3333	5	25.3333	1.66667		Otu00495	0.260977	0.739023			Otu00495	0.226487	0.773513
Otu00720	Bacteria(100);Proteobacteria(100);Deltaproteobacteria(100);GR-WP33-30(100);GR-WP33-30_unclassified(100);GR-WP33-30_unclassified(100);	5	5	13	2	5	2	17	14	45	0	4	2	7.66667	3	25.3333	2		Otu00496	0.0795503	0.92045			Otu00496	0.274212	0.725788
Otu00330	Bacteria(100);Proteobacteria(100);Alphaproteobacteria(100);Rhizobiales(100);Phyllobacteriaceae(100);Phyllobacteriaceae_unclassified(99);	48	22	31	22	19	14	16	16	43	15	23	35	33.6667	18.3333	25	24.3333		Otu00497	0.251607	0.748393			Otu00497	0.196147	0.803853
Otu00404	Bacteria(100);Proteobacteria(100);Deltaproteobacteria(100);Myxococcales(100);Nannocystaceae(100);Nannocystis(100);	56	13	33	20	11	9	15	8	52	0	13	8	34	13.3333	25	7		Otu00498	0.32567	0.67433			Otu00498	0.140146	0.859854
Otu00598	Bacteria(100);Actinobacteria(100);MB-A2-108(100);MB-A2-108_unclassified(100);MB-A2-108_unclassified(100);MB-A2-108_unclassified(100);	5	7	2	12	21	3	11	16	48	8	9	7	4.66667	12	25	8		Otu00499	0.0783524	0.921648			Otu00499	0.243432	0.756568
Otu00647	Bacteria(100);Verrucomicrobia(100);Opitutae(100);Opitutales(100);Opitutaceae(100);Opitutus(100);	14	3	11	6	5	2	14	18	43	5	12	3	9.33333	4.33333	25	6.66667		Otu00500	0.0898931	0.910107			Otu00500	0.238793	0.761207
Otu00663	Bacteria(100);Proteobacteria(100);Alphaproteobacteria(100);Rhodospirillales(100);Rhodospirillaceae(100);Dongia(100);	13	1	25	10	0	0	26	2	47	2	0	6	13	3.33333	25	2.66667		Otu00501	0.230506	0.769494			Otu00501	0.434137	0.565863
Otu00463	Bacteria(100);Proteobacteria(100);Gammaproteobacteria(100);Xanthomonadales(98);Xanthomonadales_Incertae_Sedis(98);Xanthomonadales_Incertae_Sedis_unclassified(98);	28	19	15	18	12	7	16	9	49	5	8	16	20.6667	12.3333	24.6667	9.66667		Otu00502	0.38615	0.61385			Otu00502	0.295449	0.704551
Otu00478	Bacteria(100);Proteobacteria(100);Alphaproteobacteria(100);Alphaproteobacteria_unclassified(99);Alphaproteobacteria_unclassified(99);Alphaproteobacteria_unclassified(99);	11	20	4	6	9	27	15	12	47	11	25	7	11.6667	14	24.6667	14.3333		Otu00503	0.17192	0.82808			Otu00503	0.485352	0.514648
Otu00491	Bacteria(100);Proteobacteria(100);Deltaproteobacteria(100);Myxococcales(58);Myxococcales_unclassified(58);Myxococcales_unclassified(58);	21	9	11	7	10	23	16	7	51	9	15	9	13.6667	13.3333	24.6667	11		Otu00504	0.236867	0.763133			Otu00504	0.341305	0.658695
Otu00540	Bacteria(100);Proteobacteria(100);Betaproteobacteria(100);Nitrosomonadales(100);Nitrosomonadaceae(100);Nitrosomonadaceae_unclassified(100);	18	4	26	11	12	7	9	17	48	1	5	11	16	10	24.6667	5.66667		Otu00505	0.278188	0.721812			Otu00505	0.128661	0.871339
Otu00564	Bacteria(100);Proteobacteria(100);Alphaproteobacteria(100);Rhizobiales(100);Rhizobiales_unclassified(92);Rhizobiales_unclassified(92);	11	8	15	15	11	8	9	6	59	3	9	8	11.3333	11.3333	24.6667	6.66667		Otu00506	0.242028	0.757972			Otu00506	0.0823945	0.917605
Otu00565	Bacteria(100);Proteobacteria(100);Alphaproteobacteria(100);Rhizobiales(100);Rhizobiales_Incertae_Sedis(100);Agaricicola(100);	27	11	14	9	2	2	23	9	42	2	15	6	17.3333	4.33333	24.6667	7.66667		Otu00507	0.266287	0.733713			Otu00507	0.24985	0.75015
Otu00797	Bacteria(100);Proteobacteria(100);Alphaproteobacteria(100);Rhizobiales(100);Rhizobiales_Incertae_Sedis(100);Rhizomicrobium(100);	4	0	10	4	0	0	11	9	54	1	6	4	4.66667	1.33333	24.6667	3.66667		Otu00508	0.126151	0.873849			Otu00508	0.151121	0.848879
Otu00814	Bacteria(100);Proteobacteria(100);Gammaproteobacteria(98);Gammaproteobacteria_unclassified(98);Gammaproteobacteria_unclassified(98);Gammaproteobacteria_unclassified(98);	6	1	8	3	0	0	26	7	41	1	3	4	5	1	24.6667	2.66667		Otu00509	0.0610686	0.938931			Otu00509	0.13972	0.86028
Otu00926	Bacteria(100);Bacteroidetes(100);Flavobacteriia(100);Flavobacteriales(100);Cryomorphaceae(100);Fluviicola(99);	6	0	0	1	0	2	67	0	7	1	0	0	2	1	24.6667	0.333333		Otu00510	0.174185	0.825815			Otu00510	0.18695	0.81305
Otu00547	Bacteria(100);Acidobacteria(100);Acidobacteria(100);Subgroup_4(100);RB41(100);RB41_unclassified(100);	10	10	5	5	35	8	22	16	35	11	7	3	8.33333	16	24.3333	7		Otu00511	0.0260853	0.973915	0.973915		Otu00511	0.205522	0.794478
Otu00624	Bacteria(100);Acidobacteria(100);Acidobacteria(100);Subgroup_3(100);Unknown_Family(100);Bryobacter(100);	1	10	8	7	9	8	21	9	43	9	12	5	6.33333	8	24.3333	8.66667		Otu00512	0.078076	0.921924			Otu00512	0.383822	0.616178
Otu00667	Bacteria(100);Proteobacteria(100);Alphaproteobacteria(100);Rhizobiales(100);Hyphomicrobiaceae(100);Pedomicrobium(99);	13	5	12	10	5	4	9	9	55	2	2	6	10	6.33333	24.3333	3.33333		Otu00513	0.204251	0.795749			Otu00513	0.129754	0.870246
Otu00672	Bacteria(100);Acidobacteria(100);Holophagae(100);Subgroup_7(100);Subgroup_7_unclassified(100);Subgroup_7_unclassified(100);	8	7	7	9	4	5	9	10	54	3	8	5	7.33333	6	24.3333	5.33333		Otu00514	0.157928	0.842072			Otu00514	0.383822	0.616178
Otu00430	Bacteria(100);Proteobacteria(100);Alphaproteobacteria(100);Sphingomonadales(100);7B-8(100);7B-8_unclassified(100);	23	17	15	13	15	19	10	10	52	9	31	10	18.3333	15.6667	24	16.6667		Otu00515	0.355164	0.644836			Otu00515	0.449422	0.550578
Otu00662	Bacteria(100);Bacteroidetes(100);Cytophagia(100);Order_II(99);Rhodothermaceae(99);Rhodothermaceae_unclassified(99);	16	2	10	7	6	0	8	15	49	4	13	2	9.33333	4.33333	24	6.33333		Otu00516	0.165941	0.834059			Otu00516	0.322774	0.677226
Otu00729	Bacteria(100);Verrucomicrobia(100);Opitutae(100);Opitutales(100);Opitutaceae(100);Opitutus(100);	19	0	17	5	0	0	33	8	31	0	0	0	12	1.66667	24	0		Otu00517	0.148869	0.851131			Otu00517	0.18695	0.81305
Otu00313	Bacteria(100);Firmicutes(100);Bacilli(100);Bacillales(100);Bacillaceae(100);Bacillaceae_unclassified(100);	76	29	9	47	30	18	16	10	45	2	19	19	38	31.6667	23.6667	13.3333		Otu00518	0.280263	0.719737			Otu00518	0.0724915	0.927509
Otu00475	Bacteria(100);Acidobacteria(100);Acidobacteria(100);Subgroup_4(100);Unknown_Family(100);Blastocatella(100);	37	4	46	13	11	9	11	6	54	2	0	2	29	11	23.6667	1.33333		Otu00519	0.400864	0.599136			Otu00519	0.000960727	0.999039	0.999039
Otu00623	Bacteria(100);Gemmatimonadetes(100);Gemmatimonadetes(100);S0134_terrestrial_group(100);S0134_terrestrial_group_unclassified(100);S0134_terrestrial_group_unclassified(100);	8	4	8	14	9	3	10	17	44	6	14	5	6.66667	8.66667	23.6667	8.33333		Otu00520	0.0895701	0.91043			Otu00520	0.470755	0.529245
Otu00736	Bacteria(100);Chloroflexi(100);Anaerolineae(92);Anaerolineales(92);Anaerolineaceae(92);Anaerolineaceae_unclassified(92);	3	0	10	7	4	5	7	14	50	3	6	3	4.33333	5.33333	23.6667	4		Otu00521	0.114756	0.885244			Otu00521	0.18695	0.81305
Otu00896	Bacteria(100);Verrucomicrobia(100);Spartobacteria(100);Chthoniobacterales(100);Chthoniobacteraceae(100);Chthoniobacter(100);	0	3	6	5	0	2	9	3	59	1	0	0	3	2.33333	23.6667	0.333333		Otu00522	0.155516	0.844484			Otu00522	0.125408	0.874592
Otu00224	Bacteria(100);Firmicutes(100);Bacilli(100);Bacillales(100);Planococcaceae(98);Incertae_Sedis(98);	86	46	15	109	46	20	25	6	39	6	38	37	49	58.3333	23.3333	27		Otu00523	0.160382	0.839618			Otu00523	0.166155	0.833845
Otu00394	Bacteria(100);Actinobacteria(100);Thermoleophilia(100);Gaiellales(100);Gaiellaceae(100);Gaiella(100);	25	24	18	24	28	15	16	20	34	9	16	18	22.3333	22.3333	23.3333	14.3333		Otu00524	0.436589	0.563411			Otu00524	0.0824615	0.917539
Otu00603	Bacteria(100);Proteobacteria(100);Alphaproteobacteria(100);Rhodospirillales(100);Rhodospirillales_unclassified(99);Rhodospirillales_unclassified(99);	12	9	11	3	3	16	18	11	41	3	13	7	10.6667	7.33333	23.3333	7.66667		Otu00525	0.118263	0.881737			Otu00525	0.476062	0.523938
Otu00683	Bacteria(100);Actinobacteria(97);MB-A2-108(97);MB-A2-108_unclassified(97);MB-A2-108_unclassified(97);MB-A2-108_unclassified(97);	12	3	6	5	13	9	14	16	40	3	6	0	7	9	23.3333	3		Otu00526	0.0678814	0.932119			Otu00526	0.0531039	0.946896
Otu00308	Bacteria(100);Proteobacteria(100);Alphaproteobacteria(100);Rhizobiales(100);Methylobacteriaceae(100);Microvirga(100);	47	21	20	32	33	33	17	9	43	16	30	26	29.3333	32.6667	23	24		Otu00527	0.332202	0.667798			Otu00527	0.0533108	0.946689
Otu00350	Bacteria(100);Bacteroidetes(100);Cytophagia(100);Cytophagales(100);Cytophagaceae(100);Ohtaekwangia(100);	12	13	8	7	13	48	10	11	48	35	51	23	11	22.6667	23	36.3333		Otu00528	0.197354	0.802646			Otu00528	0.20887	0.79113
Otu00374	Bacteria(100);Proteobacteria(100);Gammaproteobacteria(100);Xanthomonadales(98);Xanthomonadales_Incertae_Sedis(98);Steroidobacter(98);	86	0	95	15	0	0	20	10	39	0	0	0	60.3333	5	23	0		Otu00529	0.150441	0.849559			Otu00529	0.18695	0.81305
Otu00737	Bacteria(100);Bacteroidetes(100);Sphingobacteriia(100);Sphingobacteriales(100);Sphingobacteriales_unclassified(100);Sphingobacteriales_unclassified(100);	13	0	25	3	0	0	21	9	39	0	0	2	12.6667	1	23	0.666667		Otu00530	0.206459	0.793541			Otu00530	0.397628	0.602372
Otu00766	Bacteria(100);Acidobacteria(100);Acidobacteria(100);Subgroup_4(100);DS-100(100);DS-100_unclassified(100);	2	3	6	10	2	5	11	11	47	0	7	4	3.66667	5.66667	23	3.66667		Otu00531	0.0920887	0.907911			Otu00531	0.276445	0.723555
Otu00221	Bacteria(100);Actinobacteria(100);Actinobacteria(100);Propionibacteriales(100);Nocardioidaceae(100);Nocardioides(100);	52	61	18	59	41	60	16	12	40	32	40	46	43.6667	53.3333	22.6667	39.3333		Otu00532	0.126574	0.873426			Otu00532	0.0654634	0.934537
Otu00481	Bacteria(100);Gemmatimonadetes(100);Gemmatimonadetes(100);Gemmatimonadales(100);Gemmatimonadaceae(100);Gemmatimonas(100);	38	9	2	10	2	17	4	16	48	8	32	7	16.3333	9.66667	22.6667	15.6667		Otu00533	0.365264	0.634736			Otu00533	0.275954	0.724046
Otu00677	Bacteria(100);Chloroflexi(100);Ktedonobacteria(100);C0119(100);C0119_unclassified(100);C0119_unclassified(100);	4	7	11	11	6	6	12	12	44	2	7	7	7.33333	7.66667	22.6667	5.33333		Otu00534	0.115372	0.884628			Otu00534	0.189119	0.810881
Otu00681	Bacteria(100);Actinobacteria(100);Actinobacteria(100);Micromonosporales(100);Micromonosporaceae(100);Catelliglobosispora(100);	4	7	6	13	3	1	2	4	62	14	6	5	5.66667	5.66667	22.6667	8.33333		Otu00535	0.218364	0.781636			Otu00535	0.29959	0.70041
Otu00698	Bacteria(100);Actinobacteria(100);MB-A2-108(100);MB-A2-108_unclassified(100);MB-A2-108_unclassified(100);MB-A2-108_unclassified(100);	9	3	2	5	7	1	20	14	34	7	11	8	4.66667	4.33333	22.6667	8.66667		Otu00536	0.0231976	0.976802	0.976802		Otu00536	0.0560898	0.94391
Otu00889	Bacteria(100);Armatimonadetes(100);Armatimonadetes_unclassified(100);Armatimonadetes_unclassified(100);Armatimonadetes_unclassified(100);Armatimonadetes_unclassified(100);	11	1	5	2	1	0	24	13	31	0	0	1	5.66667	1	22.6667	0.333333		Otu00537	0.0234881	0.976512	0.976512		Otu00537	0.18695	0.81305
Otu00304	Bacteria(100);Actinobacteria(100);Actinobacteria(100);Micrococcales(100);Intrasporangiaceae(100);Intrasporangiaceae_unclassified(71);	41	40	14	30	31	19	20	7	40	12	34	44	31.6667	26.6667	22.3333	30		Otu00538	0.256959	0.743041			Otu00538	0.380142	0.619858
Otu00366	Bacteria(100);Verrucomicrobia(100);Spartobacteria(99);Chthoniobacterales(99);Chthoniobacteraceae(99);Chthoniobacter(99);	48	18	18	32	24	17	17	10	40	5	24	14	28	24.3333	22.3333	14.3333		Otu00539	0.348061	0.651939			Otu00539	0.112946	0.887054
Otu00535	Bacteria(100);Proteobacteria(100);Gammaproteobacteria(100);Xanthomonadales(100);Xanthomonadales_Incertae_Sedis(100);Steroidobacter(100);	7	18	23	17	6	3	6	10	51	12	3	15	16	8.66667	22.3333	10		Otu00540	0.348565	0.651435			Otu00540	0.411409	0.588591
Otu00536	Bacteria(100);Gemmatimonadetes(100);Gemmatimonadetes(100);Gemmatimonadales(100);Gemmatimonadaceae(100);Gemmatimonas(100);	4	16	12	12	11	15	15	12	40	14	11	9	10.6667	12.6667	22.3333	11.3333		Otu00541	0.144481	0.855519			Otu00541	0.259259	0.740741
Otu00585	Bacteria(100);Acidobacteria(100);Acidobacteria(100);Subgroup_3(100);Unknown_Family(100);Bryobacter(100);	6	10	13	6	9	15	13	7	47	10	8	10	9.66667	10	22.3333	9.33333		Otu00542	0.18613	0.81387			Otu00542	0.409495	0.590505
Otu00588	Bacteria(100);Acidobacteria(100);Acidobacteria(100);Subgroup_4(100);RB41(100);RB41_unclassified(100);	13	6	8	3	17	9	18	14	35	6	16	7	9	9.66667	22.3333	9.66667		Otu00543	0.0600395	0.939961			Otu00543	0.5	0.5
Otu00610	Bacteria(100);Verrucomicrobia(100);OPB35_soil_group(100);OPB35_soil_group_unclassified(100);OPB35_soil_group_unclassified(100);OPB35_soil_group_unclassified(100);	6	1	20	4	3	0	12	13	42	10	16	18	9	2.33333	22.3333	14.6667		Otu00544	0.152863	0.847137			Otu00544	0.00505614	0.994944	0.994944
Otu00636	Bacteria(100);Proteobacteria(100);Gammaproteobacteria(100);Gammaproteobacteria_unclassified(100);Gammaproteobacteria_unclassified(100);Gammaproteobacteria_unclassified(100);	4	6	2	10	5	2	10	7	50	8	27	7	4	5.66667	22.3333	14		Otu00545	0.128935	0.871065			Otu00545	0.147204	0.852796
Otu00656	Bacteria(100);Acidobacteria(100);Acidobacteria(100);Acidobacteria_unclassified(100);Acidobacteria_unclassified(100);Acidobacteria_unclassified(100);	12	7	8	6	8	4	11	8	48	3	18	1	9	6	22.3333	7.33333		Otu00546	0.180738	0.819262			Otu00546	0.409985	0.590015
Otu00668	Bacteria(100);Gemmatimonadetes(100);Gemmatimonadetes(100);Gemmatimonadales(100);Gemmatimonadaceae(100);Gemmatimonadaceae_unclassified(100);	8	12	4	6	9	3	6	15	46	3	16	3	8	6	22.3333	7.33333		Otu00547	0.154892	0.845108			Otu00547	0.394641	0.605359
Otu00696	Bacteria(100);Bacteroidetes(100);Sphingobacteriia(100);Sphingobacteriales(100);Chitinophagaceae(100);Niastella(99);	10	2	20	3	3	4	23	11	33	3	3	7	10.6667	3.33333	22.3333	4.33333		Otu00548	0.114391	0.885609			Otu00548	0.253579	0.746421
Otu00703	Bacteria(100);Proteobacteria(100);Deltaproteobacteria(100);Myxococcales(100);Haliangiaceae(100);Haliangium(100);	10	2	7	4	6	4	12	12	43	2	8	9	6.33333	4.66667	22.3333	6.33333		Otu00549	0.102735	0.897265			Otu00549	0.253107	0.746893
Otu00622	Bacteria(100);Acidobacteria(100);Acidobacteria(100);Subgroup_6(100);Subgroup_6_unclassified(100);Subgroup_6_unclassified(100);	11	4	5	8	15	7	3	15	48	6	10	10	6.66667	10	22	8.66667		Otu00550	0.16177	0.83823			Otu00550	0.332019	0.667981
Otu00632	Bacteria(100);Gemmatimonadetes(100);Gemmatimonadetes(100);Gemmatimonadales(100);Gemmatimonadaceae(100);Gemmatimonadaceae_unclassified(100);	9	10	6	7	14	9	13	15	38	3	12	2	8.33333	10	22	5.66667		Otu00551	0.0836266	0.916373			Otu00551	0.158924	0.841076
Otu00700	Bacteria(100);Acidobacteria(100);Acidobacteria(100);Subgroup_6(100);Subgroup_6_unclassified(100);Subgroup_6_unclassified(100);	0	4	4	6	10	11	17	13	36	5	11	3	2.66667	9	22	6.33333		Otu00552	0.0276663	0.972334	0.972334		Otu00552	0.201057	0.798943
Otu00748	Bacteria(100);Planctomycetes(100);Planctomycetacia(100);Planctomycetales(100);Planctomycetaceae(100);Pir4_lineage(100);	4	3	14	8	1	8	15	10	41	1	0	6	7	5.66667	22	2.33333		Otu00553	0.108241	0.891759			Otu00553	0.163082	0.836918
Otu00957	Bacteria(100);Proteobacteria(100);Betaproteobacteria(100);Nitrosomonadales(98);Nitrosomonadaceae(98);Nitrosomonadaceae_unclassified(98);	5	0	6	2	0	0	7	14	45	0	1	1	3.66667	0.666667	22	0.666667		Otu00554	0.0979585	0.902041			Otu00554	0.5	0.5
Otu00428	Bacteria(100);Proteobacteria(100);Deltaproteobacteria(100);Desulfobacterales(100);Nitrospinaceae(100);Candidatus_Entotheonella(100);	23	15	11	16	39	13	18	12	35	5	25	13	16.3333	22.6667	21.6667	14.3333		Otu00555	0.264305	0.735695			Otu00555	0.227033	0.772967
Otu00441	Bacteria(100);Chloroflexi(100);Thermomicrobia(100);JG30-KF-CM45(97);JG30-KF-CM45_unclassified(97);JG30-KF-CM45_unclassified(97);	16	11	10	19	19	13	10	11	44	10	31	23	12.3333	17	21.6667	21.3333		Otu00556	0.228056	0.771944			Otu00556	0.268881	0.731119
Otu00514	Bacteria(100);Chloroflexi(100);Ktedonobacteria(100);C0119(100);C0119_unclassified(100);C0119_unclassified(100);	12	13	8	11	19	14	19	1	45	9	16	12	11	14.6667	21.6667	12.3333		Otu00557	0.226782	0.773218			Otu00557	0.246179	0.753821
Otu00556	Bacteria(100);Proteobacteria(100);Gammaproteobacteria(100);Gammaproteobacteria_unclassified(100);Gammaproteobacteria_unclassified(100);Gammaproteobacteria_unclassified(100);	12	10	15	23	8	13	15	7	43	1	7	10	12.3333	14.6667	21.6667	6		Otu00558	0.222173	0.777827			Otu00558	0.0836031	0.916397
Otu00572	Bacteria(100);Bacteroidetes(100);Sphingobacteriia(100);Sphingobacteriales(100);Chitinophagaceae(100);Flavisolibacter(100);	18	13	14	5	12	11	18	6	41	4	10	7	15	9.33333	21.6667	7		Otu00559	0.277861	0.722139			Otu00559	0.224928	0.775072
Otu00573	Bacteria(100);Gemmatimonadetes(100);Gemmatimonadetes(100);Gemmatimonadales(100);Gemmatimonadaceae(100);Gemmatimonadaceae_unclassified(100);	17	9	5	8	6	16	12	4	49	5	26	2	10.3333	10	21.6667	11		Otu00560	0.236233	0.763767			Otu00560	0.454101	0.545899
Otu00801	Bacteria(100);Actinobacteria(100);Acidimicrobiia(100);Acidimicrobiales(100);Sva0996_marine_group(100);Sva0996_marine_group_unclassified(100);	4	5	6	7	5	2	17	9	39	3	2	3	5	4.66667	21.6667	2.66667		Otu00561	0.0686441	0.931356			Otu00561	0.125408	0.874592
Otu00496	Bacteria(100);Proteobacteria(100);Deltaproteobacteria(100);Myxococcales(100);Myxococcaceae(100);Myxococcus(89);	26	13	7	10	25	17	23	4	37	5	14	6	15.3333	17.3333	21.3333	8.33333		Otu00562	0.308537	0.691463			Otu00562	0.078821	0.921179
Otu00523	Bacteria(100);Proteobacteria(100);Gammaproteobacteria(100);Xanthomonadales(100);Xanthomonadaceae(100);Lysobacter(97);	22	0	46	13	5	7	18	14	32	4	2	14	22.6667	8.33333	21.3333	6.66667		Otu00563	0.465245	0.534755			Otu00563	0.362699	0.637301
Otu00548	Bacteria(100);Chloroflexi(100);JG30-KF-CM66(100);JG30-KF-CM66_unclassified(100);JG30-KF-CM66_unclassified(100);JG30-KF-CM66_unclassified(100);	16	10	10	7	19	8	13	7	44	8	20	5	12	11.3333	21.3333	11		Otu00564	0.233755	0.766245			Otu00564	0.479116	0.520884
Otu00707	Bacteria(100);Proteobacteria(100);Alphaproteobacteria(100);Rhizobiales(100);Rhizobiales_unclassified(100);Rhizobiales_unclassified(100);	5	9	17	4	4	5	10	11	43	5	3	2	10.3333	4.33333	21.3333	3.33333		Otu00565	0.194557	0.805443			Otu00565	0.174321	0.825679
Otu00716	Bacteria(100);Acidobacteria(100);Acidobacteria(100);Subgroup_6(100);Subgroup_6_unclassified(100);Subgroup_6_unclassified(100);	11	6	11	14	4	0	8	18	38	1	1	4	9.33333	6	21.3333	2		Otu00566	0.126096	0.873904			Otu00566	0.201544	0.798456
Otu00836	Bacteria(100);Chloroflexi(98);Anaerolineae(97);Anaerolineales(97);Anaerolineaceae(97);Anaerolineaceae_unclassified(97);	4	4	18	3	2	0	10	8	46	0	0	1	8.66667	1.66667	21.3333	0.333333		Otu00567	0.195789	0.804211			Otu00567	0.1151	0.8849
Otu00868	Bacteria(100);Chloroflexi(96);JG30-KF-CM66(96);JG30-KF-CM66_unclassified(96);JG30-KF-CM66_unclassified(96);JG30-KF-CM66_unclassified(96);	3	3	6	3	6	1	9	12	43	0	3	3	4	3.33333	21.3333	2		Otu00568	0.0937183	0.906282			Otu00568	0.245884	0.754116
Otu00342	Bacteria(100);Firmicutes(100);Bacilli(100);Bacillales(100);Bacillaceae(67);Bacillus(59);	65	24	6	36	42	15	7	16	40	2	18	18	31.6667	31	21	12.6667		Otu00569	0.311403	0.688597			Otu00569	0.0669049	0.933095
Otu00358	Bacteria(100);Actinobacteria(100);Actinobacteria(100);Corynebacteriales(100);Nocardiaceae(100);Nocardia(100);	70	13	13	12	5	20	12	31	20	15	17	45	32	12.3333	21	25.6667		Otu00570	0.303904	0.696096			Otu00570	0.138611	0.861389
Otu00476	Bacteria(100);Proteobacteria(100);Alphaproteobacteria(100);Rhizobiales(100);Rhodobiaceae(100);Rhodobium(100);	14	9	12	23	21	11	22	16	25	3	20	19	11.6667	18.3333	21	14		Otu00571	0.0182502	0.98175	0.98175		Otu00571	0.274853	0.725147
Otu00790	Bacteria(100);Bacteroidetes(100);Cytophagia(100);Cytophagales(100);Cytophagaceae(100);Ohtaekwangia(100);	17	0	12	5	1	1	13	16	34	0	1	4	9.66667	2.33333	21	1.66667		Otu00572	0.12129	0.87871			Otu00572	0.364591	0.635409
Otu00802	Bacteria(100);Bacteria_unclassified(80);Bacteria_unclassified(80);Bacteria_unclassified(80);Bacteria_unclassified(80);Bacteria_unclassified(80);	6	7	12	0	2	6	7	16	40	3	0	3	8.33333	2.66667	21	2		Otu00573	0.137458	0.862542			Otu00573	0.379401	0.620599
Otu00826	Bacteria(100);Proteobacteria(100);Deltaproteobacteria(100);Myxococcales(100);Polyangiaceae(100);Polyangiaceae_unclassified(100);	5	3	15	1	0	7	4	2	57	1	1	2	7.66667	2.66667	21	1.33333		Otu00574	0.254263	0.745737			Otu00574	0.289508	0.710492
Otu00262	Bacteria(100);Actinobacteria(100);Actinobacteria(100);Propionibacteriales(100);Nocardioidaceae(100);Nocardioides(100);	88	44	30	62	17	23	12	11	39	9	16	33	54	34	20.6667	19.3333		Otu00575	0.083234	0.916766			Otu00575	0.202964	0.797036
Otu00485	Bacteria(100);Planctomycetes(100);Planctomycetacia(100);Planctomycetales(100);Planctomycetaceae(100);Planctomyces(100);	26	5	9	29	12	6	11	9	42	6	18	17	13.3333	15.6667	20.6667	13.6667		Otu00576	0.294071	0.705929			Otu00576	0.406172	0.593828
Otu00708	Bacteria(100);Gemmatimonadetes(100);Gemmatimonadetes(100);Gemmatimonadales(100);Gemmatimonadaceae(100);Gemmatimonadaceae_unclassified(100);	6	6	7	5	13	4	12	10	40	4	5	5	6.33333	7.33333	20.6667	4.66667		Otu00577	0.106582	0.893418			Otu00577	0.202512	0.797488
Otu00758	Bacteria(100);Bacteroidetes(100);Sphingobacteriia(100);Sphingobacteriales(100);Chitinophagaceae(100);Niastella(100);	9	2	19	8	0	6	15	3	44	0	2	2	10	4.66667	20.6667	1.33333		Otu00578	0.231104	0.768896			Otu00578	0.1262	0.8738
Otu00769	Bacteria(100);Bacteroidetes(100);Cytophagia(100);Cytophagales(100);Cytophagaceae(100);Ohtaekwangia(100);	7	0	12	2	2	7	10	25	27	4	4	8	6.33333	3.66667	20.6667	5.33333		Otu00579	0.0442359	0.955764	0.955764		Otu00579	0.239255	0.760745
Otu00773	Bacteria(100);Planctomycetes(100);Planctomycetacia(100);Planctomycetales(100);Planctomycetaceae(100);Pirellula(100);	6	5	11	7	4	3	19	4	39	1	5	3	7.33333	4.66667	20.6667	3		Otu00580	0.132709	0.867291			Otu00580	0.18695	0.81305
Otu00796	Bacteria(100);Proteobacteria(100);Betaproteobacteria(100);Burkholderiales(100);Comamonadaceae(100);Aquabacterium(98);	28	0	7	0	0	0	28	7	27	0	3	3	11.6667	0	20.6667	2		Otu00581	0.226581	0.773419			Otu00581	0.0580583	0.941942
Otu00975	Bacteria(100);Bacteroidetes(100);Sphingobacteriia(100);Sphingobacteriales(100);env.OPS_17(100);env.OPS_17_unclassified(100);	5	0	6	4	0	0	20	5	37	1	0	1	3.66667	1.33333	20.6667	0.666667		Otu00582	0.0728541	0.927146			Otu00582	0.326497	0.673503
Otu00529	Bacteria(100);Bacteroidetes(100);Cytophagia(100);Order_II(98);Rhodothermaceae(98);Rhodothermaceae_unclassified(98);	15	8	6	3	9	10	16	9	36	9	49	4	9.66667	7.33333	20.3333	20.6667		Otu00583	0.13982	0.86018			Otu00583	0.203546	0.796454
Otu00587	Bacteria(100);Chloroflexi(100);Anaerolineae(100);Anaerolineales(100);Anaerolineaceae(100);Anaerolineaceae_unclassified(100);	10	8	11	8	15	10	18	7	36	8	16	6	9.66667	11	20.3333	10		Otu00584	0.138877	0.861123			Otu00584	0.400079	0.599921
Otu00608	Bacteria(100);Armatimonadetes(93);Armatimonadetes_unclassified(93);Armatimonadetes_unclassified(93);Armatimonadetes_unclassified(93);Armatimonadetes_unclassified(93);	20	2	10	5	9	3	14	10	37	8	17	11	10.6667	5.66667	20.3333	12		Otu00585	0.191937	0.808063			Otu00585	0.0586086	0.941391
Otu00618	Bacteria(100);Chlorobi(100);Chlorobia(100);Chlorobiales(100);OPB56(99);OPB56_unclassified(99);	9	10	8	8	11	15	9	6	46	8	8	5	9	11.3333	20.3333	7		Otu00586	0.214222	0.785778			Otu00586	0.0638747	0.936125
Otu00284	Bacteria(100);Firmicutes(100);Bacilli(100);Bacillales(100);Bacillaceae(66);Bacillaceae_unclassified(66);	78	20	15	62	48	17	7	7	46	4	17	37	37.6667	42.3333	20	19.3333		Otu00587	0.251559	0.748441			Otu00587	0.116688	0.883312
Otu00396	Bacteria(100);Bacteroidetes(100);Sphingobacteriia(100);Sphingobacteriales(100);Chitinophagaceae(100);Flavisolibacter(100);	23	23	21	21	17	34	10	13	37	20	15	10	22.3333	24	20	15		Otu00588	0.399446	0.600554			Otu00588	0.100548	0.899452
Otu00397	Bacteria(100);Bacteroidetes(100);Cytophagia(100);Cytophagales(100);Cytophagaceae(100);Adhaeribacter(100);	15	16	9	7	12	20	16	14	30	33	56	16	13.3333	13	20	35		Otu00589	0.145604	0.854396			Otu00589	0.0727518	0.927248
Otu00526	Bacteria(100);Actinobacteria(100);Actinobacteria(100);Micromonosporales(100);Micromonosporaceae(100);Micromonosporaceae_unclassified(100);	23	10	7	5	20	20	10	9	41	10	15	6	13.3333	15	20	10.3333		Otu00590	0.298056	0.701944			Otu00590	0.227147	0.772853
Otu00574	Bacteria(100);Actinobacteria(100);Acidimicrobiia(100);Acidimicrobiales(100);OM1_clade(100);OM1_clade_unclassified(100);	19	3	9	12	22	5	14	13	33	5	13	11	10.3333	13	20	9.66667		Otu00591	0.146914	0.853086			Otu00591	0.288172	0.711828
Otu00596	Bacteria(100);Proteobacteria(100);Alphaproteobacteria(100);Rhizobiales(100);Hyphomicrobiaceae(100);Hyphomicrobium(100);	20	11	17	4	12	7	8	10	42	4	6	8	16	7.66667	20	6		Otu00592	0.37092	0.62908			Otu00592	0.278442	0.721558
Otu00617	Bacteria(100);Acidobacteria(100);Holophagae(100);Subgroup_10(100);ABS-19(100);ABS-19_unclassified(100);	5	16	11	12	5	14	18	6	36	8	4	8	10.6667	10.3333	20	6.66667		Otu00593	0.185711	0.814289			Otu00593	0.146893	0.853107
Otu00705	Bacteria(100);Gemmatimonadetes(100);Gemmatimonadetes(100);Gemmatimonadales(100);Gemmatimonadaceae(100);Gemmatimonadaceae_unclassified(100);	7	12	5	1	8	10	4	14	42	3	6	6	8	6.33333	20	5		Otu00594	0.178961	0.821039			Otu00594	0.33509	0.66491
Otu00846	Bacteria(100);Chloroflexi(100);Anaerolineae(100);Anaerolineales(100);Anaerolineaceae(100);Anaerolineaceae_unclassified(100);	7	3	18	3	0	1	20	4	36	0	2	1	9.33333	1.33333	20	1		Otu00595	0.17879	0.82121			Otu00595	0.383822	0.616178
Otu00861	Bacteria(100);Acidobacteria(100);Acidobacteria(100);Acidobacteriales(90);Acidobacteriaceae_(Subgroup_1)(90);Acidobacteriaceae_(Subgroup_1)_unclassified(89);	4	2	7	2	11	1	18	16	26	0	4	1	4.33333	4.66667	20	1.66667		Otu00596	0.00489976	0.9951	0.9951		Otu00596	0.21367	0.78633
Otu00930	Bacteria(100);Verrucomicrobia(100);Spartobacteria(100);Chthoniobacterales(100);Chthoniobacteraceae(100);Chthoniobacter(100);	5	3	5	3	2	0	15	5	40	2	1	3	4.33333	1.66667	20	2		Otu00597	0.103739	0.896261			Otu00597	0.383822	0.616178
Otu00968	Bacteria(100);Verrucomicrobia(100);OPB35_soil_group(100);OPB35_soil_group_unclassified(100);OPB35_soil_group_unclassified(100);OPB35_soil_group_unclassified(100);	2	4	2	7	0	1	13	10	37	2	2	0	2.66667	2.66667	20	1.33333		Otu00598	0.0565833	0.943417			Otu00598	0.295449	0.704551
Otu01028	Bacteria(100);Gemmatimonadetes(100);Gemmatimonadetes(100);Gemmatimonadales(100);Gemmatimonadaceae(100);Gemmatimonadaceae_unclassified(100);	4	0	3	5	0	0	18	6	36	0	0	1	2.33333	1.66667	20	0.333333		Otu00599	0.0575622	0.942438			Otu00599	0.23831	0.76169
Otu00420	Bacteria(100);Actinobacteria(100);Actinobacteria(100);Propionibacteriales(100);Nocardioidaceae(100);Nocardioides(100);	56	26	22	21	3	19	15	20	24	4	5	14	34.6667	14.3333	19.6667	7.66667		Otu00600	0.122912	0.877088			Otu00600	0.18229	0.81771
Otu00620	Bacteria(100);Acidobacteria(100);Acidobacteria(100);Subgroup_6(100);Subgroup_6_unclassified(100);Subgroup_6_unclassified(100);	10	10	8	21	7	9	12	14	33	3	11	5	9.33333	12.3333	19.6667	6.33333		Otu00601	0.0995986	0.900401			Otu00601	0.147711	0.852289
Otu00747	Bacteria(100);Chloroflexi(100);TK10(100);TK10_unclassified(100);TK10_unclassified(100);TK10_unclassified(100);	12	7	5	5	8	3	11	20	28	4	2	6	8	5.33333	19.6667	4		Otu00602	0.046977	0.953023	0.953023		Otu00602	0.256113	0.743887
Otu00753	Bacteria(100);Planctomycetes(100);Phycisphaerae(100);WD2101_soil_group(100);WD2101_soil_group_unclassified(100);WD2101_soil_group_unclassified(100);	7	6	7	5	4	9	12	7	40	4	5	5	6.66667	6	19.6667	4.66667		Otu00603	0.137221	0.862779			Otu00603	0.220912	0.779088
Otu00754	Bacteria(100);Proteobacteria(100);Deltaproteobacteria(100);Myxococcales(100);Haliangiaceae(100);Haliangium(100);	12	1	28	3	0	5	19	22	18	0	2	0	13.6667	2.66667	19.6667	0.666667		Otu00604	0.245704	0.754296			Otu00604	0.139541	0.860459
Otu00793	Bacteria(100);Chloroflexi(100);Chloroflexia(100);Chloroflexales(100);Roseiflexaceae(100);Roseiflexus(100);	5	1	11	7	4	7	11	5	43	0	2	7	5.66667	6	19.6667	3		Otu00605	0.156648	0.843352			Otu00605	0.131875	0.868125
Otu00813	Bacteria(100);Acidobacteria(100);Acidobacteria(100);Subgroup_3(100);Unknown_Family(100);Bryobacter(100);	9	2	5	4	3	7	9	10	40	2	7	3	5.33333	4.66667	19.6667	4		Otu00606	0.119557	0.880443			Otu00606	0.374434	0.625566
Otu00900	Bacteria(100);Bacteroidetes(100);Sphingobacteriia(100);Sphingobacteriales(100);Chitinophagaceae(100);Chitinophagaceae_unclassified(100);	9	1	8	5	1	2	17	1	41	2	1	0	6	2.66667	19.6667	1		Otu00607	0.15727	0.84273			Otu00607	0.13972	0.86028
Otu01001	Bacteria(100);Proteobacteria(100);Betaproteobacteria(100);Nitrosomonadales(99);Nitrosomonadaceae(99);Nitrosomonadaceae_unclassified(99);	1	2	6	0	0	4	6	4	49	2	2	0	3	1.33333	19.6667	1.33333		Otu00608	0.160938	0.839062			Otu00608	0.5	0.5
Otu00235	Bacteria(100);Actinobacteria(100);Thermoleophilia(100);Solirubrobacterales(100);FFCH13075(100);FFCH13075_unclassified(100);	43	42	18	37	73	57	14	12	32	11	62	34	34.3333	55.6667	19.3333	35.6667		Otu00609	0.110514	0.889486			Otu00609	0.165021	0.834979
Otu00389	Bacteria(100);Proteobacteria(100);Alphaproteobacteria(100);Rhodospirillales(100);Rhodospirillaceae(71);Skermanella(68);	27	20	15	23	23	24	18	7	33	8	30	22	20.6667	23.3333	19.3333	20		Otu00610	0.44008	0.55992			Otu00610	0.315965	0.684035
Otu00422	Bacteria(100);Chloroflexi(100);Thermomicrobia(100);JG30-KF-CM45(100);JG30-KF-CM45_unclassified(100);JG30-KF-CM45_unclassified(100);	30	15	7	8	16	18	12	6	40	19	45	13	17.3333	14	19.3333	25.6667		Otu00611	0.440123	0.559877			Otu00611	0.160007	0.839993
Otu00498	Bacteria(100);Planctomycetes(100);Phycisphaerae(100);WD2101_soil_group(100);WD2101_soil_group_unclassified(100);WD2101_soil_group_unclassified(100);	7	21	13	10	11	18	12	7	39	15	25	8	13.6667	13	19.3333	16		Otu00612	0.312745	0.687255			Otu00612	0.308383	0.691617
Otu00542	Bacteria(100);Planctomycetes(100);Phycisphaerae(100);WD2101_soil_group(100);WD2101_soil_group_unclassified(100);WD2101_soil_group_unclassified(100);	7	10	17	8	19	9	13	15	30	7	28	6	11.3333	12	19.3333	13.6667		Otu00613	0.130885	0.869115			Otu00613	0.422441	0.577559
Otu00578	Bacteria(100);Proteobacteria(100);Alphaproteobacteria(100);Rhodospirillales(100);Rhodospirillales_unclassified(100);Rhodospirillales_unclassified(100);	12	13	11	3	9	17	10	6	42	7	21	6	12	9.66667	19.3333	11.3333		Otu00614	0.277644	0.722356			Otu00614	0.402451	0.597549
Otu00599	Bacteria(100);Planctomycetes(99);Phycisphaerae(93);Phycisphaerae_unclassified(93);Phycisphaerae_unclassified(93);Phycisphaerae_unclassified(93);	11	10	6	11	11	17	12	6	40	9	13	2	9	13	19.3333	8		Otu00615	0.192181	0.807819			Otu00615	0.128551	0.871449
Otu00704	Bacteria(100);Proteobacteria(100);Alphaproteobacteria(100);Rhizobiales(100);KF-JG30-B3(100);KF-JG30-B3_unclassified(100);	5	6	6	5	15	10	16	15	27	5	4	4	5.66667	10	19.3333	4.33333		Otu00616	0.0119866	0.988013	0.988013		Otu00616	0.0614762	0.938524
Otu00728	Bacteria(100);Planctomycetes(100);Phycisphaerae(100);WD2101_soil_group(100);WD2101_soil_group_unclassified(100);WD2101_soil_group_unclassified(100);	3	5	6	10	4	13	10	8	40	5	6	4	4.66667	9	19.3333	5		Otu00617	0.115398	0.884602			Otu00617	0.106853	0.893147
Otu00768	Bacteria(100);Planctomycetes(100);Phycisphaerae(100);WD2101_soil_group(100);WD2101_soil_group_unclassified(100);WD2101_soil_group_unclassified(100);	9	1	9	13	6	2	14	11	33	0	5	5	6.33333	7	19.3333	3.33333		Otu00618	0.0766044	0.923396			Otu00618	0.184256	0.815744
Otu00918	Bacteria(100);Chloroflexi(99);Anaerolineae(91);Anaerolineales(91);Anaerolineaceae(91);Anaerolineaceae_unclassified(91);	1	2	11	1	0	4	25	2	31	4	2	2	4.66667	1.66667	19.3333	2.66667		Otu00619	0.0967158	0.903284			Otu00619	0.253579	0.746421
Otu00924	Bacteria(100);Proteobacteria(100);Deltaproteobacteria(100);Myxococcales(96);Myxococcales_unclassified(96);Myxococcales_unclassified(96);	7	7	9	0	2	1	11	17	30	0	0	1	7.66667	1	19.3333	0.333333		Otu00620	0.0538596	0.94614			Otu00620	0.18695	0.81305
Otu00937	Bacteria(100);Proteobacteria(58);Proteobacteria_unclassified(56);Proteobacteria_unclassified(56);Proteobacteria_unclassified(56);Proteobacteria_unclassified(56);	3	1	6	2	2	4	9	11	38	4	1	2	3.33333	2.66667	19.3333	2.33333		Otu00621	0.0830755	0.916924			Otu00621	0.389025	0.610975
Otu00939	Bacteria(100);Bacteroidetes(100);Cytophagia(100);Cytophagales(100);Cytophagaceae(100);Chryseolinea(60);	9	0	14	1	0	0	13	3	42	0	0	1	7.66667	0.333333	19.3333	0.333333		Otu00622	0.199881	0.800119			Otu00622	0.5	0.5
Otu00417	Bacteria(100);Bacteroidetes(100);Sphingobacteriia(100);Sphingobacteriales(100);Chitinophagaceae(100);Flavisolibacter(100);	8	30	7	5	11	39	7	6	44	27	40	6	15	18.3333	19	24.3333		Otu00623	0.398722	0.601278			Otu00623	0.349334	0.650666
Otu00635	Bacteria(100);Chloroflexi(100);Chloroflexia(100);Chloroflexales(100);Chloroflexaceae(100);Chloroflexaceae_unclassified(100);	15	12	9	5	10	6	11	14	32	5	10	9	12	7	19	8		Otu00624	0.180171	0.819829			Otu00624	0.333746	0.666254
Otu00646	Bacteria(100);Proteobacteria(100);Gammaproteobacteria(100);Xanthomonadales(100);Xanthomonadaceae(100);Pseudoxanthomonas(100);	11	2	25	33	1	0	30	27	0	4	2	1	12.6667	11.3333	19	2.33333		Otu00625	0.307822	0.692178			Otu00625	0.227172	0.772828
Otu00717	Bacteria(100);Acidobacteria(100);Acidobacteria(100);Subgroup_6(100);Subgroup_6_unclassified(100);Subgroup_6_unclassified(100);	2	3	5	8	19	7	13	13	31	4	5	5	3.33333	11.3333	19	4.66667		Otu00626	0.0305554	0.969445	0.969445		Otu00626	0.0795516	0.920448
Otu00743	Bacteria(100);Proteobacteria(100);Deltaproteobacteria(100);Myxococcales(100);Sandaracinaceae(100);Sandaracinaceae_unclassified(100);	1	0	53	0	0	0	4	0	53	0	0	0	18	0	19	0		Otu00627	0.484653	0.515347			Otu00627
Otu00783	Bacteria(100);Planctomycetes(100);Phycisphaerae(100);WD2101_soil_group(100);WD2101_soil_group_unclassified(100);WD2101_soil_group_unclassified(100);	12	2	2	6	3	14	5	6	46	0	7	2	5.33333	7.66667	19	3		Otu00628	0.190714	0.809286			Otu00628	0.148091	0.851909
Otu00795	Bacteria(100);Chloroflexi(100);Chloroflexia(100);Chloroflexales(100);Roseiflexaceae(100);Roseiflexus(100);	4	12	5	2	7	8	7	13	37	3	3	2	7	5.66667	19	2.66667		Otu00629	0.137667	0.862333			Otu00629	0.0934109	0.906589
Otu00841	Bacteria(100);Planctomycetes(100);Planctomycetacia(100);Planctomycetales(100);Planctomycetaceae(100);Pirellula(100);	10	3	6	8	3	7	10	14	33	0	1	1	6.33333	6	19	0.666667		Otu00630	0.080589	0.919411			Otu00630	0.0134987	0.986501	0.986501
Otu00880	Bacteria(100);Proteobacteria(100);Betaproteobacteria(100);Burkholderiales(100);Comamonadaceae(100);Comamonadaceae_unclassified(99);	3	0	17	13	0	0	34	6	17	0	0	0	6.66667	4.33333	19	0		Otu00631	0.135891	0.864109			Otu00631	0.18695	0.81305
Otu00949	Bacteria(100);Proteobacteria(100);Alphaproteobacteria(100);Caulobacterales(100);Hyphomonadaceae(100);Hirschia(100);	7	0	3	4	4	0	18	8	31	0	3	3	3.33333	2.66667	19	2		Otu00632	0.0437793	0.956221	0.956221		Otu00632	0.354799	0.645201
Otu00277	Bacteria(100);Actinobacteria(100);Actinobacteria(100);Propionibacteriales(100);Nocardioidaceae(100);Nocardioides(100);	59	50	30	40	21	25	12	12	32	4	44	37	46.3333	28.6667	18.6667	28.3333		Otu00633	0.0317158	0.968284	0.968284		Otu00633	0.490825	0.509175
Otu00445	Bacteria(100);Planctomycetes(100);Planctomycetacia(100);Planctomycetales(100);Planctomycetaceae(100);Planctomycetaceae_unclassified(100);	18	24	7	13	26	18	12	15	29	9	28	15	16.3333	19	18.6667	17.3333		Otu00634	0.381478	0.618522			Otu00634	0.408775	0.591225
Otu00639	Bacteria(100);Bacteroidetes(100);Sphingobacteriia(100);Sphingobacteriales(100);Chitinophagaceae(100);Flavisolibacter(100);	10	6	8	6	6	10	8	13	35	15	19	1	8	7.33333	18.6667	11.6667		Otu00635	0.135842	0.864158			Otu00635	0.241753	0.758247
Otu00661	Bacteria(100);Gemmatimonadetes(100);Gemmatimonadetes(100);Gemmatimonadales(100);Gemmatimonadaceae(100);Gemmatimonadaceae_unclassified(100);	9	4	1	7	15	28	2	8	46	6	4	3	4.66667	16.6667	18.6667	4.33333		Otu00636	0.186524	0.813476			Otu00636	0.058397	0.941603
Otu00692	Bacteria(100);Bacteroidetes(100);Sphingobacteriia(100);Sphingobacteriales(100);Chitinophagaceae(100);Flavisolibacter(100);	3	9	9	5	15	7	14	5	37	2	10	6	7	9	18.6667	6		Otu00637	0.148458	0.851542			Otu00637	0.238603	0.761397
Otu00799	Bacteria(100);Chloroflexi(100);Chloroflexia(100);Herpetosiphonales(100);Herpetosiphonaceae(100);Herpetosiphon(100);	13	1	6	11	3	0	13	12	31	0	8	5	6.66667	4.66667	18.6667	4.33333		Otu00638	0.0828256	0.917174			Otu00638	0.469009	0.530991
Otu00843	Bacteria(100);Acidobacteria(100);Acidobacteria(100);Subgroup_4(100);11-24(100);11-24_unclassified(100);	4	4	2	7	8	7	6	10	40	2	3	2	3.33333	7.33333	18.6667	2.33333		Otu00639	0.113453	0.886547			Otu00639	0.000223619	0.999776	0.999776
Otu00928	Bacteria(100);Chloroflexi(100);Anaerolineae(100);Anaerolineales(100);Anaerolineaceae(100);Anaerolineaceae_unclassified(100);	5	7	1	3	8	0	11	1	44	1	2	1	4.33333	3.66667	18.6667	1.33333		Otu00640	0.167852	0.832148			Otu00640	0.189119	0.810881
Otu00555	Bacteria(100);Actinobacteria(100);Thermoleophilia(100);Gaiellales(100);Gaiellales_unclassified(100);Gaiellales_unclassified(100);	15	11	4	14	25	8	16	8	31	9	13	10	10	15.6667	18.3333	10.6667		Otu00641	0.163506	0.836494			Otu00641	0.192073	0.807927
Otu00633	Bacteria(100);Proteobacteria(100);Alphaproteobacteria(100);Rhizobiales(100);Bradyrhizobiaceae(85);Bosea(85);	7	9	10	16	4	13	8	11	36	5	10	9	8.66667	11	18.3333	8		Otu00642	0.16971	0.83029			Otu00642	0.243155	0.756845
Otu00744	Bacteria(100);Acidobacteria(100);Acidobacteria(100);Subgroup_4(100);Unknown_Family(100);Blastocatella(100);	11	0	11	0	5	6	9	15	31	8	9	6	7.33333	3.66667	18.3333	7.66667		Otu00643	0.108687	0.891313			Otu00643	0.061715	0.938285
Otu00824	Bacteria(100);Planctomycetes(100);Phycisphaerae(100);Phycisphaerae_unclassified(100);Phycisphaerae_unclassified(100);Phycisphaerae_unclassified(100);	13	2	6	3	7	4	11	5	39	3	5	0	7	4.66667	18.3333	2.66667		Otu00644	0.179753	0.820247			Otu00644	0.174321	0.825679
Otu00875	Bacteria(100);Chloroflexi(100);Ardenticatenia(100);Ardenticatenia_unclassified(100);Ardenticatenia_unclassified(100);Ardenticatenia_unclassified(100);	2	5	14	4	0	5	7	2	46	0	3	3	7	3	18.3333	2		Otu00645	0.237181	0.762819			Otu00645	0.306506	0.693494
Otu00993	Bacteria(100);Verrucomicrobia(100);OPB35_soil_group(100);OPB35_soil_group_unclassified(100);OPB35_soil_group_unclassified(100);OPB35_soil_group_unclassified(100);	4	0	11	6	0	0	14	11	30	0	0	0	5	2	18.3333	0		Otu00646	0.0590508	0.940949			Otu00646	0.18695	0.81305
Otu00539	Bacteria(100);Proteobacteria(100);Deltaproteobacteria(100);Myxococcales(100);Sandaracinaceae(100);Sandaracinus(100);	28	6	30	17	3	5	12	5	37	3	8	16	21.3333	8.33333	18	9		Otu00647	0.400584	0.599416			Otu00647	0.45689	0.54311
Otu00775	Bacteria(100);Bacteroidetes(100);Cytophagia(100);Cytophagales(100);Cytophagaceae(100);Rhodocytophaga(100);	13	4	14	6	3	5	17	2	35	1	6	1	10.3333	4.66667	18	2.66667		Otu00648	0.244139	0.755861			Otu00648	0.174321	0.825679
Otu00833	Bacteria(100);Acidobacteria(100);Acidobacteria(100);Subgroup_3(100);Unknown_Family(100);Candidatus_Solibacter(100);	7	2	5	6	6	6	13	7	34	4	4	2	4.66667	6	18	3.33333		Otu00649	0.092006	0.907994			Otu00649	0.00806504	0.991935	0.991935
Otu00909	Bacteria(100);Proteobacteria(100);Deltaproteobacteria(100);Myxococcales(100);Sandaracinaceae(100);Sandaracinaceae_unclassified(99);	12	2	0	1	3	3	1	7	46	0	10	1	4.66667	2.33333	18	3.66667		Otu00650	0.206199	0.793801			Otu00650	0.351275	0.648725
Otu00469	Bacteria(100);Actinobacteria(100);Actinobacteria(100);Propionibacteriales(100);Nocardioidaceae(100);Nocardioidaceae_unclassified(99);	31	10	39	24	7	3	12	7	34	6	12	13	26.6667	11.3333	17.6667	10.3333		Otu00651	0.247167	0.752833			Otu00651	0.44509	0.55491
Otu00500	Bacteria(100);Proteobacteria(100);Alphaproteobacteria(100);Rhizobiales(100);JG34-KF-361(100);JG34-KF-361_unclassified(100);	17	10	14	13	23	15	8	15	30	14	23	4	13.6667	17	17.6667	13.6667		Otu00652	0.293957	0.706043			Otu00652	0.311848	0.688152
Otu00501	Bacteria(100);Gemmatimonadetes(100);Gemmatimonadetes(100);AT425-EubC11_terrestrial_group(100);AT425-EubC11_terrestrial_group_unclassified(100);AT425-EubC11_terrestrial_group_unclassified(100);	15	18	5	13	19	25	10	14	29	11	22	5	12.6667	19	17.6667	12.6667		Otu00653	0.257034	0.742966			Otu00653	0.177643	0.822357
Otu00533	Bacteria(100);Proteobacteria(100);Alphaproteobacteria(100);Alphaproteobacteria_unclassified(99);Alphaproteobacteria_unclassified(99);Alphaproteobacteria_unclassified(99);	19	1	17	13	7	3	6	10	37	7	30	24	12.3333	7.66667	17.6667	20.3333		Otu00654	0.330486	0.669514			Otu00654	0.0827248	0.917275
Otu00597	Bacteria(100);Proteobacteria(100);Alphaproteobacteria(100);Sphingomonadales(100);Sphingomonadaceae(100);Sphingomonas(100);	16	17	11	6	2	14	10	14	29	8	14	8	14.6667	7.33333	17.6667	10		Otu00655	0.323622	0.676378			Otu00655	0.273358	0.726642
Otu00609	Bacteria(100);Chloroflexi(100);Chloroflexia(100);Chloroflexales(100);Roseiflexaceae(100);Roseiflexus(100);	17	10	5	10	12	8	9	10	34	4	12	15	10.6667	10	17.6667	10.3333		Otu00656	0.237354	0.762646			Otu00656	0.46415	0.53585
Otu00800	Bacteria(100);Proteobacteria(100);Alphaproteobacteria(100);Rhizobiales(100);Hyphomicrobiaceae(96);Rhodomicrobium(96);	4	11	11	4	7	4	8	1	44	2	0	6	8.66667	5	17.6667	2.66667		Otu00657	0.271071	0.728929			Otu00657	0.156965	0.843035
Otu00897	Bacteria(100);Planctomycetes(100);Pla4_lineage(100);Pla4_lineage_unclassified(100);Pla4_lineage_unclassified(100);Pla4_lineage_unclassified(100);	9	1	7	8	2	3	9	7	37	0	2	3	5.66667	4.33333	17.6667	1.66667		Otu00658	0.147711	0.852289			Otu00658	0.132073	0.867927
Otu00922	Bacteria(100);Proteobacteria(100);Alphaproteobacteria(100);Rhizobiales(97);Rhizobiales_unclassified(97);Rhizobiales_unclassified(97);	9	1	8	2	1	2	6	13	34	0	6	3	6	1.66667	17.6667	3		Otu00659	0.127357	0.872643			Otu00659	0.245884	0.754116
Otu00976	Bacteria(100);Proteobacteria(100);TA18(100);TA18_unclassified(100);TA18_unclassified(100);TA18_unclassified(100);	9	1	10	2	1	1	8	6	39	0	1	1	6.66667	1.33333	17.6667	0.666667		Otu00660	0.188029	0.811971			Otu00660	0.1151	0.8849
Otu01085	Bacteria(100);Elusimicrobia(100);Elusimicrobia(100);MVP-88(100);MVP-88_unclassified(100);MVP-88_unclassified(100);	4	1	8	1	1	0	7	6	40	0	0	0	4.33333	0.666667	17.6667	0		Otu00661	0.152682	0.847318			Otu00661	0.0580583	0.941942
Otu00322	Bacteria(100);Proteobacteria(100);Alphaproteobacteria(100);Rhizobiales(100);Hyphomicrobiaceae(100);Devosia(100);	182	1	30	42	0	2	41	4	7	2	0	0	71	14.6667	17.3333	0.666667		Otu00662	0.201251	0.798749			Otu00662	0.182224	0.817776
Otu00329	Bacteria(100);Actinobacteria(100);MB-A2-108(100);MB-A2-108_unclassified(100);MB-A2-108_unclassified(100);MB-A2-108_unclassified(100);	24	12	16	27	70	15	16	14	22	6	52	30	17.3333	37.3333	17.3333	29.3333		Otu00663	0.5	0.5			Otu00663	0.363364	0.636636
Otu00446	Bacteria(100);Chloroflexi(100);Thermomicrobia(100);JG30-KF-CM45(100);JG30-KF-CM45_unclassified(100);JG30-KF-CM45_unclassified(100);	25	12	6	10	20	16	15	10	27	17	42	14	14.3333	15.3333	17.3333	24.3333		Otu00664	0.355565	0.644435			Otu00664	0.194891	0.805109
Otu00591	Bacteria(100);Actinobacteria(100);Actinobacteria(100);Micromonosporales(100);Micromonosporaceae(100);Catelliglobosispora(100);	13	15	6	19	12	15	8	16	28	8	6	5	11.3333	15.3333	17.3333	6.33333		Otu00665	0.201472	0.798528			Otu00665	0.00760895	0.992391	0.992391
Otu00634	Bacteria(100);Actinobacteria(100);Acidimicrobiia(100);Acidimicrobiales(100);Acidimicrobiales_Incertae_Sedis(95);Aciditerrimonas(95);	14	5	9	8	7	12	9	12	31	4	21	6	9.33333	9	17.3333	10.3333		Otu00666	0.169189	0.830811			Otu00666	0.411409	0.588591
Otu00723	Bacteria(100);Proteobacteria(100);Deltaproteobacteria(100);Myxococcales(100);Polyangiaceae(100);Chondromyces(100);	25	2	12	9	0	0	13	9	30	2	6	6	13	3	17.3333	4.66667		Otu00667	0.332112	0.667888			Otu00667	0.319198	0.680802
Otu00731	Bacteria(100);Chloroflexi(100);Chloroflexia(100);Chloroflexales(100);Chloroflexaceae(100);Chloroflexaceae_unclassified(99);	15	6	10	16	4	0	7	14	31	3	3	4	10.3333	6.66667	17.3333	3.33333		Otu00668	0.204194	0.795806			Otu00668	0.263585	0.736415
Otu00811	Bacteria(100);Planctomycetes(100);OM190(100);OM190_unclassified(100);OM190_unclassified(100);OM190_unclassified(100);	16	4	9	4	1	7	14	10	28	2	2	4	9.66667	4	17.3333	2.66667		Otu00669	0.150883	0.849117			Otu00669	0.256113	0.743887
Otu00821	Bacteria(100);Proteobacteria(100);Deltaproteobacteria(100);Myxococcales(100);Sandaracinaceae(95);Sandaracinaceae_unclassified(95);	16	1	3	4	9	3	10	16	26	2	3	6	6.66667	5.33333	17.3333	3.66667		Otu00670	0.0913323	0.908668			Otu00670	0.246462	0.753538
Otu00842	Bacteria(100);Chloroflexi(100);Chloroflexia(100);Herpetosiphonales(100);Herpetosiphonaceae(100);Herpetosiphon(100);	15	0	15	6	0	0	19	8	25	0	3	4	10	2	17.3333	2.33333		Otu00671	0.178658	0.821342			Otu00671	0.446655	0.553345
Otu00864	Bacteria(100);Candidate_division_WS3(100);Candidate_division_WS3_unclassified(100);Candidate_division_WS3_unclassified(100);Candidate_division_WS3_unclassified(100);Candidate_division_WS3_unclassified(100);	6	1	6	1	14	4	13	17	22	2	4	2	4.33333	6.33333	17.3333	2.66667		Otu00672	0.00681781	0.993182	0.993182		Otu00672	0.204848	0.795152
Otu01258	Bacteria(100);Proteobacteria(100);Deltaproteobacteria(99);Myxococcales(97);Myxococcales_unclassified(97);Myxococcales_unclassified(97);	0	1	2	0	0	0	3	0	49	0	0	0	1	0	17.3333	0		Otu00673	0.180741	0.819259			Otu00673
Otu00274	Bacteria(100);Actinobacteria(100);Actinobacteria(100);Streptosporangiales(100);Thermomonosporaceae(100);Actinomadura(100);	52	47	22	21	106	33	6	12	33	0	23	14	40.3333	53.3333	17	12.3333		Otu00674	0.0662029	0.933797			Otu00674	0.104383	0.895617
Otu00511	Bacteria(100);Chloroflexi(100);Ardenticatenia(100);Ardenticatenales(100);Ardenticatenales_unclassified(100);Ardenticatenales_unclassified(100);	27	18	10	16	14	6	9	9	33	7	18	14	18.3333	12	17	13		Otu00675	0.446956	0.553044			Otu00675	0.416324	0.583676
Otu00558	Bacteria(100);Bacteroidetes(100);Sphingobacteriia(100);Sphingobacteriales(100);Chitinophagaceae(100);Flavitalea(99);	42	13	20	20	0	1	14	5	32	4	5	8	25	7	17	5.66667		Otu00676	0.267558	0.732442			Otu00676	0.425064	0.574936
Otu00643	Bacteria(100);Proteobacteria(100);Alphaproteobacteria(100);Rhizobiales(100);Rhizobiales_Incertae_Sedis(98);Bauldia(98);	17	8	24	7	10	4	19	9	23	2	7	7	16.3333	7	17	5.33333		Otu00677	0.459949	0.540051			Otu00677	0.263116	0.736884
Otu00676	Bacteria(100);Acidobacteria(100);Holophagae(100);Subgroup_7(100);Subgroup_7_unclassified(100);Subgroup_7_unclassified(100);	13	15	2	4	14	14	11	13	27	1	10	5	10	10.6667	17	5.33333		Otu00678	0.169581	0.830419			Otu00678	0.137926	0.862074
Otu00721	Bacteria(100);Proteobacteria(100);Alphaproteobacteria(100);Sphingomonadales(100);Sphingomonadaceae(92);Novosphingobium(81);	5	8	8	4	4	7	17	8	26	2	16	9	7	5	17	9		Otu00679	0.0658888	0.934111			Otu00679	0.195538	0.804462
Otu00742	Bacteria(100);Proteobacteria(100);Alphaproteobacteria(100);Rhodospirillales(100);Rhodospirillales_Incertae_Sedis(100);Reyranella(100);	11	11	6	3	4	9	10	12	29	0	10	7	9.33333	5.33333	17	5.66667		Otu00680	0.143736	0.856264			Otu00680	0.464313	0.535687
Otu00745	Bacteria(100);Planctomycetes(100);Phycisphaerae(100);WD2101_soil_group(100);WD2101_soil_group_unclassified(100);WD2101_soil_group_unclassified(100);	4	4	0	3	13	15	10	11	30	7	9	5	2.66667	10.3333	17	7		Otu00681	0.0485474	0.951453	0.951453		Otu00681	0.219756	0.780244
Otu00751	Bacteria(100);Armatimonadetes(100);Armatimonadetes_unclassified(100);Armatimonadetes_unclassified(100);Armatimonadetes_unclassified(100);Armatimonadetes_unclassified(100);	10	2	5	3	8	4	8	12	31	4	20	4	5.66667	5	17	9.33333		Otu00682	0.101873	0.898127			Otu00682	0.239195	0.760805
Otu00808	Bacteria(100);Nitrospirae(100);Nitrospira(100);Nitrospirales(100);0319-6A21(100);0319-6A21_unclassified(100);	6	1	9	6	7	9	9	10	32	0	6	6	5.33333	7.33333	17	4		Otu00683	0.105944	0.894056			Otu00683	0.100975	0.899025
Otu00851	Bacteria(100);Bacteroidetes(100);Cytophagia(100);Order_II(100);Rhodothermaceae(100);Rhodothermaceae_unclassified(100);	11	2	6	10	0	4	6	8	37	1	7	2	6.33333	4.66667	17	3.33333		Otu00684	0.180471	0.819529			Otu00684	0.359336	0.640664
Otu00892	Bacteria(100);SHA-109(100);SHA-109_unclassified(100);SHA-109_unclassified(100);SHA-109_unclassified(100);SHA-109_unclassified(100);	8	3	3	7	7	1	5	12	34	4	4	0	4.66667	5	17	2.66667		Otu00685	0.118914	0.881086			Otu00685	0.193327	0.806673
Otu00931	Bacteria(100);Bacteroidetes(100);Sphingobacteriia(100);Sphingobacteriales(100);Chitinophagaceae(99);Chitinophagaceae_unclassified(97);	8	1	15	1	0	2	10	5	36	2	1	3	8	1	17	2		Otu00686	0.218316	0.781684			Otu00686	0.143932	0.856068
Otu00991	Bacteria(100);Acidobacteria(100);Acidobacteria(100);Subgroup_6(100);Subgroup_6_unclassified(100);Subgroup_6_unclassified(100);	1	6	2	8	4	3	5	5	41	2	0	0	3	5	17	0.666667		Otu00687	0.155771	0.844229			Otu00687	0.0300241	0.969976	0.969976
Otu01031	Bacteria(100);Proteobacteria(100);Betaproteobacteria(100);Burkholderiales(100);Comamonadaceae(100);Comamonadaceae_unclassified(99);	6	0	8	7	0	0	17	18	16	0	0	0	4.66667	2.33333	17	0		Otu00688	0.00377429	0.996226	0.996226		Otu00688	0.18695	0.81305
Otu01097	Bacteria(100);Verrucomicrobia(100);Verrucomicrobiae(100);Verrucomicrobiales(100);Verrucomicrobiaceae(100);Haloferula(100);	7	1	4	2	0	1	9	10	32	0	0	1	4	1	17	0.333333		Otu00689	0.0833715	0.916629			Otu00689	0.18695	0.81305
Otu01229	Bacteria(100);Bacteria_unclassified(100);Bacteria_unclassified(100);Bacteria_unclassified(100);Bacteria_unclassified(100);Bacteria_unclassified(100);	1	0	2	2	1	0	13	7	31	0	0	0	1	1	17	0		Otu00690	0.0457253	0.954275	0.954275		Otu00690	0.0791512	0.920849
Otu00509	Bacteria(100);Actinobacteria(100);Acidimicrobiia(100);Acidimicrobiales(100);Acidimicrobiales_unclassified(98);Acidimicrobiales_unclassified(98);	25	9	7	14	10	23	12	8	30	8	33	3	13.6667	15.6667	16.6667	14.6667		Otu00691	0.37576	0.62424			Otu00691	0.462742	0.537258
Otu00674	Bacteria(100);Proteobacteria(100);Alphaproteobacteria(100);Rhizobiales(100);Hyphomicrobiaceae(66);Rhodoplanes(66);	25	7	14	17	2	4	13	13	24	2	1	7	15.3333	7.66667	16.6667	3.33333		Otu00692	0.422507	0.577493			Otu00692	0.219829	0.780171
Otu00850	Bacteria(100);Proteobacteria(100);Betaproteobacteria(100);B1-7BS(98);B1-7BS_unclassified(98);B1-7BS_unclassified(98);	14	0	15	4	8	1	8	15	27	0	1	2	9.66667	4.33333	16.6667	1		Otu00693	0.197813	0.802187			Otu00693	0.0945018	0.905498
Otu00865	Bacteria(100);Proteobacteria(100);Alphaproteobacteria(100);Rhodospirillales(100);AKYH478(100);AKYH478_unclassified(100);	8	8	5	4	4	6	10	2	38	2	0	5	7	4.66667	16.6667	2.33333		Otu00694	0.213787	0.786213			Otu00694	0.109086	0.890914
Otu00984	Bacteria(100);Chloroflexi(97);Anaerolineae(80);Anaerolineales(80);Anaerolineaceae(80);Anaerolineaceae_unclassified(80);	1	1	1	2	8	3	10	7	33	2	8	1	1	4.33333	16.6667	3.66667		Otu00695	0.064546	0.935454			Otu00695	0.413782	0.586218
Otu00354	Bacteria(100);Proteobacteria(100);Gammaproteobacteria(100);Gammaproteobacteria_unclassified(100);Gammaproteobacteria_unclassified(100);Gammaproteobacteria_unclassified(100);	54	8	11	7	8	6	14	13	22	22	91	19	24.3333	7	16.3333	44		Otu00696	0.312469	0.687531			Otu00696	0.0954213	0.904579
Otu00490	Bacteria(100);Gemmatimonadetes(100);Gemmatimonadetes(100);Gemmatimonadales(100);Gemmatimonadaceae(100);Gemmatimonadaceae_unclassified(100);	19	17	22	18	27	18	9	11	29	5	8	6	19.3333	21	16.3333	6.33333		Otu00697	0.334745	0.665255			Otu00697	0.00468742	0.995313	0.995313
Otu00590	Bacteria(100);Actinobacteria(100);Actinobacteria(100);Pseudonocardiales(97);Pseudonocardiaceae(97);Crossiella(95);	28	18	9	9	11	3	1	5	43	11	2	12	18.3333	7.66667	16.3333	8.33333		Otu00698	0.448354	0.551646			Otu00698	0.437645	0.562355
Otu00686	Bacteria(100);Proteobacteria(100);Gammaproteobacteria(100);Pseudomonadales(100);Pseudomonadaceae(100);Cellvibrio(100);	42	1	26	6	0	1	12	4	33	0	0	0	23	2.33333	16.3333	0		Otu00699	0.3372	0.6628			Otu00699	0.138535	0.861465
Otu00687	Bacteria(100);Planctomycetes(100);Phycisphaerae(100);WD2101_soil_group(100);WD2101_soil_group_unclassified(100);WD2101_soil_group_unclassified(100);	14	6	11	7	6	5	7	9	33	4	16	7	10.3333	6	16.3333	9		Otu00700	0.263562	0.736438			Otu00700	0.228731	0.771269
Otu00690	Bacteria(100);Acidobacteria(100);Acidobacteria(100);Subgroup_6(100);Subgroup_6_unclassified(100);Subgroup_6_unclassified(100);	7	5	9	7	21	9	10	9	30	5	7	5	7	12.3333	16.3333	5.66667		Otu00701	0.124823	0.875177			Otu00701	0.103076	0.896924
Otu00732	Bacteria(100);Planctomycetes(100);Planctomycetacia(100);Planctomycetales(100);Planctomycetaceae(100);Planctomyces(100);	14	6	6	6	1	12	10	8	31	1	11	7	8.66667	6.33333	16.3333	6.33333		Otu00702	0.191323	0.808677			Otu00702	0.5	0.5
Otu00794	Bacteria(100);Proteobacteria(100);Gammaproteobacteria(100);Gammaproteobacteria_unclassified(100);Gammaproteobacteria_unclassified(100);Gammaproteobacteria_unclassified(100);	8	0	14	2	5	3	11	10	28	1	10	11	7.33333	3.33333	16.3333	7.33333		Otu00703	0.137148	0.862852			Otu00703	0.146072	0.853928
Otu00810	Bacteria(100);Acidobacteria(100);Acidobacteria(100);Subgroup_3(100);Unknown_Family(100);Bryobacter(100);	5	11	6	7	5	6	10	8	31	5	5	2	7.33333	6	16.3333	4		Otu00704	0.150573	0.849427			Otu00704	0.0791512	0.920849
Otu00862	Bacteria(100);Verrucomicrobia(100);OPB35_soil_group(100);OPB35_soil_group_unclassified(100);OPB35_soil_group_unclassified(100);OPB35_soil_group_unclassified(100);	8	1	8	4	1	1	4	4	41	6	11	3	5.66667	2	16.3333	6.66667		Otu00705	0.221657	0.778343			Otu00705	0.0699378	0.930062
Otu00903	Bacteria(100);Planctomycetes(100);Planctomycetacia(100);Planctomycetales(100);Planctomycetaceae(100);Planctomyces(100);	8	1	6	19	0	2	12	10	27	1	1	0	5	7	16.3333	0.666667		Otu00706	0.0601146	0.939885			Otu00706	0.176668	0.823332
Otu00943	Bacteria(100);Proteobacteria(100);Deltaproteobacteria(100);Myxococcales(100);Phaselicystidaceae(100);Phaselicystis(100);	7	1	9	8	0	2	10	2	37	1	2	3	5.66667	3.33333	16.3333	2		Otu00707	0.19076	0.80924			Otu00707	0.30913	0.69087
Otu01079	Bacteria(100);Bacteroidetes(100);Cytophagia(100);Cytophagales(100);Cytophagaceae(100);Ohtaekwangia(100);	2	0	7	3	0	0	7	5	37	0	7	0	3	1	16.3333	2.33333		Otu00708	0.137595	0.862405			Otu00708	0.313597	0.686403
Otu01136	Bacteria(100);Verrucomicrobia(100);Spartobacteria(100);Chthoniobacterales(100);Chthoniobacteraceae(100);Chthoniobacter(100);	4	2	4	4	0	0	6	9	34	0	1	0	3.33333	1.33333	16.3333	0.333333		Otu00709	0.108962	0.891038			Otu00709	0.253579	0.746421
Otu01147	Bacteria(100);Gemmatimonadetes(100);Gemmatimonadetes(100);BD2-11_terrestrial_group(100);BD2-11_terrestrial_group_unclassified(100);BD2-11_terrestrial_group_unclassified(100);	2	0	1	4	1	1	10	12	27	0	2	3	1	2	16.3333	1.66667		Otu00710	0.023389	0.976611	0.976611		Otu00710	0.407451	0.592549
Otu00326	Bacteria(100);Proteobacteria(100);Alphaproteobacteria(100);Rhizobiales(100);Rhizobiales_unclassified(100);Rhizobiales_unclassified(100);	50	20	14	33	30	20	4	12	32	8	54	31	28	27.6667	16	31		Otu00711	0.218396	0.781604			Otu00711	0.41081	0.58919
Otu00630	Bacteria(100);Gemmatimonadetes(100);Gemmatimonadetes(100);AT425-EubC11_terrestrial_group(100);AT425-EubC11_terrestrial_group_unclassified(100);AT425-EubC11_terrestrial_group_unclassified(100);	4	16	7	3	12	14	9	8	31	12	19	4	9	9.66667	16	11.6667		Otu00712	0.223924	0.776076			Otu00712	0.367209	0.632791
Otu00735	Bacteria(100);Proteobacteria(100);Deltaproteobacteria(100);Myxococcales(100);Nannocystaceae(100);Enhygromyxa(100);	9	3	16	12	6	12	4	4	40	2	3	1	9.33333	10	16	2		Otu00713	0.312025	0.687975			Otu00713	0.00920555	0.990794	0.990794
Otu00757	Bacteria(100);Bacteroidetes(100);Cytophagia(100);Order_II(100);Rhodothermaceae(100);Rhodothermaceae_unclassified(87);	17	2	11	13	4	2	14	9	25	4	4	5	10	6.33333	16	4.33333		Otu00714	0.20176	0.79824			Otu00714	0.293957	0.706043
Otu00844	Bacteria(100);Chloroflexi(100);Ktedonobacteria(100);C0119(100);C0119_unclassified(100);C0119_unclassified(100);	6	5	4	7	12	4	5	13	30	2	2	5	5	7.66667	16	3		Otu00715	0.105516	0.894484			Otu00715	0.0699378	0.930062
Otu00853	Bacteria(100);Acidobacteria(100);Holophagae(100);Subgroup_10(100);Subgroup_10_unclassified(100);Subgroup_10_unclassified(100);	4	3	3	7	6	8	5	5	38	5	9	1	3.33333	7	16	5		Otu00716	0.15693	0.84307			Otu00716	0.22405	0.77595
Otu00859	Bacteria(100);Proteobacteria(100);Deltaproteobacteria(100);Desulfobacterales(100);Nitrospinaceae(100);Candidatus_Entotheonella(100);	5	6	7	5	4	2	11	3	34	2	10	4	6	3.66667	16	5.33333		Otu00717	0.171613	0.828387			Otu00717	0.275292	0.724708
Otu00961	Bacteria(100);Armatimonadetes(100);Armatimonadetes_unclassified(100);Armatimonadetes_unclassified(100);Armatimonadetes_unclassified(100);Armatimonadetes_unclassified(100);	7	4	3	4	3	2	8	9	31	1	3	5	4.66667	3	16	3		Otu00718	0.105112	0.894888			Otu00718	0.5	0.5
Otu00963	Bacteria(100);Acidobacteria(100);Acidobacteria(100);Subgroup_17(100);Subgroup_17_unclassified(100);Subgroup_17_unclassified(100);	5	4	6	3	5	3	9	9	30	1	2	3	5	3.66667	16	2		Otu00719	0.0961914	0.903809			Otu00719	0.0658888	0.934111
Otu01041	Bacteria(100);Chloroflexi(100);Anaerolineae(100);Anaerolineales(100);Anaerolineaceae(100);Anaerolineaceae_unclassified(100);	4	0	7	7	1	1	9	3	36	1	1	1	3.66667	3	16	1		Otu00720	0.149627	0.850373			Otu00720	0.18695	0.81305
Otu01106	Bacteria(100);Verrucomicrobia(100);Spartobacteria(100);Chthoniobacterales(100);Chthoniobacteraceae(100);Chthoniobacter(100);	4	0	10	3	1	0	5	10	33	0	0	1	4.66667	1.33333	16	0.333333		Otu00721	0.140435	0.859565			Otu00721	0.174321	0.825679
Otu01369	Bacteria(100);Verrucomicrobia(100);Verrucomicrobia_unclassified(100);Verrucomicrobia_unclassified(100);Verrucomicrobia_unclassified(100);Verrucomicrobia_unclassified(100);	0	0	0	0	0	0	11	7	30	0	0	0	0	0	16	0		Otu00722	0.0435692	0.956431	0.956431		Otu00722
Otu00489	Bacteria(100);Actinobacteria(100);Thermoleophilia(100);Solirubrobacterales(100);Solirubrobacterales_unclassified(54);Solirubrobacterales_unclassified(54);	14	5	2	11	29	5	11	4	32	5	41	30	7	15	15.6667	25.3333		Otu00723	0.198662	0.801338			Otu00723	0.233393	0.766607
Otu00641	Bacteria(100);Chloroflexi(100);Caldilineae(100);Caldilineales(100);Caldilineaceae(100);Litorilinea(100);	10	6	13	13	10	8	10	5	32	2	20	8	9.66667	10.3333	15.6667	10		Otu00724	0.260469	0.739531			Otu00724	0.477238	0.522762
Otu00715	Bacteria(100);Planctomycetes(100);Planctomycetacia(100);Planctomycetales(100);Planctomycetaceae(100);Planctomyces(100);	24	4	11	7	6	7	5	7	35	0	8	2	13	6.66667	15.6667	3.33333		Otu00725	0.412657	0.587343			Otu00725	0.12076	0.87924
Otu00760	Bacteria(100);Chloroflexi(100);S085(100);S085_unclassified(100);S085_unclassified(100);S085_unclassified(100);	10	2	4	5	22	6	10	5	32	2	6	5	5.33333	11	15.6667	4.33333		Otu00726	0.148743	0.851257			Otu00726	0.151226	0.848774
Otu00816	Bacteria(100);Armatimonadetes(95);Armatimonadetes_unclassified(95);Armatimonadetes_unclassified(95);Armatimonadetes_unclassified(95);Armatimonadetes_unclassified(95);	3	6	1	5	14	6	8	3	36	2	10	6	3.33333	8.33333	15.6667	6		Otu00727	0.15006	0.84994			Otu00727	0.279566	0.720434
Otu01004	Bacteria(100);Proteobacteria(100);Deltaproteobacteria(100);Myxococcales(100);Phaselicystidaceae(100);Phaselicystis(100);	6	3	5	3	2	3	2	7	38	2	4	1	4.66667	2.66667	15.6667	2.33333		Otu00728	0.192612	0.807388			Otu00728	0.370761	0.629239
Otu01115	Bacteria(100);Proteobacteria(100);Alphaproteobacteria(100);Caulobacterales(100);Hyphomonadaceae(100);Woodsholea(100);	4	1	11	2	0	1	0	4	43	0	0	0	5.33333	1	15.6667	0		Otu00729	0.251163	0.748837			Otu00729	0.0791512	0.920849
Otu00435	Bacteria(100);Actinobacteria(100);Actinobacteria_unclassified(100);Actinobacteria_unclassified(100);Actinobacteria_unclassified(100);Actinobacteria_unclassified(100);	26	20	8	23	34	17	13	11	22	5	30	13	18	24.6667	15.3333	16		Otu00730	0.346487	0.653513			Otu00730	0.192518	0.807482
Otu00451	Bacteria(100);Bacteroidetes(100);Cytophagia(100);Cytophagales(100);Cytophagaceae(100);Adhaeribacter(100);	3	17	11	9	24	49	11	13	22	15	20	17	10.3333	27.3333	15.3333	17.3333		Otu00731	0.198678	0.801322			Otu00731	0.221463	0.778537
Otu00619	Bacteria(100);Gemmatimonadetes(100);Gemmatimonadetes(100);AT425-EubC11_terrestrial_group(100);AT425-EubC11_terrestrial_group_unclassified(100);AT425-EubC11_terrestrial_group_unclassified(100);	15	10	5	6	8	19	9	4	33	3	19	12	10	11	15.3333	11.3333		Otu00732	0.300477	0.699523			Otu00732	0.479675	0.520325
Otu00680	Bacteria(100);Proteobacteria(100);Alphaproteobacteria(100);Rhizobiales(100);Rhizobiales_unclassified(79);Rhizobiales_unclassified(79);	21	5	15	14	8	6	13	5	28	3	0	9	13.6667	9.33333	15.3333	4		Otu00733	0.42442	0.57558			Otu00733	0.104987	0.895013
Otu00733	Bacteria(100);Chloroflexi(100);S085(100);S085_unclassified(100);S085_unclassified(100);S085_unclassified(100);	5	5	3	7	18	9	6	10	30	5	13	2	4.33333	11.3333	15.3333	6.66667		Otu00734	0.107017	0.892983			Otu00734	0.189119	0.810881
Otu00761	Bacteria(100);Planctomycetes(100);Planctomycetacia(100);Planctomycetales(100);Planctomycetaceae(100);Gemmata(100);	13	5	2	8	4	12	11	4	31	0	15	4	6.66667	8	15.3333	6.33333		Otu00735	0.188527	0.811473			Otu00735	0.378836	0.621164
Otu00805	Bacteria(100);Acidobacteria(100);Acidobacteria(100);Subgroup_4(100);DS-100(100);DS-100_unclassified(100);	13	12	2	6	12	3	11	6	29	3	4	1	9	7	15.3333	2.66667		Otu00736	0.231645	0.768355			Otu00736	0.0975989	0.902401
Otu00869	Bacteria(100);Proteobacteria(100);Betaproteobacteria(100);TRA3-20(100);TRA3-20_unclassified(100);TRA3-20_unclassified(100);	2	3	4	1	20	6	12	6	28	3	4	2	3	9	15.3333	3		Otu00737	0.0673244	0.932676			Otu00737	0.176528	0.823472
Otu01192	Bacteria(100);Verrucomicrobia(100);Verrucomicrobiae(100);Verrucomicrobiales(100);Verrucomicrobiaceae(100);Prosthecobacter(100);	5	0	7	1	0	0	8	3	35	1	0	0	4	0.333333	15.3333	0.333333		Otu00738	0.163449	0.836551			Otu00738	0.5	0.5
Otu01307	Bacteria(100);Proteobacteria(100);Gammaproteobacteria(100);Gammaproteobacteria_unclassified(100);Gammaproteobacteria_unclassified(100);Gammaproteobacteria_unclassified(100);	2	0	2	0	0	0	5	3	38	0	0	1	1.33333	0	15.3333	0.333333		Otu00739	0.142782	0.857218			Otu00739	0.18695	0.81305
Otu01345	Bacteria(100);Proteobacteria(94);Proteobacteria_unclassified(94);Proteobacteria_unclassified(94);Proteobacteria_unclassified(94);Proteobacteria_unclassified(94);	3	0	0	0	0	0	6	6	34	0	0	0	1	0	15.3333	0		Otu00740	0.100738	0.899262			Otu00740
Otu00419	Bacteria(100);Actinobacteria(100);TakashiAC-B11(100);TakashiAC-B11_unclassified(100);TakashiAC-B11_unclassified(100);TakashiAC-B11_unclassified(100);	15	24	7	14	33	32	11	3	31	12	39	8	15.3333	26.3333	15	19.6667		Otu00741	0.487072	0.512928			Otu00741	0.297025	0.702975
Otu00436	Bacteria(100);Proteobacteria(100);Alphaproteobacteria(100);Rhizobiales(100);Hyphomicrobiaceae(96);Hyphomicrobiaceae_unclassified(94);	36	30	37	18	16	16	20	6	19	2	9	12	34.3333	16.6667	15	7.66667		Otu00742	0.0090883	0.990912	0.990912		Otu00742	0.0207024	0.979298	0.979298
Otu00483	Bacteria(100);Actinobacteria(100);Thermoleophilia(100);Gaiellales(100);Gaiellales_unclassified(93);Gaiellales_unclassified(93);	21	16	9	21	37	11	9	9	27	7	21	4	15.3333	23	15	10.6667		Otu00743	0.481987	0.518013			Otu00743	0.125727	0.874273
Otu00605	Bacteria(100);Proteobacteria(100);Alphaproteobacteria(100);Sphingomonadales(100);Erythrobacteraceae(98);Altererythrobacter(98);	24	9	20	15	5	7	4	11	30	2	13	7	17.6667	9	15	7.33333		Otu00744	0.390513	0.609487			Otu00744	0.362329	0.637671
Otu00655	Bacteria(100);Proteobacteria(100);Deltaproteobacteria(100);Myxococcales(100);Haliangiaceae(100);Haliangium(100);	9	5	31	8	0	1	11	13	21	3	18	14	15	3	15	11.6667		Otu00745	0.5	0.5			Otu00745	0.0836031	0.916397
Otu00770	Bacteria(100);Proteobacteria(100);Betaproteobacteria(100);TRA3-20(100);TRA3-20_unclassified(100);TRA3-20_unclassified(100);	8	8	2	6	3	15	1	1	43	11	6	3	6	8	15	6.66667		Otu00746	0.279556	0.720444			Otu00746	0.385858	0.614142
Otu00785	Bacteria(100);Proteobacteria(100);Betaproteobacteria(100);Burkholderiales(100);Comamonadaceae(100);Comamonadaceae_unclassified(87);	21	6	3	3	3	0	7	6	32	6	7	10	10	2	15	7.66667		Otu00747	0.324291	0.675709			Otu00747	0.0111349	0.988865	0.988865
Otu00815	Bacteria(100);Gemmatimonadetes(100);Gemmatimonadetes(100);Gemmatimonadales(100);Gemmatimonadaceae(100);Gemmatimonas(100);	3	7	3	9	9	10	13	6	26	4	7	3	4.33333	9.33333	15	4.66667		Otu00748	0.075276	0.924724			Otu00748	0.0100461	0.989954	0.989954
Otu00840	Bacteria(100);Bacteroidetes(100);Flavobacteriia(100);Flavobacteriales(100);Flavobacteriaceae(100);Flavobacterium(100);	50	0	1	0	0	0	41	4	0	0	0	0	17	0	15	0		Otu00749	0.46442	0.53558			Otu00749
Otu00898	Bacteria(100);Proteobacteria(100);Alphaproteobacteria(100);Rhodospirillales(100);DA111(100);DA111_unclassified(100);	3	7	5	4	11	5	5	7	33	1	4	3	5	6.66667	15	2.66667		Otu00750	0.16657	0.83343			Otu00750	0.0824615	0.917539
Otu00908	Bacteria(100);Bacteria_unclassified(100);Bacteria_unclassified(100);Bacteria_unclassified(100);Bacteria_unclassified(100);Bacteria_unclassified(100);	10	4	1	6	3	9	13	12	20	2	3	3	5	6	15	2.66667		Otu00751	0.0259898	0.97401	0.97401		Otu00751	0.0658888	0.934111
Otu00948	Bacteria(100);Bacteria_unclassified(100);Bacteria_unclassified(100);Bacteria_unclassified(100);Bacteria_unclassified(100);Bacteria_unclassified(100);	4	2	3	1	5	4	6	7	32	4	6	8	3	3.33333	15	6		Otu00752	0.115988	0.884012			Otu00752	0.0924246	0.907575
Otu01009	Bacteria(100);Proteobacteria(99);Deltaproteobacteria(96);Deltaproteobacteria_unclassified(96);Deltaproteobacteria_unclassified(96);Deltaproteobacteria_unclassified(96);	1	6	9	3	1	0	4	5	36	0	1	9	5.33333	1.33333	15	3.33333		Otu00753	0.209884	0.790116			Otu00753	0.26954	0.73046
Otu01036	Bacteria(100);Acidobacteria(100);Acidobacteria(100);Subgroup_25(100);Subgroup_25_unclassified(100);Subgroup_25_unclassified(100);	3	2	4	6	1	1	7	3	35	1	6	3	3	2.66667	15	3.33333		Otu00754	0.149902	0.850098			Otu00754	0.389025	0.610975
Otu01092	Bacteria(100);Bacteroidetes(100);Cytophagia(100);Cytophagales(100);Cytophagaceae(100);Ohtaekwangia(100);	0	0	15	3	2	0	13	10	22	0	0	3	5	1.66667	15	1		Otu00755	0.0900385	0.909961			Otu00755	0.321665	0.678335
Otu01198	Bacteria(100);Proteobacteria(100);Alphaproteobacteria(100);Rhizobiales(100);Phyllobacteriaceae(99);Phyllobacteriaceae_unclassified(99);	2	0	6	4	0	0	10	2	33	0	0	2	2.66667	1.33333	15	0.666667		Otu00756	0.131094	0.868906			Otu00756	0.338934	0.661066
Otu00011	Bacteria(100);Proteobacteria(100);Gammaproteobacteria(100);Enterobacteriales(100);Enterobacteriaceae(100);Salmonella(80);	457	45	23	11	3	7	22	13	9	4	81	342	175	7	14.6667	142.333		Otu00757	0.159786	0.840214			Otu00757	0.128221	0.871779
Otu00512	Bacteria(100);Actinobacteria(100);Acidimicrobiia(100);Acidimicrobiales(100);Iamiaceae(100);Iamia(100);	28	10	13	13	12	11	9	10	25	7	29	13	17	12	14.6667	16.3333		Otu00758	0.387091	0.612909			Otu00758	0.273403	0.726597
Otu00649	Bacteria(100);Chloroflexi(100);Thermomicrobia(100);JG30-KF-CM45(100);JG30-KF-CM45_unclassified(100);JG30-KF-CM45_unclassified(100);	11	7	9	17	6	9	8	0	36	2	18	12	9	10.6667	14.6667	10.6667		Otu00759	0.316425	0.683575			Otu00759	0.5	0.5
Otu00666	Bacteria(100);Gemmatimonadetes(100);Gemmatimonadetes(100);S0134_terrestrial_group(100);S0134_terrestrial_group_unclassified(100);S0134_terrestrial_group_unclassified(100);	10	13	8	9	12	6	9	6	29	3	19	8	10.3333	9	14.6667	10		Otu00760	0.293916	0.706084			Otu00760	0.426101	0.573899
Otu00684	Bacteria(100);Planctomycetes(100);Phycisphaerae(100);WD2101_soil_group(100);WD2101_soil_group_unclassified(100);WD2101_soil_group_unclassified(100);	19	2	7	8	6	8	11	14	19	11	14	7	9.33333	7.33333	14.6667	10.6667		Otu00761	0.195795	0.804205			Otu00761	0.0966889	0.903311
Otu00740	Bacteria(100);Acidobacteria(100);Acidobacteria(100);Subgroup_6(100);Subgroup_6_unclassified(100);Subgroup_6_unclassified(100);	11	10	5	13	14	1	6	7	31	1	7	6	8.66667	9.33333	14.6667	4.66667		Otu00762	0.256783	0.743217			Otu00762	0.182478	0.817522
Otu00755	Bacteria(100);Gemmatimonadetes(100);Gemmatimonadetes(100);AT425-EubC11_terrestrial_group(100);AT425-EubC11_terrestrial_group_unclassified(100);AT425-EubC11_terrestrial_group_unclassified(100);	12	9	9	6	5	6	10	6	28	7	6	6	10	5.66667	14.6667	6.33333		Otu00763	0.266251	0.733749			Otu00763	0.1151	0.8849
Otu00765	Bacteria(100);Proteobacteria(100);Gammaproteobacteria(100);Xanthomonadales(80);Xanthomonadales_Incertae_Sedis(77);Steroidobacter(77);	5	4	20	6	0	2	11	6	27	1	22	5	9.66667	2.66667	14.6667	9.33333		Otu00764	0.287001	0.712999			Otu00764	0.187218	0.812782
Otu00915	Bacteria(100);Proteobacteria(100);Gammaproteobacteria(100);Oceanospirillales(78);Oceanospirillaceae(78);Pseudospirillum(78);	6	3	13	1	0	1	6	4	34	2	12	3	7.33333	0.666667	14.6667	5.66667		Otu00765	0.254533	0.745467			Otu00765	0.0964473	0.903553
Otu00999	Bacteria(100);Acidobacteria(100);Holophagae(100);Subgroup_10(100);ABS-19(100);ABS-19_unclassified(100);	5	3	7	10	2	0	13	4	27	0	3	2	5	4	14.6667	1.66667		Otu00766	0.113836	0.886164			Otu00766	0.251881	0.748119
Otu01060	Bacteria(100);Proteobacteria(100);Alphaproteobacteria(100);Rhodospirillales(100);MNC12(100);MNC12_unclassified(100);	10	2	4	0	4	0	13	2	29	4	0	2	5.33333	1.33333	14.6667	2		Otu00767	0.159261	0.840739			Otu00767	0.362329	0.637671
Otu01125	Bacteria(100);Verrucomicrobia(100);Spartobacteria(100);Chthoniobacterales(100);Chthoniobacteraceae(100);Chthoniobacter(100);	6	1	3	3	2	6	6	6	32	0	0	0	3.33333	3.66667	14.6667	0		Otu00768	0.133337	0.866663			Otu00768	0.0189983	0.981002	0.981002
Otu01297	Bacteria(100);Proteobacteria(100);Gammaproteobacteria(97);Gammaproteobacteria_unclassified(97);Gammaproteobacteria_unclassified(97);Gammaproteobacteria_unclassified(97);	3	1	4	0	0	0	10	2	32	0	0	0	2.66667	0	14.6667	0		Otu00769	0.126917	0.873083			Otu00769
Otu01298	Bacteria(100);Bacteroidetes(100);Flavobacteriia(100);Flavobacteriales(100);Cryomorphaceae(100);Owenweeksia(100);	2	0	5	0	0	0	13	4	27	0	0	1	2.33333	0	14.6667	0.333333		Otu00770	0.073023	0.926977			Otu00770	0.18695	0.81305
Otu00285	Bacteria(100);Proteobacteria(100);Alphaproteobacteria(100);Rhizobiales(100);Phyllobacteriaceae(100);Phyllobacteriaceae_unclassified(100);	76	42	46	37	35	28	29	3	11	7	39	5	54.6667	33.3333	14.3333	17		Otu00771	0.0189083	0.981092	0.981092		Otu00771	0.111735	0.888265
Otu00454	Bacteria(100);Actinobacteria(100);Actinobacteria(100);Frankiales(100);Geodermatophilaceae(100);Blastococcus(80);	49	15	4	31	20	4	10	9	24	3	33	7	22.6667	18.3333	14.3333	14.3333		Otu00772	0.296704	0.703296			Otu00772	0.380131	0.619869
Otu00549	Bacteria(100);Actinobacteria(100);Acidimicrobiia(100);Acidimicrobiales(100);Acidimicrobiales_unclassified(100);Acidimicrobiales_unclassified(100);	57	6	0	19	13	6	3	10	30	3	8	12	21	12.6667	14.3333	7.66667		Otu00773	0.376694	0.623306			Otu00773	0.16771	0.83229
Otu00777	Bacteria(100);Gemmatimonadetes(100);Gemmatimonadetes(100);Gemmatimonadales(100);Gemmatimonadaceae(100);Gemmatimonadaceae_unclassified(100);	13	3	5	8	16	3	11	6	26	7	5	3	7	9	14.3333	5		Otu00774	0.168914	0.831086			Otu00774	0.184691	0.815309
Otu00806	Bacteria(100);Proteobacteria(100);Alphaproteobacteria(100);Rhizobiales(100);KF-JG30-B3(100);KF-JG30-B3_unclassified(100);	5	4	1	1	11	8	5	8	30	6	19	4	3.33333	6.66667	14.3333	9.66667		Otu00775	0.119879	0.880121			Otu00775	0.308996	0.691004
Otu00855	Bacteria(100);Actinobacteria(100);Acidimicrobiia(100);Acidimicrobiales(100);Acidimicrobiales_unclassified(100);Acidimicrobiales_unclassified(100);	14	3	6	11	5	2	4	7	32	4	2	3	7.66667	6	14.3333	3		Otu00776	0.259997	0.740003			Otu00776	0.165033	0.834967
Otu00953	Bacteria(100);Proteobacteria(100);Deltaproteobacteria(100);Myxococcales(100);Haliangiaceae(100);Haliangium(100);	4	13	6	2	4	1	10	7	26	6	0	2	7.66667	2.33333	14.3333	2.66667		Otu00777	0.181446	0.818554			Otu00777	0.436988	0.563012
Otu01017	Bacteria(100);Acidobacteria(100);Acidobacteria(100);Subgroup_6(100);Subgroup_6_unclassified(100);Subgroup_6_unclassified(100);	5	5	1	7	1	2	4	9	30	0	4	6	3.66667	3.33333	14.3333	3.33333		Otu00778	0.128535	0.871465			Otu00778	0.5	0.5
Otu01102	Bacteria(100);Chloroflexi(100);Anaerolineae(100);Anaerolineales(100);Anaerolineaceae(100);Anaerolineaceae_unclassified(100);	0	2	3	1	5	6	16	3	24	5	1	1	1.66667	4	14.3333	2.33333		Otu00779	0.0549185	0.945081			Otu00779	0.228626	0.771374
Otu01121	Bacteria(100);Bacteroidetes(100);Cytophagia(100);Cytophagales(100);Cytophagaceae(99);Cytophagaceae_unclassified(99);	0	2	15	5	0	0	8	17	18	0	0	0	5.66667	1.66667	14.3333	0		Otu00780	0.100763	0.899237			Otu00780	0.18695	0.81305
Otu01138	Bacteria(100);Verrucomicrobia(100);OPB35_soil_group(100);OPB35_soil_group_unclassified(100);OPB35_soil_group_unclassified(100);OPB35_soil_group_unclassified(100);	9	2	1	3	4	0	11	10	22	1	1	0	4	2.33333	14.3333	0.666667		Otu00781	0.0438723	0.956128	0.956128		Otu00781	0.1262	0.8738
Otu01210	Bacteria(100);Verrucomicrobia(100);OPB35_soil_group(100);OPB35_soil_group_unclassified(100);OPB35_soil_group_unclassified(100);OPB35_soil_group_unclassified(100);	3	2	3	1	2	2	12	10	21	3	0	0	2.66667	1.66667	14.3333	1		Otu00782	0.0132431	0.986757	0.986757		Otu00782	0.280719	0.719281
Otu00246	Bacteria(100);Proteobacteria(100);Gammaproteobacteria(100);Xanthomonadales(100);Xanthomonadaceae(100);Stenotrophomonas(100);	111	0	29	0	36	1	1	10	31	0	189	4	46.6667	12.3333	14	64.3333		Otu00783	0.198079	0.801921			Otu00783	0.229275	0.770725
Otu00413	Bacteria(100);Actinobacteria(100);Actinobacteria(100);Micrococcales(100);Cellulomonadaceae(100);Cellulomonas(97);	35	17	5	26	20	29	15	6	21	9	27	23	19	25	14	19.6667		Otu00784	0.317495	0.682505			Otu00784	0.214412	0.785588
Otu00503	Bacteria(100);Actinobacteria(100);Actinobacteria(100);Propionibacteriales(100);Nocardioidaceae(100);Nocardioides(98);	25	14	3	18	17	17	11	9	22	5	28	15	14	17.3333	14	16		Otu00785	0.5	0.5			Otu00785	0.425619	0.574381
Otu00627	Bacteria(100);Actinobacteria(100);Acidimicrobiia(100);Acidimicrobiales(100);OM1_clade(100);OM1_clade_unclassified(100);	9	7	8	13	21	9	6	8	28	3	21	7	8	14.3333	14	10.3333		Otu00786	0.221266	0.778734			Otu00786	0.285734	0.714266
Otu00651	Bacteria(100);Actinobacteria(100);Actinobacteria(100);Micromonosporales(100);Micromonosporaceae(100);Micromonosporaceae_unclassified(100);	7	6	2	21	26	12	3	5	34	1	16	2	5	19.6667	14	6.33333		Otu00787	0.2123	0.7877			Otu00787	0.0516892	0.948311
Otu00763	Bacteria(100);Gemmatimonadetes(100);Gemmatimonadetes(100);Gemmatimonadales(100);Gemmatimonadaceae(100);Gemmatimonadaceae_unclassified(100);	20	1	33	5	0	0	8	6	28	0	5	3	18	1.66667	14	2.66667		Otu00788	0.374287	0.625713			Otu00788	0.337259	0.662741
Otu00809	Bacteria(100);Planctomycetes(100);Planctomycetacia(100);Planctomycetales(100);Planctomycetaceae(100);Pir4_lineage(97);	5	2	20	15	3	6	5	3	34	2	0	6	9	8	14	2.66667		Otu00789	0.342568	0.657432			Otu00789	0.127335	0.872665
Otu00857	Bacteria(100);Planctomycetes(100);Planctomycetacia(100);Planctomycetales(100);Planctomycetaceae(100);Planctomyces(100);	12	2	5	10	6	8	9	3	30	1	6	1	6.33333	8	14	2.66667		Otu00790	0.214105	0.785895			Otu00790	0.0290814	0.970919	0.970919
Otu00858	Bacteria(100);Gemmatimonadetes(100);Gemmatimonadetes(100);Gemmatimonadales(100);Gemmatimonadaceae(100);Gemmatimonadaceae_unclassified(100);	7	9	7	9	5	3	4	8	30	5	3	3	7.66667	5.66667	14	3.66667		Otu00791	0.239248	0.760752			Otu00791	0.174321	0.825679
Otu00901	Bacteria(100);Acidobacteria(100);Acidobacteria(100);Subgroup_6(100);Subgroup_6_unclassified(100);Subgroup_6_unclassified(100);	6	7	4	3	10	8	8	9	25	3	3	2	5.66667	7	14	2.66667		Otu00792	0.104736	0.895264			Otu00792	0.054505	0.945495
Otu00989	Bacteria(100);Proteobacteria(100);Alphaproteobacteria(100);Rhodospirillales(100);DA111(100);DA111_unclassified(100);	6	4	3	3	8	4	7	12	23	0	1	6	4.33333	5	14	2.33333		Otu00793	0.0573479	0.942652			Otu00793	0.16473	0.83527
Otu01059	Bacteria(100);Bacteroidetes(100);Flavobacteriia(100);Flavobacteriales(100);Flavobacteriaceae(100);Chryseobacterium(100);	17	0	3	8	0	0	3	39	0	0	0	0	6.66667	2.66667	14	0		Otu00794	0.308938	0.691062			Otu00794	0.18695	0.81305
Otu01225	Bacteria(100);Chloroflexi(99);Anaerolineae(97);Anaerolineales(97);Anaerolineaceae(97);Anaerolineaceae_unclassified(97);	3	0	10	3	0	0	18	4	20	0	0	0	4.33333	1	14	0		Otu00795	0.0866214	0.913379			Otu00795	0.18695	0.81305
Otu01228	Bacteria(100);Acidobacteria(100);Acidobacteria(100);Subgroup_4(100);11-24(100);11-24_unclassified(100);	1	1	6	3	1	1	10	17	15	1	0	1	2.66667	1.66667	14	0.666667		Otu00796	0.00657904	0.993421	0.993421		Otu00796	0.125408	0.874592
Otu01273	Bacteria(100);Proteobacteria(100);Deltaproteobacteria(100);GR-WP33-30(100);GR-WP33-30_unclassified(100);GR-WP33-30_unclassified(100);	3	2	2	3	1	0	4	4	34	0	0	1	2.33333	1.33333	14	0.333333		Otu00797	0.154195	0.845805			Otu00797	0.174321	0.825679
Otu00449	Bacteria(100);Bacteroidetes(100);Sphingobacteriia(100);Sphingobacteriales(100);Sphingobacteriaceae(100);Olivibacter(93);	131	3	1	5	0	0	18	4	19	27	2	3	45	1.66667	13.6667	10.6667		Otu00798	0.25456	0.74544			Otu00798	0.170627	0.829373
Otu00570	Bacteria(100);Planctomycetes(100);Planctomycetacia(100);Planctomycetales(100);Planctomycetaceae(100);Singulisphaera(60);	18	12	3	19	17	24	15	5	21	6	11	8	11	20	13.6667	8.33333		Otu00799	0.348842	0.651158			Otu00799	0.00503163	0.994968	0.994968
Otu00712	Bacteria(100);Gemmatimonadetes(100);Gemmatimonadetes(100);Gemmatimonadales(100);Gemmatimonadaceae(100);Gemmatimonadaceae_unclassified(100);	7	10	9	16	11	6	4	10	27	3	4	9	8.66667	11	13.6667	5.33333		Otu00800	0.255669	0.744331			Otu00800	0.0870225	0.912977
Otu00829	Bacteria(100);Gemmatimonadetes(100);Gemmatimonadetes(100);S0134_terrestrial_group(100);S0134_terrestrial_group_unclassified(100);S0134_terrestrial_group_unclassified(100);	5	3	0	4	3	5	3	10	28	8	24	4	2.66667	4	13.6667	12		Otu00801	0.11034	0.88966			Otu00801	0.131183	0.868817
Otu00830	Bacteria(100);Proteobacteria(100);Alphaproteobacteria(100);Rhizobiales(100);Rhizobiales_unclassified(99);Rhizobiales_unclassified(99);	8	6	9	7	11	1	12	14	15	2	4	7	7.66667	6.33333	13.6667	4.33333		Otu00802	0.00429046	0.99571	0.99571		Otu00802	0.285734	0.714266
Otu00863	Bacteria(100);Acidobacteria(100);Acidobacteria(100);Subgroup_4(100);RB41(100);RB41_unclassified(100);	8	4	5	6	8	4	4	13	24	5	6	5	5.66667	6	13.6667	5.33333		Otu00803	0.123532	0.876468			Otu00803	0.304327	0.695673
Otu00874	Bacteria(100);Acidobacteria(100);Acidobacteria(100);Subgroup_6(100);Subgroup_6_unclassified(100);Subgroup_6_unclassified(100);	16	2	7	5	4	4	4	8	29	2	7	3	8.33333	4.33333	13.6667	4		Otu00804	0.28794	0.71206			Otu00804	0.420798	0.579202
Otu00881	Bacteria(100);Planctomycetes(100);Phycisphaerae(100);WD2101_soil_group(100);WD2101_soil_group_unclassified(100);WD2101_soil_group_unclassified(100);	4	6	5	2	1	16	13	2	26	4	11	0	5	6.33333	13.6667	5		Otu00805	0.140516	0.859484			Otu00805	0.4149	0.5851
Otu00894	Bacteria(100);Bacteroidetes(100);Flavobacteriia(100);Flavobacteriales(100);Cryomorphaceae(100);Fluviicola(100);	22	1	21	3	0	0	15	5	21	0	0	0	14.6667	1	13.6667	0		Otu00806	0.454846	0.545154			Otu00806	0.18695	0.81305
Otu00933	Bacteria(100);Gemmatimonadetes(100);Gemmatimonadetes(100);S0134_terrestrial_group(100);S0134_terrestrial_group_unclassified(100);S0134_terrestrial_group_unclassified(100);	0	8	1	1	7	10	5	8	28	3	11	2	3	6	13.6667	5.33333		Otu00807	0.117707	0.882293			Otu00807	0.436079	0.563921
Otu00974	Bacteria(100);Verrucomicrobia(100);Spartobacteria(100);Chthoniobacterales(100);Chthoniobacteraceae(100);Chthoniobacter(100);	2	6	11	4	9	2	10	7	24	1	0	3	6.33333	5	13.6667	1.33333		Otu00808	0.139135	0.860865			Otu00808	0.0900759	0.909924
Otu00983	Bacteria(100);Gemmatimonadetes(100);Gemmatimonadetes(100);Gemmatimonadales(100);Gemmatimonadaceae(100);Gemmatimonas(100);	3	4	2	3	6	8	6	8	27	3	5	2	3	5.66667	13.6667	3.33333		Otu00809	0.0937259	0.906274			Otu00809	0.120873	0.879127
Otu01066	Bacteria(100);Planctomycetes(100);Planctomycetacia(100);Planctomycetales(100);Planctomycetaceae(100);Pirellula(100);	9	1	4	6	1	0	5	9	27	0	3	4	4.66667	2.33333	13.6667	2.33333		Otu00810	0.138489	0.861511			Otu00810	0.5	0.5
Otu00032	Bacteria(100);Proteobacteria(100);Gammaproteobacteria(100);Pseudomonadales(100);Pseudomonadaceae(100);Pseudomonadaceae_unclassified(100);	17	0	37	2	0	1	6	12	22	0	2	0	18	1	13.3333	0.666667		Otu00811	0.354799	0.645201			Otu00811	0.362329	0.637671
Otu00560	Bacteria(100);Actinobacteria(100);Actinobacteria(100);Micromonosporales(100);Micromonosporaceae(100);Luedemannella(67);	11	7	13	11	32	20	7	8	25	7	7	14	10.3333	21	13.3333	9.33333		Otu00812	0.324339	0.675661			Otu00812	0.0739102	0.92609
Otu00694	Bacteria(100);Chloroflexi(100);Caldilineae(100);Caldilineales(100);Caldilineaceae(100);Caldilineaceae_unclassified(100);	17	6	11	9	10	4	5	7	28	2	13	10	11.3333	7.66667	13.3333	8.33333		Otu00813	0.407607	0.592393			Otu00813	0.434137	0.565863
Otu00825	Bacteria(100);Chloroflexi(100);Chloroflexia(100);Chloroflexales(100);Chloroflexales_unclassified(63);Chloroflexales_unclassified(63);	18	9	10	2	0	8	6	4	30	2	3	6	12.3333	3.33333	13.3333	3.66667		Otu00814	0.457623	0.542377			Otu00814	0.453635	0.546365
Otu00920	Bacteria(100);Actinobacteria(100);Actinobacteria(100);Micromonosporales(100);Micromonosporaceae(100);Micromonosporaceae_unclassified(98);	6	5	18	2	2	7	38	1	1	1	1	3	9.66667	3.66667	13.3333	1.66667		Otu00815	0.396113	0.603887			Otu00815	0.163817	0.836183
Otu00970	Bacteria(100);Proteobacteria(100);Deltaproteobacteria(100);Myxococcales(100);Haliangiaceae(100);Haliangium(100);	16	1	19	3	0	0	4	6	30	0	0	1	12	1	13.3333	0.333333		Otu00816	0.450376	0.549624			Otu00816	0.280719	0.719281
Otu01025	Bacteria(100);Proteobacteria(100);Betaproteobacteria(100);Betaproteobacteria_unclassified(99);Betaproteobacteria_unclassified(99);Betaproteobacteria_unclassified(99);	5	4	6	7	5	3	12	7	21	0	1	2	5	5	13.3333	1		Otu00817	0.057102	0.942898			Otu00817	0.0181389	0.981861	0.981861
Otu00552	Bacteria(100);Verrucomicrobia(100);OPB35_soil_group(100);OPB35_soil_group_unclassified(100);OPB35_soil_group_unclassified(100);OPB35_soil_group_unclassified(100);	37	0	0	0	3	13	35	4	0	11	53	9	12.3333	5.33333	13	24.3333		Otu00818	0.484914	0.515086			Otu00818	0.135277	0.864723
Otu00625	Bacteria(100);Proteobacteria(100);Deltaproteobacteria(100);Myxococcales(100);Polyangiaceae(100);Polyangiaceae_unclassified(99);	32	7	14	16	14	9	8	10	21	1	6	3	17.6667	13	13	3.33333		Otu00819	0.305536	0.694464			Otu00819	0.00948728	0.990513	0.990513
Otu00648	Bacteria(100);Actinobacteria(100);Acidimicrobiia(100);Acidimicrobiales(100);Iamiaceae(100);Iamia(100);	18	6	22	8	4	9	13	11	15	8	11	11	15.3333	7	13	10		Otu00820	0.330781	0.669219			Otu00820	0.0878466	0.912153
Otu00789	Bacteria(100);Actinobacteria(100);Acidimicrobiia(100);Acidimicrobiales(100);Iamiaceae(100);Iamia(100);	17	6	13	17	0	1	11	2	26	2	3	6	12	6	13	3.66667		Otu00821	0.451487	0.548513			Otu00821	0.350083	0.649917
Otu00956	Bacteria(100);Acidobacteria(100);Acidobacteria(100);Subgroup_3(100);Unknown_Family(100);Bryobacter(100);	8	6	7	8	4	5	7	2	30	1	2	1	7	5.66667	13	1.33333		Otu00822	0.262836	0.737164			Otu00822	0.0127407	0.987259	0.987259
Otu00994	Bacteria(100);Actinobacteria(100);Actinobacteria(100);Micromonosporales(99);Micromonosporaceae(99);Actinoplanes(95);	1	4	2	0	0	12	26	1	12	4	4	10	2.33333	4	13	6		Otu00823	0.108566	0.891434			Otu00823	0.338934	0.661066
Otu01093	Bacteria(100);Proteobacteria(100);Alphaproteobacteria(100);Caulobacterales(100);Hyphomonadaceae(100);Woodsholea(100);	5	5	8	6	3	0	11	2	26	0	1	0	6	3	13	0.333333		Otu00824	0.189119	0.810881			Otu00824	0.102553	0.897447
Otu01151	Bacteria(100);Planctomycetes(100);Phycisphaerae(100);Phycisphaerales(100);Phycisphaeraceae(100);Phycisphaeraceae_unclassified(100);	8	2	6	1	4	0	7	5	27	1	2	0	5.33333	1.66667	13	1		Otu00825	0.174724	0.825276			Otu00825	0.321665	0.678335
Otu01219	Bacteria(100);Planctomycetes(100);Phycisphaerae(100);Phycisphaerales(100);Phycisphaeraceae(100);Phycisphaeraceae_unclassified(100);	0	0	4	2	8	0	10	7	22	0	1	4	1.33333	3.33333	13	1.66667		Otu00826	0.0354317	0.964568	0.964568		Otu00826	0.284364	0.715636
Otu01250	Bacteria(100);Chloroflexi(100);Anaerolineae(100);Anaerolineales(100);Anaerolineaceae(100);Anaerolineaceae_unclassified(100);	7	0	7	2	0	0	12	3	24	0	0	1	4.66667	0.666667	13	0.333333		Otu00827	0.13501	0.86499			Otu00827	0.338934	0.661066
Otu01354	Bacteria(100);Acidobacteria(100);Acidobacteria(100);Subgroup_4(100);11-24(96);11-24_unclassified(96);	2	1	0	1	2	0	5	4	30	3	1	0	1	1	13	1.33333		Otu00828	0.115988	0.884012			Otu00828	0.383822	0.616178
Otu01390	Bacteria(100);Armatimonadetes(90);Armatimonadetes_unclassified(90);Armatimonadetes_unclassified(90);Armatimonadetes_unclassified(90);Armatimonadetes_unclassified(90);	1	0	2	3	0	1	10	8	21	0	0	2	1	1.33333	13	0.666667		Otu00829	0.0212075	0.978793	0.978793		Otu00829	0.289508	0.710492
Otu01399	Bacteria(100);Verrucomicrobia(100);OPB35_soil_group(100);OPB35_soil_group_unclassified(100);OPB35_soil_group_unclassified(100);OPB35_soil_group_unclassified(100);	1	1	2	0	3	0	4	8	27	0	0	1	1.33333	1	13	0.333333		Otu00830	0.087902	0.912098			Otu00830	0.280719	0.719281
Otu00301	Bacteria(100);Actinobacteria(100);Actinobacteria(100);Micromonosporales(100);Micromonosporaceae(100);Stackebrandtia(100);	20	12	93	7	1	9	6	18	14	8	15	138	41.6667	5.66667	12.6667	53.6667		Otu00831	0.163674	0.836326			Otu00831	0.159851	0.840149
Otu00614	Bacteria(100);Proteobacteria(100);Betaproteobacteria(100);Burkholderiales(100);Comamonadaceae(100);Hydrogenophaga(98);	53	0	41	9	0	0	7	1	30	2	0	0	31.3333	3	12.6667	0.666667		Otu00832	0.182905	0.817095			Otu00832	0.244991	0.755009
Otu00706	Bacteria(100);Bacteroidetes(100);Cytophagia(100);Cytophagales(100);Cytophagaceae(100);Adhaeribacter(100);	23	2	13	12	0	2	9	8	21	8	16	4	12.6667	4.66667	12.6667	9.33333		Otu00833	0.5	0.5			Otu00833	0.206839	0.793161
Otu00718	Bacteria(100);Proteobacteria(100);Alphaproteobacteria(100);Rhodospirillales(100);Rhodospirillales_unclassified(56);Rhodospirillales_unclassified(56);	11	7	9	6	16	7	10	8	20	3	6	12	9	9.66667	12.6667	7		Otu00834	0.199482	0.800518			Otu00834	0.277129	0.722871
Otu00891	Bacteria(100);Actinobacteria(100);Actinobacteria(100);Frankiales(100);Sporichthyaceae(100);Sporichthya(100);	9	5	12	3	2	8	3	4	31	0	8	3	8.66667	4.33333	12.6667	3.66667		Otu00835	0.346061	0.653939			Otu00835	0.41701	0.58299
Otu00907	Bacteria(100);Proteobacteria(100);Alphaproteobacteria(100);Sphingomonadales(100);Ellin6055(77);Ellin6055_unclassified(77);	9	6	6	10	2	4	10	3	25	2	8	1	7	5.33333	12.6667	3.66667		Otu00836	0.218394	0.781606			Otu00836	0.317495	0.682505
Otu00921	Bacteria(100);Actinobacteria(100);Acidimicrobiia(100);Acidimicrobiales(100);Acidimicrobiaceae(100);Acidimicrobiaceae_unclassified(92);	4	2	8	12	5	5	9	9	20	6	2	3	4.66667	7.33333	12.6667	3.66667		Otu00837	0.0603499	0.93965			Otu00837	0.117466	0.882534
Otu00940	Bacteria(100);Proteobacteria(100);Deltaproteobacteria(99);Myxococcales(82);Myxococcales_unclassified(82);Myxococcales_unclassified(82);	13	3	8	4	7	4	10	7	21	1	2	3	8	5	12.6667	2		Otu00838	0.207739	0.792261			Otu00838	0.0300849	0.969915	0.969915
Otu00954	Bacteria(100);Bacteroidetes(100);Sphingobacteriia(100);Sphingobacteriales(100);Chitinophagaceae(100);Chitinophagaceae_unclassified(100);	13	1	22	1	0	0	8	8	22	0	5	1	12	0.333333	12.6667	2		Otu00839	0.467443	0.532557			Otu00839	0.173245	0.826755
Otu00967	Bacteria(100);Bacteroidetes(100);Sphingobacteriia(100);Sphingobacteriales(100);Sphingobacteriaceae(100);Sphingobacterium(100);	35	2	0	0	0	0	1	0	37	1	3	1	12.3333	0	12.6667	1.66667		Otu00840	0.492489	0.507511			Otu00840	0.0333833	0.966617	0.966617
Otu00980	Bacteria(100);Chloroflexi(100);Ardenticatenia(100);Ardenticatenia_unclassified(100);Ardenticatenia_unclassified(100);Ardenticatenia_unclassified(100);	4	2	13	2	8	1	8	2	28	7	2	1	6.33333	3.66667	12.6667	3.33333		Otu00841	0.250153	0.749847			Otu00841	0.456529	0.543471
Otu01057	Bacteria(100);Proteobacteria(100);Alphaproteobacteria(100);Rhizobiales(100);JG34-KF-361(98);JG34-KF-361_unclassified(98);	2	6	7	3	8	3	11	4	23	0	2	1	5	4.66667	12.6667	1		Otu00842	0.126791	0.873209			Otu00842	0.0530832	0.946917
Otu01068	Bacteria(100);Verrucomicrobia(100);Opitutae(100);Opitutales(100);Opitutaceae(100);Opitutus(100);	4	0	19	0	0	0	24	4	10	0	1	7	7.66667	0	12.6667	2.66667		Otu00843	0.28925	0.71075			Otu00843	0.144739	0.855261
Otu01158	Bacteria(100);Proteobacteria(100);Deltaproteobacteria(100);GR-WP33-30(99);GR-WP33-30_unclassified(99);GR-WP33-30_unclassified(99);	1	0	7	3	4	4	5	6	27	1	4	1	2.66667	3.66667	12.6667	2		Otu00844	0.126595	0.873405			Otu00844	0.0945018	0.905498
Otu01289	Bacteria(100);Bacteroidetes(100);Sphingobacteriia(100);Sphingobacteriales(100);env.OPS_17(100);env.OPS_17_unclassified(100);	3	6	0	0	4	0	5	9	24	2	0	0	3	1.33333	12.6667	0.666667		Otu00845	0.0922878	0.907712			Otu00845	0.338934	0.661066
Otu01421	Bacteria(100);Verrucomicrobia(100);OPB35_soil_group(100);OPB35_soil_group_unclassified(100);OPB35_soil_group_unclassified(100);OPB35_soil_group_unclassified(100);	2	0	4	2	0	0	5	2	31	0	0	0	2	0.666667	12.6667	0		Otu00846	0.157207	0.842793			Otu00846	0.18695	0.81305
Otu00653	Bacteria(100);Proteobacteria(100);Alphaproteobacteria(100);Sphingomonadales(100);Sphingomonadaceae(95);Sphingomonas(75);	23	11	17	10	2	10	9	8	20	3	17	5	17	7.33333	12.3333	8.33333		Otu00847	0.209073	0.790927			Otu00847	0.427345	0.572655
Otu00657	Bacteria(100);Chloroflexi(100);Chloroflexia(100);Chloroflexales(100);Chloroflexaceae(100);Chloroflexus(99);	27	17	7	12	6	7	9	5	23	1	10	10	17	8.33333	12.3333	7		Otu00848	0.294238	0.705762			Otu00848	0.362329	0.637671
Otu00807	Bacteria(100);Planctomycetes(100);Phycisphaerae(100);WD2101_soil_group(100);WD2101_soil_group_unclassified(100);WD2101_soil_group_unclassified(100);	7	3	3	5	7	8	10	3	24	6	23	2	4.33333	6.66667	12.3333	10.3333		Otu00849	0.137004	0.862996			Otu00849	0.301348	0.698652
Otu00832	Bacteria(100);Proteobacteria(100);Deltaproteobacteria(100);Myxococcales(100);Sandaracinaceae(100);Sandaracinaceae_unclassified(100);	4	2	18	5	5	16	4	0	33	6	1	2	8	8.66667	12.3333	3		Otu00850	0.363307	0.636693			Otu00850	0.113425	0.886575
Otu00856	Bacteria(100);Proteobacteria(100);Gammaproteobacteria(100);Xanthomonadales(100);Xanthomonadales_Incertae_Sedis(100);Steroidobacter(100);	7	6	10	2	2	10	9	8	20	6	2	11	7.66667	4.66667	12.3333	6.33333		Otu00851	0.15553	0.84447			Otu00851	0.338934	0.661066
Otu00951	Bacteria(100);Proteobacteria(96);Proteobacteria_unclassified(96);Proteobacteria_unclassified(96);Proteobacteria_unclassified(96);Proteobacteria_unclassified(96);	12	4	6	9	4	0	4	5	28	3	3	3	7.33333	4.33333	12.3333	3		Otu00852	0.287457	0.712543			Otu00852	0.317764	0.682236
Otu00959	Bacteria(100);Proteobacteria(100);Gammaproteobacteria(100);Xanthomonadales(100);Xanthomonadaceae(100);Pseudoxanthomonas(100);	26	0	14	2	0	0	28	0	9	0	0	1	13.3333	0.666667	12.3333	0.333333		Otu00853	0.466455	0.533545			Otu00853	0.338934	0.661066
Otu00969	Bacteria(100);Acidobacteria(100);Acidobacteria(100);Subgroup_4(100);RB41(100);RB41_unclassified(100);	2	7	2	3	5	12	5	8	24	7	3	2	3.66667	6.66667	12.3333	4		Otu00854	0.1151	0.8849			Otu00854	0.220912	0.779088
Otu00987	Bacteria(100);Gemmatimonadetes(100);Gemmatimonadetes(100);Gemmatimonadales(100);Gemmatimonadaceae(100);Gemmatimonadaceae_unclassified(100);	3	4	1	6	15	5	5	15	17	2	4	0	2.66667	8.66667	12.3333	2		Otu00855	0.0322039	0.967796	0.967796		Otu00855	0.0600395	0.939961
Otu01012	Bacteria(100);Proteobacteria(100);Alphaproteobacteria(100);Rhizobiales(100);JG34-KF-361(100);JG34-KF-361_unclassified(100);	6	3	3	4	4	1	6	8	23	1	14	1	4	3	12.3333	5.33333		Otu00856	0.100721	0.899279			Otu00856	0.313772	0.686228
Otu01081	Bacteria(100);Acidobacteria(100);Acidobacteria(100);Subgroup_4(100);Unknown_Family(100);Blastocatella(100);	8	0	7	1	1	5	12	3	22	2	6	1	5	2.33333	12.3333	3		Otu00857	0.145633	0.854367			Otu00857	0.379401	0.620599
Otu01091	Bacteria(100);Bacteria_unclassified(100);Bacteria_unclassified(100);Bacteria_unclassified(100);Bacteria_unclassified(100);Bacteria_unclassified(100);	1	6	3	3	5	6	7	8	22	1	4	2	3.33333	4.66667	12.3333	2.33333		Otu00858	0.0748136	0.925186			Otu00858	0.067351	0.932649
Otu01170	Bacteria(100);Acidobacteria(100);Holophagae(100);Subgroup_7(100);Subgroup_7_unclassified(100);Subgroup_7_unclassified(100);	1	2	1	3	2	3	9	7	21	2	3	7	1.33333	2.66667	12.3333	4		Otu00859	0.0330659	0.966934	0.966934		Otu00859	0.220912	0.779088
Otu01286	Bacteria(100);Bacteria_unclassified(99);Bacteria_unclassified(99);Bacteria_unclassified(99);Bacteria_unclassified(99);Bacteria_unclassified(99);	1	0	12	0	0	0	2	3	32	0	1	2	4.33333	0	12.3333	1		Otu00860	0.24548	0.75452			Otu00860	0.0791512	0.920849
Otu01344	Bacteria(100);Verrucomicrobia(100);Verrucomicrobiae(96);Verrucomicrobiales(96);Verrucomicrobiaceae(96);Verrucomicrobiaceae_unclassified(96);	2	1	4	2	1	0	10	5	22	1	1	1	2.33333	1	12.3333	1		Otu00861	0.061279	0.938721			Otu00861	0.5	0.5
Otu01427	Bacteria(100);Verrucomicrobia(100);UA11(72);UA11_unclassified(72);UA11_unclassified(72);UA11_unclassified(72);	3	0	3	3	0	0	10	6	21	0	0	0	2	1	12.3333	0		Otu00862	0.0438723	0.956128	0.956128		Otu00862	0.18695	0.81305
Otu01630	Bacteria(100);Acidobacteria(100);Acidobacteria(100);Subgroup_4(100);Unknown_Family(100);Blastocatella(100);	0	1	0	0	0	0	0	0	37	0	0	0	0.333333	0	12.3333	0		Otu00863	0.192909	0.807091			Otu00863
Otu01657	Bacteria(100);Firmicutes(100);Erysipelotrichia(100);Erysipelotrichales(100);Erysipelotrichaceae(100);Asteroleplasma(100);	0	0	0	0	0	0	18	5	14	0	0	0	0	0	12.3333	0		Otu00864	0.0163207	0.983679	0.983679		Otu00864
Otu00538	Bacteria(100);Proteobacteria(100);Alphaproteobacteria(100);Alphaproteobacteria_unclassified(100);Alphaproteobacteria_unclassified(100);Alphaproteobacteria_unclassified(100);	24	10	9	13	6	27	6	5	25	13	27	5	14.3333	15.3333	12	15		Otu00865	0.393934	0.606066			Otu00865	0.48598	0.51402
Otu00693	Bacteria(100);Proteobacteria(100);Gammaproteobacteria(100);Xanthomonadales(100);Xanthomonadaceae(100);Luteimonas(94);	6	0	66	1	0	0	1	34	1	1	8	4	24	0.333333	12	4.33333		Otu00866	0.320106	0.679894			Otu00866	0.061715	0.938285
Otu00817	Bacteria(100);Bacteroidetes(100);Flavobacteriia(100);Flavobacteriales(100);Flavobacteriaceae(100);Chryseobacterium(100);	45	0	2	1	0	0	13	2	21	2	11	3	15.6667	0.333333	12	5.33333		Otu00867	0.413279	0.586721			Otu00867	0.0780793	0.921921
Otu00819	Bacteria(100);Chloroflexi(100);Chloroflexia(100);AKIW781(100);AKIW781_unclassified(100);AKIW781_unclassified(100);	6	7	4	7	5	7	7	3	26	5	18	4	5.66667	6.33333	12	9		Otu00868	0.212864	0.787136			Otu00868	0.294973	0.705027
Otu00820	Bacteria(100);Actinobacteria(99);Actinobacteria_unclassified(98);Actinobacteria_unclassified(98);Actinobacteria_unclassified(98);Actinobacteria_unclassified(98);	5	6	2	5	6	7	3	4	29	9	16	7	4.33333	6	12	10.6667		Otu00869	0.211265	0.788735			Otu00869	0.0847895	0.91521
Otu00849	Bacteria(100);Planctomycetes(100);Planctomycetacia(100);Planctomycetales(100);Planctomycetaceae(100);Rhodopirellula(53);	19	2	2	12	12	3	5	3	28	1	6	2	7.66667	9	12	3		Otu00870	0.340918	0.659082			Otu00870	0.0746448	0.925355
Otu00955	Bacteria(100);Bacteroidetes(100);Cytophagia(100);Cytophagales(100);Cytophagaceae(100);Ohtaekwangia(100);	24	5	7	1	1	2	18	7	11	1	2	2	12	1.33333	12	1.66667		Otu00871	0.5	0.5			Otu00871	0.259259	0.740741
Otu01027	Bacteria(100);Chloroflexi(100);Anaerolineae(100);Anaerolineales(100);Anaerolineaceae(100);Anaerolineaceae_unclassified(100);	13	0	5	7	4	6	6	4	26	0	1	1	6	5.66667	12	0.666667		Otu00872	0.246951	0.753049			Otu00872	0.00303681	0.996963	0.996963
Otu01043	Bacteria(100);Acidobacteria(100);Acidobacteria(100);Subgroup_3(100);Unknown_Family(100);Bryobacter(100);	2	3	1	5	3	1	12	1	23	4	15	1	2	3	12	6.66667		Otu00873	0.0959631	0.904037			Otu00873	0.226218	0.773782
Otu01141	Bacteria(100);Acidobacteria(100);Acidobacteria(100);Subgroup_6(100);Subgroup_6_unclassified(100);Subgroup_6_unclassified(100);	7	1	4	6	4	3	9	9	18	0	1	2	4	4.33333	12	1		Otu00874	0.0410431	0.958957	0.958957		Otu00874	0.0170547	0.982945	0.982945
Otu01156	Bacteria(100);Acidobacteria(100);Acidobacteria(100);Subgroup_4(100);Unknown_Family(100);Blastocatella(100);	4	1	7	3	7	0	5	4	27	4	1	0	4	3.33333	12	1.66667		Otu00875	0.178827	0.821173			Otu00875	0.259259	0.740741
Otu01163	Bacteria(100);Armatimonadetes(100);Armatimonadetes_unclassified(100);Armatimonadetes_unclassified(100);Armatimonadetes_unclassified(100);Armatimonadetes_unclassified(100);	8	0	10	3	0	0	8	9	19	0	1	4	6	1	12	1.66667		Otu00876	0.133445	0.866555			Otu00876	0.345881	0.654119
Otu01171	Bacteria(100);Bacteroidetes(100);Sphingobacteriia(100);Sphingobacteriales(100);Chitinophagaceae(100);Terrimonas(58);	20	0	3	0	0	0	2	0	34	0	1	1	7.66667	0	12	0.666667		Otu00877	0.374621	0.625379			Otu00877	0.0580583	0.941942
Otu01195	Bacteria(100);Planctomycetes(100);Phycisphaerae(100);Phycisphaerales(100);Phycisphaeraceae(100);AKYG587(100);	5	1	10	2	0	0	11	2	23	0	5	1	5.33333	0.666667	12	2		Otu00878	0.185328	0.814672			Otu00878	0.234264	0.765736
Otu01217	Bacteria(100);Bacteroidetes(100);Sphingobacteriia(100);Sphingobacteriales(100);env.OPS_17(100);env.OPS_17_unclassified(100);	5	2	11	4	0	0	3	11	22	0	0	0	6	1.33333	12	0		Otu00879	0.190854	0.809146			Otu00879	0.18695	0.81305
Otu01318	Bacteria(100);Chloroflexi(100);Chloroflexia(100);Herpetosiphonales(100);Herpetosiphonaceae(100);Herpetosiphon(100);	5	2	1	3	1	2	4	11	21	0	0	1	2.66667	2	12	0.333333		Otu00880	0.0699378	0.930062			Otu00880	0.0333833	0.966617	0.966617
Otu01488	Bacteria(100);Bacteroidetes(100);Sphingobacteriia(100);Sphingobacteriales(100);Saprospiraceae(100);Saprospiraceae_unclassified(100);	2	0	5	0	0	0	1	2	33	0	0	0	2.33333	0	12	0		Otu00881	0.206773	0.793227			Otu00881
Otu01612	Bacteria(100);Elusimicrobia(100);Elusimicrobia(100);MVP-88(100);MVP-88_unclassified(100);MVP-88_unclassified(100);	0	1	1	0	0	0	1	2	33	0	0	0	0.666667	0	12	0		Otu00882	0.17077	0.82923			Otu00882
Otu00474	Bacteria(100);Proteobacteria(100);Deltaproteobacteria(100);Myxococcales(100);Polyangiaceae(100);Sorangium(100);	28	11	29	30	9	12	10	7	18	4	1	37	22.6667	17	11.6667	14		Otu00883	0.0879867	0.912013			Otu00883	0.416091	0.583909
Otu00513	Bacteria(100);Actinobacteria(100);Actinobacteria(100);Micromonosporales(100);Micromonosporaceae(100);Micromonosporaceae_unclassified(85);	26	12	44	10	9	27	7	11	17	1	6	10	27.3333	15.3333	11.6667	5.66667		Otu00884	0.0909147	0.909085			Otu00884	0.102569	0.897431
Otu00524	Bacteria(100);Bacteroidetes(100);Cytophagia(100);Cytophagales(100);Cytophagaceae(100);Ohtaekwangia(100);	4	1	1	0	4	36	12	4	19	18	62	15	2	13.3333	11.6667	31.6667		Otu00885	0.0477102	0.95229	0.95229		Otu00885	0.194483	0.805517
Otu00631	Bacteria(100);Actinobacteria(100);Actinobacteria(100);Micrococcales(100);Cellulomonadaceae(100);Cellulomonas(100);	16	16	4	15	18	11	10	6	19	6	12	6	12	14.6667	11.6667	8		Otu00886	0.477485	0.522515			Otu00886	0.0396535	0.960347	0.960347
Otu00701	Bacteria(100);Proteobacteria(100);Betaproteobacteria(100);Burkholderiales(100);Burkholderiaceae(100);Lautropia(99);	1	16	9	10	12	10	10	5	20	4	11	11	8.66667	10.6667	11.6667	8.66667		Otu00887	0.32644	0.67356			Otu00887	0.228076	0.771924
Otu00725	Bacteria(100);Chloroflexi(100);Chloroflexia(100);Chloroflexales(100);Chloroflexaceae(100);Chloroflexaceae_unclassified(100);	15	11	10	9	14	6	8	8	19	1	7	6	12	9.66667	11.6667	4.66667		Otu00888	0.468577	0.531423			Otu00888	0.0844191	0.915581
Otu00784	Bacteria(100);Bacteroidetes(100);Sphingobacteriia(100);Sphingobacteriales(100);Chitinophagaceae(100);Chitinophaga(100);	25	2	27	1	0	1	26	1	8	2	5	7	18	0.666667	11.6667	4.66667		Otu00889	0.296911	0.703089			Otu00889	0.0275203	0.97248	0.97248
Otu00827	Bacteria(100);Chloroflexi(100);Ktedonobacteria(100);C0119(100);C0119_unclassified(100);C0119_unclassified(100);	5	15	8	5	7	4	8	5	22	11	4	3	9.33333	5.33333	11.6667	6		Otu00890	0.358995	0.641005			Otu00890	0.407451	0.592549
Otu00834	Bacteria(100);Actinobacteria(100);Acidimicrobiia(100);Acidimicrobiales(100);Acidimicrobiaceae(100);Ilumatobacter(54);	9	6	7	10	7	4	5	11	19	7	6	5	7.33333	7	11.6667	6		Otu00891	0.177674	0.822326			Otu00891	0.306506	0.693494
Otu00837	Bacteria(100);Proteobacteria(100);Deltaproteobacteria(100);Desulfobacterales(100);Nitrospinaceae(100);Candidatus_Entotheonella(100);	3	12	0	18	4	19	2	8	25	0	3	2	5	13.6667	11.6667	1.66667		Otu00892	0.219756	0.780244			Otu00892	0.0356723	0.964328	0.964328
Otu00893	Bacteria(100);Acidobacteria(100);Acidobacteria(100);Subgroup_6(100);Subgroup_6_unclassified(100);Subgroup_6_unclassified(100);	7	7	9	7	6	2	10	3	22	4	2	9	7.66667	5	11.6667	5		Otu00893	0.256822	0.743178			Otu00893	0.5	0.5
Otu00938	Bacteria(100);Gemmatimonadetes(100);Gemmatimonadetes(100);AT425-EubC11_terrestrial_group(100);AT425-EubC11_terrestrial_group_unclassified(100);AT425-EubC11_terrestrial_group_unclassified(100);	8	2	3	3	7	10	7	12	16	6	5	4	4.33333	6.66667	11.6667	5		Otu00894	0.0417599	0.95824	0.95824		Otu00894	0.236714	0.763286
Otu00941	Bacteria(100);Bacteroidetes(100);Sphingobacteriia(100);Sphingobacteriales(100);Chitinophagaceae(100);Niastella(100);	4	2	20	6	1	0	10	4	21	1	4	10	8.66667	2.33333	11.6667	5		Otu00895	0.35596	0.64404			Otu00895	0.22783	0.77217
Otu00986	Bacteria(100);Planctomycetes(100);Planctomycetacia(100);Planctomycetales(100);Planctomycetaceae(100);Planctomycetaceae_unclassified(100);	11	2	8	7	5	2	7	9	19	1	5	1	7	4.66667	11.6667	2.33333		Otu00896	0.181906	0.818094			Otu00896	0.151121	0.848879
Otu01007	Bacteria(100);Proteobacteria(99);Alphaproteobacteria(99);Rhodospirillales(96);Rhodospirillales_unclassified(96);Rhodospirillales_unclassified(96);	8	2	2	1	2	3	5	3	27	3	15	4	4	2	11.6667	7.33333		Otu00897	0.194583	0.805417			Otu00897	0.120991	0.879009
Otu01099	Bacteria(100);Planctomycetes(100);Phycisphaerae(100);WD2101_soil_group(100);WD2101_soil_group_unclassified(100);WD2101_soil_group_unclassified(100);	6	3	10	6	3	2	10	5	20	0	1	1	6.33333	3.66667	11.6667	0.666667		Otu00898	0.166758	0.833242			Otu00898	0.0369631	0.963037	0.963037
Otu01105	Bacteria(100);Planctomycetes(100);Phycisphaerae(100);WD2101_soil_group(100);WD2101_soil_group_unclassified(100);WD2101_soil_group_unclassified(100);	5	4	2	3	7	4	6	12	17	2	3	2	3.66667	4.66667	11.6667	2.33333		Otu00899	0.0362102	0.96379	0.96379		Otu00899	0.067351	0.932649
Otu01176	Bacteria(100);Bacteria_unclassified(100);Bacteria_unclassified(100);Bacteria_unclassified(100);Bacteria_unclassified(100);Bacteria_unclassified(100);	7	1	7	4	3	1	4	5	26	0	2	1	5	2.66667	11.6667	1		Otu00900	0.210611	0.789389			Otu00900	0.0945018	0.905498
Otu01184	Bacteria(100);Bacteria_unclassified(100);Bacteria_unclassified(100);Bacteria_unclassified(100);Bacteria_unclassified(100);Bacteria_unclassified(100);	4	1	4	5	2	5	4	2	29	0	0	4	3	4	11.6667	1.33333		Otu00901	0.188839	0.811161			Otu00901	0.0924246	0.907575
Otu01191	Bacteria(100);Proteobacteria(100);Deltaproteobacteria(100);Bdellovibrionales(100);Bdellovibrionaceae(100);Bdellovibrio(100);	5	0	11	4	3	1	15	1	19	1	0	0	5.33333	2.66667	11.6667	0.333333		Otu00902	0.186354	0.813646			Otu00902	0.0342936	0.965706	0.965706
Otu01260	Bacteria(100);Armatimonadetes(99);Armatimonadetes_unclassified(99);Armatimonadetes_unclassified(99);Armatimonadetes_unclassified(99);Armatimonadetes_unclassified(99);	5	3	2	0	3	1	7	4	24	2	3	1	3.33333	1.33333	11.6667	2		Otu00903	0.127897	0.872103			Otu00903	0.280719	0.719281
Otu01262	Bacteria(100);Planctomycetes(100);Planctomycetacia(100);Planctomycetales(100);Planctomycetaceae(100);Pirellula(100);	2	3	3	3	5	1	9	0	26	0	2	1	2.66667	3	11.6667	1		Otu00904	0.15178	0.84822			Otu00904	0.0981306	0.901869
Otu01272	Bacteria(100);Proteobacteria(97);Proteobacteria_unclassified(97);Proteobacteria_unclassified(97);Proteobacteria_unclassified(97);Proteobacteria_unclassified(97);	3	1	3	3	5	0	4	4	27	2	1	1	2.33333	2.66667	11.6667	1.33333		Otu00905	0.145964	0.854036			Otu00905	0.210824	0.789176
Otu01385	Bacteria(100);Proteobacteria(100);Deltaproteobacteria(100);Myxococcales(100);Haliangiaceae(100);Haliangium(100);	3	2	3	2	1	0	10	14	11	0	0	2	2.66667	1	11.6667	0.666667		Otu00906	0.000977843	0.999022	0.999022		Otu00906	0.362329	0.637671
Otu00427	Bacteria(100);Proteobacteria(100);Alphaproteobacteria(100);Sphingomonadales(100);Sphingomonadaceae(100);Sphingopyxis(100);	153	0	37	2	0	0	26	0	8	0	0	0	63.3333	0.666667	11.3333	0		Otu00907	0.164061	0.835939			Otu00907	0.18695	0.81305
Otu00559	Bacteria(100);Actinobacteria(100);Actinobacteria(100);Propionibacteriales(100);Nocardioidaceae(100);Kribbella(100);	18	17	9	26	13	13	12	8	14	6	11	16	14.6667	17.3333	11.3333	11		Otu00908	0.188018	0.811982			Otu00908	0.145359	0.854641
Otu00866	Bacteria(100);Proteobacteria(100);Alphaproteobacteria(100);Rhodospirillales(91);Rhodospirillales_unclassified(91);Rhodospirillales_unclassified(91);	9	10	6	9	8	2	9	8	17	0	10	4	8.33333	6.33333	11.3333	4.66667		Otu00909	0.193378	0.806622			Otu00909	0.335249	0.664751
Otu00913	Bacteria(100);Proteobacteria(100);Alphaproteobacteria(100);Rhodospirillales(100);I-10(100);I-10_unclassified(100);	4	4	12	7	5	3	4	10	20	2	7	8	6.66667	5	11.3333	5.66667		Otu00910	0.217125	0.782875			Otu00910	0.38779	0.61221
Otu00914	Bacteria(100);Acidobacteria(100);Acidobacteria(100);Subgroup_3(100);Unknown_Family(100);Bryobacter(100);	9	5	3	5	3	10	6	1	27	2	13	1	5.66667	6	11.3333	5.33333		Otu00911	0.26277	0.73723			Otu00911	0.443088	0.556912
Otu00919	Bacteria(100);Gemmatimonadetes(100);Gemmatimonadetes(100);Gemmatimonadales(100);Gemmatimonadaceae(100);Gemmatimonas(100);	4	5	2	4	9	7	2	5	27	3	10	7	3.66667	6.66667	11.3333	6.66667		Otu00912	0.194204	0.805796			Otu00912	0.5	0.5
Otu00929	Bacteria(100);Proteobacteria(100);Deltaproteobacteria(100);Myxococcales(100);Nannocystaceae(100);Nannocystis(100);	14	0	22	4	3	2	1	7	26	0	3	2	12	3	11.3333	1.66667		Otu00913	0.474784	0.525216			Otu00913	0.137288	0.862712
Otu01023	Bacteria(100);Acidobacteria(100);Acidobacteria(100);Subgroup_6(100);Subgroup_6_unclassified(100);Subgroup_6_unclassified(100);	9	2	14	5	3	2	1	7	26	1	0	3	8.33333	3.33333	11.3333	1.33333		Otu00914	0.368024	0.631976			Otu00914	0.092037	0.907963
Otu01033	Bacteria(100);Bacteroidetes(100);Bacteroidetes_unclassified(100);Bacteroidetes_unclassified(100);Bacteroidetes_unclassified(100);Bacteroidetes_unclassified(100);	11	3	17	5	0	1	0	7	27	0	0	1	10.3333	2	11.3333	0.333333		Otu00915	0.458665	0.541335			Otu00915	0.173245	0.826755
Otu01042	Bacteria(100);Proteobacteria(100);Deltaproteobacteria(100);Myxococcales(99);Nannocystaceae(98);Nannocystis(98);	5	1	11	3	3	3	0	3	31	3	2	6	5.66667	3	11.3333	3.66667		Otu00916	0.30558	0.69442			Otu00916	0.304327	0.695673
Otu01049	Bacteria(100);Acidobacteria(100);Acidobacteria(100);Subgroup_6(100);Subgroup_6_unclassified(100);Subgroup_6_unclassified(100);	0	5	7	1	7	3	4	10	20	2	6	6	4	3.66667	11.3333	4.66667		Otu00917	0.112289	0.887711			Otu00917	0.337259	0.662741
Otu01088	Bacteria(100);Proteobacteria(100);Deltaproteobacteria(100);Myxococcales(99);Myxococcales_unclassified(84);Myxococcales_unclassified(84);	6	0	5	2	2	0	4	1	29	3	12	4	3.66667	1.33333	11.3333	6.33333		Otu00918	0.222722	0.777278			Otu00918	0.0812766	0.918723
Otu01126	Bacteria(100);Proteobacteria(100);Betaproteobacteria(100);SC-I-84(99);SC-I-84_unclassified(99);SC-I-84_unclassified(99);	5	6	4	1	5	6	4	9	21	3	1	0	5	4	11.3333	1.33333		Otu00919	0.140146	0.859854			Otu00919	0.102553	0.897447
Otu01137	Bacteria(100);Bacteroidetes(100);Sphingobacteriia(100);Sphingobacteriales(100);env.OPS_17(100);env.OPS_17_unclassified(100);	17	0	9	2	0	1	4	3	27	0	0	1	8.66667	1	11.3333	0.333333		Otu00920	0.39372	0.60628			Otu00920	0.18695	0.81305
Otu01160	Bacteria(100);Gemmatimonadetes(100);Gemmatimonadetes(100);Gemmatimonadales(100);Gemmatimonadaceae(100);Gemmatimonadaceae_unclassified(100);	7	6	1	3	3	5	6	4	24	1	1	2	4.66667	3.66667	11.3333	1.33333		Otu00921	0.1856	0.8144			Otu00921	0.0175842	0.982416	0.982416
Otu01230	Bacteria(100);Verrucomicrobia(100);Opitutae(100);Opitutales(100);Opitutaceae(100);Opitutus(100);	1	5	1	1	1	4	3	11	20	2	6	2	2.33333	2	11.3333	3.33333		Otu00922	0.0758233	0.924177			Otu00922	0.234264	0.765736
Otu01334	Bacteria(100);Proteobacteria(100);Alphaproteobacteria(100);DB1-14(98);DB1-14_unclassified(98);DB1-14_unclassified(98);	4	0	12	0	0	0	10	3	21	0	0	0	5.33333	0	11.3333	0		Otu00923	0.197953	0.802047			Otu00923
Otu01388	Bacteria(100);Proteobacteria(100);Alphaproteobacteria(100);Rhodospirillales(100);I-10(100);I-10_unclassified(100);	2	1	6	1	0	1	5	9	20	1	0	2	3	0.666667	11.3333	1		Otu00924	0.0766984	0.923302			Otu00924	0.321665	0.678335
Otu01562	Bacteria(100);Chloroflexi(100);Anaerolineae(100);Anaerolineales(100);Anaerolineaceae(100);Anaerolineaceae_unclassified(100);	5	0	0	1	0	0	3	3	28	0	0	0	1.66667	0.333333	11.3333	0		Otu00925	0.159426	0.840574			Otu00925	0.18695	0.81305
Otu01602	Bacteria(100);Acidobacteria(100);Acidobacteria(100);Subgroup_4(100);Unknown_Family(100);Blastocatella(100);	3	2	0	0	0	0	14	4	16	0	0	0	1.66667	0	11.3333	0		Otu00926	0.0322039	0.967796	0.967796		Otu00926
Otu00516	Bacteria(100);Cyanobacteria(100);Cyanobacteria(100);Cyanobacteria_unclassified(99);Cyanobacteria_unclassified(99);Cyanobacteria_unclassified(99);	5	15	2	3	15	85	6	2	25	6	14	1	7.33333	34.3333	11	7		Otu00927	0.337315	0.662685			Otu00927	0.174965	0.825035
Otu00566	Bacteria(100);Actinobacteria(100);Actinobacteria(100);Streptomycetales(100);Streptomycetaceae(100);Streptomyces(56);	24	15	12	17	17	9	13	13	7	6	12	16	17	14.3333	11	11.3333		Otu00928	0.109653	0.890347			Otu00928	0.244621	0.755379
Otu00577	Bacteria(100);Proteobacteria(100);Deltaproteobacteria(100);Desulfobacterales(100);Nitrospinaceae(100);Candidatus_Entotheonella(100);	31	10	11	5	42	5	11	8	14	5	9	7	17.3333	17.3333	11	7		Otu00929	0.210055	0.789945			Otu00929	0.225547	0.774453
Otu00823	Bacteria(100);Gemmatimonadetes(100);Gemmatimonadetes(100);AT425-EubC11_terrestrial_group(100);AT425-EubC11_terrestrial_group_unclassified(100);AT425-EubC11_terrestrial_group_unclassified(100);	4	9	1	1	3	15	14	6	13	5	24	3	4.66667	6.33333	11	10.6667		Otu00930	0.0693601	0.93064			Otu00930	0.308257	0.691743
Otu00852	Bacteria(100);Actinobacteria(100);Actinobacteria(100);Micromonosporales(100);Micromonosporaceae(100);Luedemannella(87);	9	2	5	12	9	8	6	7	20	3	8	5	5.33333	9.66667	11	5.33333		Otu00931	0.157821	0.842179			Otu00931	0.0415564	0.958444	0.958444
Otu00878	Bacteria(100);Chloroflexi(100);Thermomicrobia(100);JG30-KF-CM45(100);JG30-KF-CM45_unclassified(100);JG30-KF-CM45_unclassified(100);	12	1	9	4	4	5	2	4	27	4	9	10	7.33333	4.33333	11	7.66667		Otu00932	0.346997	0.653003			Otu00932	0.0759173	0.924083
Otu00916	Bacteria(100);Chloroflexi(100);Chloroflexia(100);Chloroflexales(100);Roseiflexaceae(99);Roseiflexus(99);	7	3	12	7	7	4	4	6	23	1	7	4	7.33333	6	11	4		Otu00933	0.303163	0.696837			Otu00933	0.18695	0.81305
Otu01005	Bacteria(100);Acidobacteria(100);Acidobacteria(100);Subgroup_6(100);Subgroup_6_unclassified(100);Subgroup_6_unclassified(100);	10	4	6	4	8	2	5	9	19	4	1	3	6.66667	4.66667	11	2.66667		Otu00934	0.196073	0.803927			Otu00934	0.183927	0.816073
Otu01026	Bacteria(100);Verrucomicrobia(100);OPB35_soil_group(100);OPB35_soil_group_unclassified(100);OPB35_soil_group_unclassified(100);OPB35_soil_group_unclassified(100);	7	1	5	2	6	5	4	11	18	1	11	2	4.33333	4.33333	11	4.66667		Otu00935	0.102553	0.897447			Otu00935	0.463302	0.536698
Otu01045	Bacteria(100);Proteobacteria(100);Proteobacteria_unclassified(89);Proteobacteria_unclassified(89);Proteobacteria_unclassified(89);Proteobacteria_unclassified(89);	7	1	0	2	5	5	6	5	22	5	10	3	2.66667	4	11	6		Otu00936	0.116174	0.883826			Otu00936	0.217665	0.782335
Otu01058	Bacteria(100);Planctomycetes(100);Planctomycetacia(100);Planctomycetales(100);Planctomycetaceae(100);Pirellula(100);	4	2	11	2	3	1	6	9	18	2	4	8	5.66667	2	11	4.66667		Otu00937	0.151774	0.848226			Otu00937	0.112061	0.887939
Otu01145	Bacteria(100);Planctomycetes(100);Planctomycetacia(100);Planctomycetales(100);Planctomycetaceae(100);Gemmata(100);	6	1	4	6	4	3	2	5	26	1	5	1	3.66667	4.33333	11	2.33333		Otu00938	0.197094	0.802906			Otu00938	0.139541	0.860459
Otu01150	Bacteria(100);Bacteroidetes(100);Sphingobacteriia(100);Sphingobacteriales(100);env.OPS_17(100);env.OPS_17_unclassified(100);	19	2	1	3	0	3	3	12	18	0	2	0	7.33333	2	11	0.666667		Otu00939	0.320658	0.679342			Otu00939	0.16473	0.83527
Otu01167	Bacteria(100);Proteobacteria(100);Betaproteobacteria(100);Burkholderiales(100);Oxalobacteraceae(100);Massilia(52);	4	13	0	0	0	4	3	8	22	2	2	4	5.66667	1.33333	11	2.66667		Otu00940	0.240266	0.759734			Otu00940	0.210824	0.789176
Otu01183	Bacteria(100);Planctomycetes(100);Phycisphaerae(100);WD2101_soil_group(100);WD2101_soil_group_unclassified(100);WD2101_soil_group_unclassified(100);	2	1	4	4	3	3	8	3	22	4	4	3	2.33333	3.33333	11	3.66667		Otu00941	0.103248	0.896752			Otu00941	0.259259	0.740741
Otu01244	Bacteria(100);Bacteroidetes(100);Cytophagia(100);Order_II(100);Rhodothermaceae(100);Rubrivirga(84);	7	0	3	7	2	0	0	8	25	2	1	1	3.33333	3	11	1.33333		Otu00942	0.18634	0.81366			Otu00942	0.236714	0.763286
Otu01277	Bacteria(100);Bacteria_unclassified(100);Bacteria_unclassified(100);Bacteria_unclassified(100);Bacteria_unclassified(100);Bacteria_unclassified(100);	5	0	12	2	0	1	6	5	22	0	0	0	5.66667	1	11	0		Otu00943	0.229481	0.770519			Otu00943	0.0791512	0.920849
Otu01282	Bacteria(100);Proteobacteria(100);Gammaproteobacteria(100);Gammaproteobacteria_unclassified(97);Gammaproteobacteria_unclassified(97);Gammaproteobacteria_unclassified(97);	5	1	12	0	0	0	7	12	14	0	0	2	6	0	11	0.666667		Otu00944	0.130861	0.869139			Otu00944	0.18695	0.81305
Otu01338	Bacteria(100);Gemmatimonadetes(100);Gemmatimonadetes(100);Gemmatimonadales(100);Gemmatimonadaceae(100);Gemmatimonas(100);	4	3	1	1	3	3	6	4	23	1	0	1	2.66667	2.33333	11	0.666667		Otu00945	0.121571	0.878429			Otu00945	0.0445047	0.955495	0.955495
Otu01341	Bacteria(100);Chloroflexi(76);Anaerolineae(62);Anaerolineales(62);Anaerolineaceae(62);Anaerolineaceae_unclassified(62);	1	6	3	1	2	1	6	2	25	0	1	2	3.33333	1.33333	11	1		Otu00946	0.174724	0.825276			Otu00946	0.321665	0.678335
Otu01366	Bacteria(100);Bacteroidetes(100);Cytophagia(100);Cytophagales(100);Cytophagaceae(100);Ohtaekwangia(100);	4	1	7	0	1	0	0	2	31	0	2	1	4	0.333333	11	1		Otu00947	0.264462	0.735538			Otu00947	0.18695	0.81305
Otu01373	Bacteria(100);Verrucomicrobia(100);OPB35_soil_group(100);OPB35_soil_group_unclassified(100);OPB35_soil_group_unclassified(100);OPB35_soil_group_unclassified(100);	6	0	1	0	2	2	5	1	27	2	1	1	2.33333	1.33333	11	1.33333		Otu00948	0.177501	0.822499			Otu00948	0.5	0.5
Otu01422	Bacteria(100);Bacteroidetes(100);Cytophagia(100);Cytophagales(100);Cytophagaceae(100);Ohtaekwangia(100);	6	1	2	1	0	0	12	1	20	0	3	0	3	0.333333	11	1		Otu00949	0.117091	0.882909			Otu00949	0.280719	0.719281
Otu01430	Bacteria(100);Proteobacteria(100);Alphaproteobacteria(100);Alphaproteobacteria_unclassified(100);Alphaproteobacteria_unclassified(100);Alphaproteobacteria_unclassified(100);	1	2	3	0	3	2	4	6	23	2	0	0	2	1.66667	11	0.666667		Otu00950	0.105697	0.894303			Otu00950	0.208433	0.791567
Otu01444	Bacteria(100);Bacteroidetes(100);Flavobacteriia(100);Flavobacteriales(100);NS9_marine_group(100);NS9_marine_group_unclassified(100);	4	2	1	4	0	0	9	2	22	1	0	0	2.33333	1.33333	11	0.333333		Otu00951	0.108698	0.891302			Otu00951	0.253579	0.746421
Otu01581	Bacteria(100);Proteobacteria(100);TA18(100);TA18_unclassified(100);TA18_unclassified(100);TA18_unclassified(100);	1	1	5	0	0	0	7	2	24	0	0	0	2.33333	0	11	0		Otu00952	0.13546	0.86454			Otu00952
Otu01774	Bacteria(100);Firmicutes(100);Erysipelotrichia(100);Erysipelotrichales(100);Erysipelotrichaceae(100);Asteroleplasma(100);	0	0	0	0	0	0	9	5	19	0	0	0	0	0	11	0		Otu00953	0.0287266	0.971273	0.971273		Otu00953
Otu00771	Bacteria(100);Bacteroidetes(100);Cytophagia(100);Cytophagales(100);Cytophagaceae(100);Rhodocytophaga(100);	23	7	15	6	1	8	5	5	22	7	5	3	15	5	10.6667	5		Otu00954	0.292618	0.707382			Otu00954	0.5	0.5
Otu00845	Bacteria(100);Proteobacteria(100);Deltaproteobacteria(100);Myxococcales(100);Haliangiaceae(100);Haliangium(100);	10	5	6	2	10	2	6	4	22	6	12	10	7	4.66667	10.6667	9.33333		Otu00955	0.283893	0.716107			Otu00955	0.109086	0.890914
Otu00899	Bacteria(100);Proteobacteria(100);Alphaproteobacteria(100);Rhizobiales(100);Bradyrhizobiaceae(96);Bosea(96);	4	8	5	9	5	9	3	5	24	5	7	4	5.66667	7.66667	10.6667	5.33333		Otu00956	0.251434	0.748566			Otu00956	0.109086	0.890914
Otu00925	Bacteria(100);Bacteroidetes(100);Bacteroidetes_unclassified(100);Bacteroidetes_unclassified(100);Bacteroidetes_unclassified(100);Bacteroidetes_unclassified(100);	11	1	10	17	2	6	12	5	15	1	5	0	7.33333	8.33333	10.6667	2		Otu00957	0.242933	0.757067			Otu00957	0.126121	0.873879
Otu00978	Bacteria(100);Proteobacteria(100);Alphaproteobacteria(100);Rhizobiales(100);JG34-KF-361(99);JG34-KF-361_unclassified(99);	15	2	8	5	3	4	5	6	21	2	3	5	8.33333	4	10.6667	3.33333		Otu00958	0.36683	0.63317			Otu00958	0.280719	0.719281
Otu01035	Bacteria(100);Gemmatimonadetes(100);Gemmatimonadetes(100);S0134_terrestrial_group(100);S0134_terrestrial_group_unclassified(100);S0134_terrestrial_group_unclassified(100);	2	12	1	1	1	8	7	2	23	2	9	4	5	3.33333	10.6667	5		Otu00959	0.238829	0.761171			Otu00959	0.311134	0.688866
Otu01040	Bacteria(100);Proteobacteria(100);Alphaproteobacteria(100);Rhizobiales(100);Hyphomicrobiaceae(100);Hyphomicrobium(99);	5	3	14	4	0	0	4	7	21	3	6	4	7.33333	1.33333	10.6667	4.33333		Otu00960	0.310654	0.689346			Otu00960	0.0669007	0.933099
Otu01047	Bacteria(100);Proteobacteria(100);Deltaproteobacteria(100);GR-WP33-30(100);GR-WP33-30_unclassified(100);GR-WP33-30_unclassified(100);	8	1	7	6	5	5	6	6	20	2	4	1	5.33333	5.33333	10.6667	2.33333		Otu00961	0.179578	0.820422			Otu00961	0.0167359	0.983264	0.983264
Otu01067	Bacteria(100);Actinobacteria(100);Thermoleophilia(100);Gaiellales(100);Gaiellaceae(79);Gaiella(79);	3	5	3	6	6	5	5	5	22	0	4	5	3.66667	5.66667	10.6667	3		Otu00962	0.143579	0.856421			Otu00962	0.0816395	0.918361
Otu01129	Bacteria(100);Gemmatimonadetes(100);Gemmatimonadetes(100);Gemmatimonadales(100);Gemmatimonadaceae(100);Gemmatimonadaceae_unclassified(100);	3	3	2	5	5	0	3	7	22	3	9	3	2.66667	3.33333	10.6667	5		Otu00963	0.119703	0.880297			Otu00963	0.278442	0.721558
Otu01144	Bacteria(100);Bacteria_unclassified(100);Bacteria_unclassified(100);Bacteria_unclassified(100);Bacteria_unclassified(100);Bacteria_unclassified(100);	8	4	2	6	4	2	4	1	27	3	3	0	4.66667	4	10.6667	2		Otu00964	0.257253	0.742747			Otu00964	0.130287	0.869713
Otu01146	Bacteria(100);Acidobacteria(100);Acidobacteria(100);Subgroup_6(100);Subgroup_6_unclassified(100);Subgroup_6_unclassified(100);	6	2	3	5	1	3	7	13	12	1	8	2	3.66667	3	10.6667	3.66667		Otu00965	0.0169961	0.983004	0.983004		Otu00965	0.400374	0.599626
Otu01149	Bacteria(100);Chloroflexi(100);Anaerolineae(100);Anaerolineales(100);Anaerolineaceae(100);Anaerolineaceae_unclassified(100);	2	1	11	6	6	2	7	3	22	2	0	1	4.66667	4.66667	10.6667	1		Otu00966	0.207351	0.792649			Otu00966	0.0325543	0.967446	0.967446
Otu01155	Bacteria(100);Chloroflexi(100);Thermomicrobia(100);AKYG1722(97);AKYG1722_unclassified(97);AKYG1722_unclassified(97);	7	3	2	1	1	5	8	0	24	2	9	1	4	2.33333	10.6667	4		Otu00967	0.204003	0.795997			Otu00967	0.294916	0.705084
Otu01172	Bacteria(100);Bacteroidetes(100);Cytophagia(100);Order_II(100);Rhodothermaceae(100);Rhodothermaceae_unclassified(100);	2	5	2	1	8	1	3	4	25	3	7	0	3	3.33333	10.6667	3.33333		Otu00968	0.174724	0.825276			Otu00968	0.5	0.5
Otu01353	Bacteria(100);Acidobacteria(100);Acidobacteria(100);Subgroup_6(100);Subgroup_6_unclassified(100);Subgroup_6_unclassified(100);	1	1	2	5	2	3	6	5	21	1	2	0	1.33333	3.33333	10.6667	1		Otu00969	0.073127	0.926873			Otu00969	0.0456301	0.95437	0.95437
Otu00506	Bacteria(100);Actinobacteria(100);Actinobacteria(100);Actinobacteria_unclassified(100);Actinobacteria_unclassified(100);Actinobacteria_unclassified(100);	32	22	7	14	11	21	3	3	25	2	28	14	20.3333	15.3333	10.3333	14.6667		Otu00970	0.193764	0.806236			Otu00970	0.469088	0.530912
Otu00767	Bacteria(100);Proteobacteria(100);Deltaproteobacteria(100);Myxococcales(100);Polyangiaceae(100);Sorangium(100);	15	2	24	9	6	1	4	24	3	0	10	10	13.6667	5.33333	10.3333	6.66667		Otu00971	0.36983	0.63017			Otu00971	0.379789	0.620211
Otu00932	Bacteria(100);Actinobacteria(100);Thermoleophilia(100);Gaiellales(100);Gaiellales_unclassified(100);Gaiellales_unclassified(100);	6	2	5	5	21	3	6	2	23	4	5	2	4.33333	9.66667	10.3333	3.66667		Otu00972	0.205706	0.794294			Otu00972	0.178336	0.821664
Otu01006	Bacteria(100);Proteobacteria(100);Alphaproteobacteria(100);Rhizobiales(100);DUNssu044(100);DUNssu044_unclassified(100);	7	3	6	10	4	0	6	8	17	1	10	3	5.33333	4.66667	10.3333	4.66667		Otu00973	0.118063	0.881937			Otu00973	0.5	0.5
Otu01087	Bacteria(100);Chloroflexi(100);Chloroflexia(100);AKIW781(100);AKIW781_unclassified(100);AKIW781_unclassified(100);	6	7	3	5	4	4	4	7	20	2	3	3	5.33333	4.33333	10.3333	2.66667		Otu00974	0.189309	0.810691			Otu00974	0.0120551	0.987945	0.987945
Otu01111	Bacteria(100);Bacteria_unclassified(100);Bacteria_unclassified(100);Bacteria_unclassified(100);Bacteria_unclassified(100);Bacteria_unclassified(100);	4	2	3	6	4	1	1	3	27	2	8	6	3	3.66667	10.3333	5.33333		Otu00975	0.215289	0.784711			Otu00975	0.253107	0.746893
Otu01127	Bacteria(100);Proteobacteria(100);Deltaproteobacteria(100);Sh765B-TzT-29(100);Sh765B-TzT-29_unclassified(100);Sh765B-TzT-29_unclassified(100);	2	1	5	1	4	10	9	5	17	2	1	8	2.66667	5	10.3333	3.66667		Otu00976	0.0543999	0.9456			Otu00976	0.358714	0.641286
Otu01208	Bacteria(100);Planctomycetes(100);Planctomycetacia(100);Planctomycetales(100);Planctomycetaceae(100);Planctomyces(100);	16	0	6	2	0	0	7	8	16	0	2	2	7.33333	0.666667	10.3333	1.33333		Otu00977	0.306187	0.693813			Otu00977	0.259259	0.740741
Otu01216	Bacteria(100);Planctomycetes(100);Planctomycetacia(100);Planctomycetales(100);Planctomycetaceae(100);Planctomyces(100);	5	1	8	3	3	1	4	6	21	0	1	5	4.66667	2.33333	10.3333	2		Otu00978	0.189519	0.810481			Otu00978	0.425619	0.574381
Otu01296	Bacteria(100);Proteobacteria(100);Gammaproteobacteria(100);Xanthomonadales(100);Xanthomonadaceae(100);Arenimonas(100);	5	0	3	1	0	1	10	2	19	1	3	7	2.66667	0.666667	10.3333	3.66667		Otu00979	0.104348	0.895652			Otu00979	0.084995	0.915005
Otu01505	Bacteria(100);Bacteroidetes(100);Flavobacteriia(100);Flavobacteriales(100);Cryomorphaceae(100);Fluviicola(100);	11	0	0	0	0	0	25	0	6	0	0	0	3.66667	0	10.3333	0		Otu00980	0.235415	0.764585			Otu00980
Otu01515	Bacteria(100);Planctomycetes(100);BD7-11(100);BD7-11_unclassified(100);BD7-11_unclassified(100);BD7-11_unclassified(100);	6	0	2	2	0	0	3	3	25	0	0	1	2.66667	0.666667	10.3333	0.333333		Otu00981	0.183445	0.816555			Otu00981	0.338934	0.661066
Otu01570	Bacteria(100);Proteobacteria(93);Gammaproteobacteria(63);Xanthomonadales(53);Xanthomonadales_unclassified(53);Xanthomonadales_unclassified(53);	2	0	2	1	0	0	9	2	20	3	0	1	1.33333	0.333333	10.3333	1.33333		Otu00982	0.0817717	0.918228			Otu00982	0.174321	0.825679
Otu00702	Bacteria(100);Nitrospirae(100);Nitrospira(100);Nitrospirales(100);Nitrospiraceae(100);Nitrospira(100);	3	12	4	8	12	14	6	5	19	7	23	6	6.33333	11.3333	10	12		Otu00983	0.264779	0.735221			Otu00983	0.45689	0.54311
Otu00711	Bacteria(100);Actinobacteria(100);TakashiAC-B11(100);TakashiAC-B11_unclassified(100);TakashiAC-B11_unclassified(100);TakashiAC-B11_unclassified(100);	4	19	3	2	18	15	2	4	24	9	12	4	8.66667	11.6667	10	8.33333		Otu00984	0.442965	0.557035			Otu00984	0.286466	0.713534
Otu00734	Bacteria(100);Planctomycetes(100);Phycisphaerae(100);WD2101_soil_group(100);WD2101_soil_group_unclassified(100);WD2101_soil_group_unclassified(100);	12	6	10	2	3	4	8	4	18	11	32	2	9.33333	3	10	15		Otu00985	0.444958	0.555042			Otu00985	0.124577	0.875423
Otu00884	Bacteria(100);Planctomycetes(100);Planctomycetacia(100);Planctomycetales(100);Planctomycetaceae(100);Rhodopirellula(100);	24	2	5	7	2	7	16	4	10	0	8	4	10.3333	5.33333	10	4		Otu00986	0.483794	0.516206			Otu00986	0.332019	0.667981
Otu00950	Bacteria(100);Bacteroidetes(100);Sphingobacteriia(100);Sphingobacteriales(100);Sphingobacteriales_unclassified(100);Sphingobacteriales_unclassified(100);	3	4	15	3	2	5	7	9	14	1	11	7	7.33333	3.33333	10	6.33333		Otu00987	0.28741	0.71259			Otu00987	0.189568	0.810432
Otu00982	Bacteria(100);Gemmatimonadetes(100);Gemmatimonadetes(100);Gemmatimonadales(100);Gemmatimonadaceae(100);Gemmatimonas(83);	6	6	2	5	3	11	6	2	22	1	8	6	4.66667	6.33333	10	5		Otu00988	0.220912	0.779088			Otu00988	0.348263	0.651737
Otu01021	Bacteria(100);Gemmatimonadetes(100);Gemmatimonadetes(100);S0134_terrestrial_group(100);S0134_terrestrial_group_unclassified(100);S0134_terrestrial_group_unclassified(100);	9	2	7	4	11	5	9	7	14	0	0	5	6	6.66667	10	1.66667		Otu00989	0.122901	0.877099			Otu00989	0.0715202	0.92848
Otu01062	Bacteria(100);Gemmatimonadetes(100);Gemmatimonadetes(100);Gemmatimonadales(100);Gemmatimonadaceae(100);Gemmatimonas(99);	4	1	2	2	8	5	3	4	23	2	15	1	2.33333	5	10	6		Otu00990	0.153901	0.846099			Otu00990	0.423053	0.576947
Otu01080	Bacteria(100);Acidobacteria(71);Holophagae(65);Subgroup_10(65);Subgroup_10_unclassified(65);Subgroup_10_unclassified(65);	3	3	2	7	5	3	7	8	15	3	4	8	2.66667	5	10	5		Otu00991	0.0223096	0.97769	0.97769		Otu00991	0.5	0.5
Otu01130	Bacteria(100);Actinobacteria(100);Actinobacteria_unclassified(100);Actinobacteria_unclassified(100);Actinobacteria_unclassified(100);Actinobacteria_unclassified(100);	14	0	5	3	5	2	6	4	20	0	3	2	6.33333	3.33333	10	1.66667		Otu00992	0.301118	0.698882			Otu00992	0.1262	0.8738
Otu01181	Bacteria(100);Nitrospirae(100);Nitrospira(100);Nitrospirales(100);0319-6A21(100);0319-6A21_unclassified(100);	3	3	6	1	4	4	4	9	17	4	4	2	4	3	10	3.33333		Otu00993	0.100112	0.899888			Otu00993	0.397628	0.602372
Otu01203	Bacteria(100);Proteobacteria(100);Deltaproteobacteria(100);Sh765B-TzT-29(100);Sh765B-TzT-29_unclassified(100);Sh765B-TzT-29_unclassified(100);	6	0	7	4	2	3	4	9	17	2	1	4	4.33333	3	10	2.33333		Otu00994	0.132312	0.867688			Otu00994	0.280719	0.719281
Otu01279	Bacteria(100);Proteobacteria(100);Gammaproteobacteria(100);Xanthomonadales(100);Xanthomonadaceae(100);Arenimonas(100);	6	0	6	7	0	2	0	11	19	1	0	1	4	3	10	0.666667		Otu00995	0.181864	0.818136			Otu00995	0.16523	0.83477
Otu01293	Bacteria(100);Bacteroidetes(100);Sphingobacteriia(100);Sphingobacteriales(100);Chitinophagaceae(100);Chitinophagaceae_unclassified(100);	2	0	10	1	2	2	7	3	20	2	1	2	4	1.66667	10	1.66667		Otu00996	0.185952	0.814048			Otu00996	0.5	0.5
Otu01310	Bacteria(100);Verrucomicrobia(100);Spartobacteria(59);Chthoniobacterales(59);Chthoniobacteraceae(59);Chthoniobacter(59);	3	2	7	2	0	2	6	4	20	0	3	2	4	1.33333	10	1.66667		Otu00997	0.158826	0.841174			Otu00997	0.389025	0.610975
Otu01316	Bacteria(100);Proteobacteria(100);Deltaproteobacteria(100);Myxococcales(100);Phaselicystidaceae(100);Phaselicystis(100);	3	1	6	0	1	2	4	7	19	1	6	1	3.33333	1	10	2.66667		Otu00998	0.118898	0.881102			Otu00998	0.199104	0.800896
Otu01418	Bacteria(100);Proteobacteria(98);Deltaproteobacteria(94);Myxococcales(90);Myxococcales_unclassified(90);Myxococcales_unclassified(90);	5	0	4	1	1	1	5	4	21	1	2	1	3	1	10	1.33333		Otu00999	0.143932	0.856068			Otu00999	0.18695	0.81305
Otu01453	Bacteria(100);Chloroflexi(100);Chloroflexia(100);Chloroflexales(100);Roseiflexaceae(100);Roseiflexus(100);	1	1	5	1	3	0	6	6	18	0	0	3	2.33333	1.33333	10	1		Otu01000	0.071579	0.928421			Otu01000	0.407451	0.592549
Otu01594	Bacteria(100);Proteobacteria(100);Alphaproteobacteria(100);Sphingomonadales(100);Sphingomonadales_unclassified(100);Sphingomonadales_unclassified(100);	3	3	1	0	0	0	13	3	14	0	1	1	2.33333	0	10	0.666667		Otu01001	0.0492797	0.95072	0.95072		Otu01001	0.0580583	0.941942
Otu01598	Bacteria(100);Proteobacteria(100);Gammaproteobacteria(95);Gammaproteobacteria_unclassified(95);Gammaproteobacteria_unclassified(95);Gammaproteobacteria_unclassified(95);	2	0	0	1	6	0	1	5	24	0	0	0	0.666667	2.33333	10	0		Otu01002	0.130214	0.869786			Otu01002	0.138535	0.861465
Otu01690	Bacteria(100);Proteobacteria(100);Deltaproteobacteria(100);Myxococcales(100);Polyangiaceae(100);Byssovorax(100);	0	0	5	1	0	0	10	0	20	0	0	0	1.66667	0.333333	10	0		Otu01003	0.118898	0.881102			Otu01003	0.18695	0.81305
Otu01801	Bacteria(100);Gemmatimonadetes(100);Gemmatimonadetes(100);Gemmatimonadales(100);Gemmatimonadaceae(100);Gemmatimonadaceae_unclassified(100);	0	0	1	0	0	0	5	5	20	0	0	1	0.333333	0	10	0.333333		Otu01004	0.0629764	0.937024			Otu01004	0.18695	0.81305
Otu01871	Bacteria(100);Firmicutes(100);Erysipelotrichia(100);Erysipelotrichales(100);Erysipelotrichaceae(100);Asteroleplasma(100);	0	0	0	0	0	0	0	18	12	0	0	0	0	0	10	0		Otu01005	0.0658888	0.934111			Otu01005
Otu00486	Bacteria(100);Chloroflexi(100);Thermomicrobia(100);JG30-KF-CM45(100);JG30-KF-CM45_unclassified(100);JG30-KF-CM45_unclassified(100);	29	8	13	26	19	16	8	4	17	2	30	17	16.6667	20.3333	9.66667	16.3333		Otu01006	0.199121	0.800879			Otu01006	0.333291	0.666709
Otu00678	Bacteria(100);Proteobacteria(100);Alphaproteobacteria(100);Rhodospirillales(100);Acetobacteraceae(100);Roseomonas(98);	36	14	8	11	8	5	10	4	15	0	5	12	19.3333	8	9.66667	5.66667		Otu01007	0.173666	0.826334			Otu01007	0.290347	0.709653
Otu00685	Bacteria(100);Actinobacteria(100);Acidimicrobiia(100);Acidimicrobiales(100);OM1_clade(100);OM1_clade_unclassified(100);	21	4	6	11	22	8	6	6	17	3	10	12	10.3333	13.6667	9.66667	8.33333		Otu01008	0.46161	0.53839			Otu01008	0.175464	0.824536
Otu00709	Bacteria(100);Planctomycetes(100);Planctomycetacia(100);Planctomycetales(100);Planctomycetaceae(100);Planctomyces(100);	18	4	5	14	12	7	1	6	22	4	14	10	9	11	9.66667	9.33333		Otu01009	0.467893	0.532107			Otu01009	0.332647	0.667353
Otu00778	Bacteria(100);Bacteroidetes(100);Sphingobacteriia(100);Sphingobacteriales(100);Chitinophagaceae(100);Flavisolibacter(100);	8	7	8	5	13	12	12	8	9	6	4	14	7.66667	10	9.66667	8		Otu01010	0.092037	0.907963			Otu01010	0.319963	0.680037
Otu00838	Bacteria(100);Actinobacteria(100);Acidimicrobiia(100);Acidimicrobiales(100);Iamiaceae(90);Iamia(90);	14	9	5	3	5	18	2	4	23	2	8	3	9.33333	8.66667	9.66667	4.33333		Otu01011	0.482599	0.517401			Otu01011	0.219829	0.780171
Otu00871	Bacteria(100);Proteobacteria(100);Alphaproteobacteria(100);Rhodospirillales(100);I-10(100);I-10_unclassified(100);	11	7	0	16	8	7	4	8	17	1	8	4	6	10.3333	9.66667	4.33333		Otu01012	0.252453	0.747547			Otu01012	0.0806298	0.91937
Otu00886	Bacteria(100);Proteobacteria(100);Gammaproteobacteria(100);Xanthomonadales(100);Xanthomonadaceae(100);Thermomonas(94);	27	5	6	9	1	0	9	6	14	4	5	3	12.6667	3.33333	9.66667	4		Otu01013	0.355565	0.644435			Otu01013	0.4149	0.5851
Otu00972	Bacteria(100);Proteobacteria(100);Deltaproteobacteria(100);Myxococcales(100);0319-6G20(100);0319-6G20_unclassified(100);	9	6	5	3	0	5	7	4	18	1	7	14	6.66667	2.66667	9.66667	7.33333		Otu01014	0.267369	0.732631			Otu01014	0.15553	0.84447
Otu00990	Bacteria(100);Chloroflexi(100);Thermomicrobia(100);JG30-KF-CM45(100);JG30-KF-CM45_unclassified(100);JG30-KF-CM45_unclassified(100);	10	12	2	4	4	2	7	7	15	3	9	2	8	3.33333	9.66667	4.66667		Otu01015	0.35107	0.64893			Otu01015	0.295449	0.704551
Otu01015	Bacteria(100);Chloroflexi(91);Chloroflexi_unclassified(86);Chloroflexi_unclassified(86);Chloroflexi_unclassified(86);Chloroflexi_unclassified(86);	4	11	4	7	7	5	5	3	21	2	1	4	6.33333	6.33333	9.66667	2.33333		Otu01016	0.308447	0.691553			Otu01016	0.0111971	0.988803	0.988803
Otu01019	Bacteria(100);Proteobacteria(100);Betaproteobacteria(100);Burkholderiales(100);Comamonadaceae(100);Comamonadaceae_unclassified(100);	11	6	9	7	0	3	5	7	17	1	6	2	8.66667	3.33333	9.66667	3		Otu01017	0.407136	0.592864			Otu01017	0.450936	0.549064
Otu01051	Bacteria(100);Planctomycetes(100);Planctomycetacia(100);Planctomycetales(100);Planctomycetaceae(100);Planctomycetaceae_unclassified(100);	8	5	4	8	5	2	5	9	15	2	3	4	5.66667	5	9.66667	3		Otu01018	0.136147	0.863853			Otu01018	0.167426	0.832574
Otu01174	Bacteria(100);Proteobacteria(100);Alphaproteobacteria(100);Rhodospirillales(100);KCM-B-15(89);KCM-B-15_unclassified(89);	5	2	3	1	0	5	2	3	24	6	9	1	3.33333	2	9.66667	5.33333		Otu01019	0.215145	0.784855			Otu01019	0.149007	0.850993
Otu01197	Bacteria(100);Acidobacteria(100);Acidobacteria(100);Subgroup_5(100);Subgroup_5_unclassified(100);Subgroup_5_unclassified(100);	3	5	5	2	8	1	6	5	18	0	6	1	4.33333	3.66667	9.66667	2.33333		Otu01020	0.137926	0.862074			Otu01020	0.333062	0.666938
Otu01206	Bacteria(100);Acidobacteria(100);Acidobacteria(100);Subgroup_6(100);Subgroup_6_unclassified(100);Subgroup_6_unclassified(100);	5	1	6	3	10	2	9	4	16	1	1	1	4	5	9.66667	1		Otu01021	0.105112	0.894888			Otu01021	0.0935818	0.906418
Otu01241	Bacteria(100);Acidobacteria(100);Acidobacteria(100);Subgroup_25(100);Subgroup_25_unclassified(100);Subgroup_25_unclassified(100);	4	0	7	2	9	2	10	3	16	0	2	1	3.66667	4.33333	9.66667	1		Otu01022	0.116283	0.883717			Otu01022	0.118898	0.881102
Otu01288	Bacteria(100);Verrucomicrobia(100);OPB35_soil_group(100);OPB35_soil_group_unclassified(100);OPB35_soil_group_unclassified(100);OPB35_soil_group_unclassified(100);	8	3	1	1	2	1	1	10	18	5	2	1	4	1.33333	9.66667	2.66667		Otu01023	0.17395	0.82605			Otu01023	0.172636	0.827364
Otu01311	Bacteria(100);Chloroflexi(100);Anaerolineae(100);Anaerolineales(100);Anaerolineaceae(100);Anaerolineaceae_unclassified(100);	3	0	7	4	1	0	11	5	13	1	1	5	3.33333	1.66667	9.66667	2.33333		Otu01024	0.0571385	0.942861			Otu01024	0.364591	0.635409
Otu01355	Bacteria(100);Gemmatimonadetes(100);Gemmatimonadetes(100);Gemmatimonadales(100);Gemmatimonadaceae(100);Gemmatimonadaceae_unclassified(100);	5	3	1	3	2	2	6	2	21	1	2	1	3	2.33333	9.66667	1.33333		Otu01025	0.160735	0.839265			Otu01025	0.0505958	0.949404
Otu01446	Bacteria(100);Acidobacteria(100);Acidobacteria(100);Subgroup_6(100);Subgroup_6_unclassified(100);Subgroup_6_unclassified(100);	3	0	4	4	3	1	5	6	18	0	0	0	2.33333	2.66667	9.66667	0		Otu01026	0.0834079	0.916592			Otu01026	0.0195103	0.98049	0.98049
Otu01538	Bacteria(100);Chloroflexi(100);Anaerolineae(100);Anaerolineales(100);Anaerolineaceae(100);Anaerolineaceae_unclassified(100);	0	2	1	1	1	2	5	2	22	0	0	5	1	1.33333	9.66667	1.66667		Otu01027	0.119031	0.880969			Otu01027	0.42704	0.57296
Otu01567	Bacteria(100);Acidobacteria(100);Acidobacteria(100);Acidobacteria_unclassified(85);Acidobacteria_unclassified(85);Acidobacteria_unclassified(85);	1	1	5	0	3	1	6	1	22	0	0	0	2.33333	1.33333	9.66667	0		Otu01028	0.16025	0.83975			Otu01028	0.102553	0.897447
Otu01572	Bacteria(100);Planctomycetes(100);OM190(100);OM190_unclassified(100);OM190_unclassified(100);OM190_unclassified(100);	3	0	5	0	0	2	0	5	24	0	0	1	2.66667	0.666667	9.66667	0.333333		Otu01029	0.200413	0.799587			Otu01029	0.338934	0.661066
Otu01595	Bacteria(100);Bacteroidetes(93);Bacteroidetes_unclassified(93);Bacteroidetes_unclassified(93);Bacteroidetes_unclassified(93);Bacteroidetes_unclassified(93);	4	0	6	0	0	0	3	4	22	0	0	0	3.33333	0	9.66667	0		Otu01030	0.189883	0.810117			Otu01030
Otu01607	Bacteria(100);Verrucomicrobia(100);OPB35_soil_group(100);OPB35_soil_group_unclassified(100);OPB35_soil_group_unclassified(100);OPB35_soil_group_unclassified(100);	2	0	2	5	0	1	2	10	17	0	0	0	1.33333	2	9.66667	0		Otu01031	0.0650658	0.934934			Otu01031	0.130287	0.869713
Otu01790	Bacteria(100);Proteobacteria(100);Alphaproteobacteria(100);DB1-14(100);DB1-14_unclassified(100);DB1-14_unclassified(100);	0	0	3	0	0	0	9	0	20	0	0	0	1	0	9.66667	0		Otu01032	0.106903	0.893097			Otu01032
Otu00710	Bacteria(100);Actinobacteria(100);Actinobacteria(100);Micrococcales(100);Microbacteriaceae(100);Microbacteriaceae_unclassified(81);	21	8	5	12	8	14	3	4	21	1	12	7	11.3333	11.3333	9.33333	6.66667		Otu01033	0.40309	0.59691			Otu01033	0.134333	0.865667
Otu00803	Bacteria(100);Actinobacteria(100);Thermoleophilia(100);Solirubrobacterales(100);Elev-16S-1332(76);Elev-16S-1332_unclassified(76);	16	6	3	11	10	7	10	5	13	4	11	6	8.33333	9.33333	9.33333	7		Otu01034	0.418759	0.581241			Otu01034	0.193327	0.806673
Otu00839	Bacteria(100);Proteobacteria(100);Alphaproteobacteria(100);Rhizobiales(100);Xanthobacteraceae(100);Labrys(100);	12	6	7	7	7	8	4	5	19	3	12	6	8.33333	7.33333	9.33333	7		Otu01035	0.428237	0.571763			Otu01035	0.453277	0.546723
Otu00888	Bacteria(100);Chloroflexi(100);Thermomicrobia(97);JG30-KF-CM45(92);JG30-KF-CM45_unclassified(92);JG30-KF-CM45_unclassified(92);	4	4	16	11	7	1	10	6	12	2	9	7	8	6.33333	9.33333	6		Otu01036	0.38779	0.61221			Otu01036	0.465094	0.534906
Otu00942	Bacteria(100);Proteobacteria(100);Deltaproteobacteria(100);Bdellovibrionales(100);Bacteriovoracaceae(100);Peredibacter(100);	16	2	1	12	6	8	10	5	13	2	7	1	6.33333	8.66667	9.33333	3.33333		Otu01037	0.303251	0.696749			Otu01037	0.0528305	0.947169
Otu01030	Bacteria(100);Proteobacteria(100);Betaproteobacteria(100);Betaproteobacteria_unclassified(100);Betaproteobacteria_unclassified(100);Betaproteobacteria_unclassified(100);	0	11	3	9	2	1	2	13	13	2	9	7	4.66667	4	9.33333	6		Otu01038	0.19836	0.80164			Otu01038	0.286696	0.713304
Otu01072	Bacteria(100);Chloroflexi(100);Caldilineae(100);Caldilineales(100);Caldilineaceae(100);Litorilinea(100);	10	3	4	2	0	3	6	3	19	4	10	5	5.66667	1.66667	9.33333	6.33333		Otu01039	0.266287	0.733713			Otu01039	0.0428118	0.957188	0.957188
Otu01086	Bacteria(100);Chloroflexi(100);KD4-96(100);KD4-96_unclassified(100);KD4-96_unclassified(100);KD4-96_unclassified(100);	3	2	0	8	8	2	8	4	16	8	4	5	1.66667	6	9.33333	5.66667		Otu01040	0.0513374	0.948663			Otu01040	0.446655	0.553345
Otu01139	Bacteria(100);Armatimonadetes(100);Armatimonadetes_unclassified(100);Armatimonadetes_unclassified(100);Armatimonadetes_unclassified(100);Armatimonadetes_unclassified(100);	7	2	0	3	13	4	5	5	18	0	4	3	3	6.66667	9.33333	2.33333		Otu01041	0.129047	0.870953			Otu01041	0.135705	0.864295
Otu01223	Bacteria(100);Acidobacteria(100);Acidobacteria(100);Subgroup_4(100);RB41(100);RB41_unclassified(100);	1	10	0	3	1	5	10	8	10	4	6	0	3.66667	3	9.33333	3.33333		Otu01042	0.0780384	0.921962			Otu01042	0.441014	0.558986
Otu01269	Bacteria(100);Proteobacteria(100);Deltaproteobacteria(100);GR-WP33-30(100);GR-WP33-30_unclassified(100);GR-WP33-30_unclassified(100);	4	2	5	3	5	1	7	6	15	0	4	2	3.66667	3	9.33333	2		Otu01043	0.06507	0.93493			Otu01043	0.286696	0.713304
Otu01358	Bacteria(100);Gemmatimonadetes(100);Gemmatimonadetes(100);AT425-EubC11_terrestrial_group(100);AT425-EubC11_terrestrial_group_unclassified(100);AT425-EubC11_terrestrial_group_unclassified(100);	2	3	2	1	6	2	3	1	24	1	2	2	2.33333	3	9.33333	1.66667		Otu01044	0.197813	0.802187			Otu01044	0.220912	0.779088
Otu01368	Bacteria(100);Planctomycetes(100);Phycisphaerae(100);WD2101_soil_group(100);WD2101_soil_group_unclassified(100);WD2101_soil_group_unclassified(100);	1	4	0	2	4	4	4	0	24	2	3	0	1.66667	3.33333	9.33333	1.66667		Otu01045	0.182814	0.817186			Otu01045	0.103076	0.896924
Otu01389	Bacteria(100);Proteobacteria(100);Alphaproteobacteria(100);Rhizobiales(100);Rhizobiales_Incertae_Sedis(96);Nordella(96);	5	0	7	0	1	2	7	1	20	1	0	4	4	1	9.33333	1.66667		Otu01046	0.211486	0.788514			Otu01046	0.321665	0.678335
Otu01407	Bacteria(100);Proteobacteria(100);Betaproteobacteria(100);Burkholderiales(100);Oxalobacteraceae(100);Oxalobacteraceae_unclassified(58);	0	0	0	5	5	3	5	6	17	0	2	4	0	4.33333	9.33333	2		Otu01047	0.0360719	0.963928	0.963928		Otu01047	0.0775081	0.922492
Otu01458	Bacteria(100);Planctomycetes(100);Planctomycetacia(100);Planctomycetales(100);Planctomycetaceae(100);Gemmata(100);	3	4	4	4	0	0	6	2	20	1	0	0	3.66667	1.33333	9.33333	0.333333		Otu01048	0.179256	0.820744			Otu01048	0.253579	0.746421
Otu01472	Bacteria(100);Verrucomicrobia(100);OPB35_soil_group(100);OPB35_soil_group_unclassified(100);OPB35_soil_group_unclassified(100);OPB35_soil_group_unclassified(100);	1	0	1	3	2	3	4	1	23	0	4	1	0.666667	2.66667	9.33333	1.66667		Otu01049	0.138613	0.861387			Otu01049	0.233802	0.766198
Otu01498	Bacteria(100);Bacteroidetes(100);Sphingobacteriia(100);Sphingobacteriales(100);Saprospiraceae(100);Saprospiraceae_unclassified(100);	7	0	6	1	0	1	5	3	20	0	0	0	4.33333	0.666667	9.33333	0		Otu01050	0.218367	0.781633			Otu01050	0.0580583	0.941942
Otu01765	Bacteria(100);Proteobacteria(100);Alphaproteobacteria(100);Rickettsiales(100);Rickettsiales_Incertae_Sedis(100);Candidatus_Odyssella(100);	3	1	1	0	0	0	6	0	22	0	0	0	1.66667	0	9.33333	0		Otu01051	0.154981	0.845019			Otu01051
Otu00408	Bacteria(100);Actinobacteria(100);Actinobacteria(100);Micrococcales(100);Promicromonosporaceae(99);Isoptericola(53);	11	37	23	22	17	42	6	8	13	8	19	30	23.6667	27	9	19		Otu01052	0.0665403	0.93346			Otu01052	0.232873	0.767127
Otu00579	Bacteria(100);Actinobacteria(100);Actinobacteria(100);Propionibacteriales(100);Nocardioidaceae(100);Nocardioides(100);	28	24	8	16	19	8	10	7	10	5	12	10	20	14.3333	9	9		Otu01053	0.075134	0.924866			Otu01053	0.120991	0.879009
Otu00699	Bacteria(100);Chloroflexi(100);Caldilineae(100);Caldilineales(100);Caldilineaceae(100);Caldilineaceae_unclassified(100);	15	6	8	17	8	5	9	2	16	5	23	6	9.66667	10	9	11.3333		Otu01054	0.44893	0.55107			Otu01054	0.427721	0.572279
Otu00772	Bacteria(100);Gemmatimonadetes(100);Gemmatimonadetes(100);AT425-EubC11_terrestrial_group(100);AT425-EubC11_terrestrial_group_unclassified(100);AT425-EubC11_terrestrial_group_unclassified(100);	25	6	2	2	10	7	2	2	23	4	17	7	11	6.33333	9	9.33333		Otu01055	0.425373	0.574627			Otu01055	0.273707	0.726293
Otu00792	Bacteria(100);Actinobacteria(100);Actinobacteria(100);Frankiales(100);Cryptosporangiaceae(100);Cryptosporangium(100);	17	12	15	8	3	9	2	4	21	3	5	5	14.6667	6.66667	9	4.33333		Otu01056	0.206231	0.793769			Otu01056	0.151121	0.848879
Otu00879	Bacteria(100);Gemmatimonadetes(100);Gemmatimonadetes(100);S0134_terrestrial_group(100);S0134_terrestrial_group_unclassified(100);S0134_terrestrial_group_unclassified(100);	4	8	2	3	8	9	7	2	18	7	20	2	4.66667	6.66667	9	9.66667		Otu01057	0.21937	0.78063			Otu01057	0.312559	0.687441
Otu00902	Bacteria(100);Actinobacteria(100);Acidimicrobiia(100);Acidimicrobiales(100);Iamiaceae(91);Iamia(91);	9	3	1	0	6	6	6	1	20	16	17	2	4.33333	4	9	11.6667		Otu01058	0.245884	0.754116			Otu01058	0.10859	0.89141
Otu00917	Bacteria(100);Planctomycetes(100);Planctomycetacia(100);Planctomycetales(100);Planctomycetaceae(100);Gemmata(100);	8	4	4	9	8	14	5	6	16	3	7	1	5.33333	10.3333	9	3.66667		Otu01059	0.192144	0.807856			Otu01059	0.029905	0.970095	0.970095
Otu00923	Bacteria(100);Proteobacteria(100);Gammaproteobacteria(100);Xanthomonadales(100);Xanthomonadales_Incertae_Sedis(100);Steroidobacter(100);	4	11	11	3	0	8	7	8	12	4	13	4	8.66667	3.66667	9	7		Otu01060	0.455312	0.544688			Otu01060	0.214987	0.785013
Otu00998	Bacteria(100);Actinobacteria(100);Thermoleophilia(100);Solirubrobacterales(100);480-2(100);480-2_unclassified(100);	7	7	7	6	5	12	3	10	14	1	1	3	7	7.66667	9	1.66667		Otu01061	0.283769	0.716231			Otu01061	0.0292285	0.970772	0.970772
Otu01020	Bacteria(100);Planctomycetes(100);Planctomycetacia(100);Planctomycetales(100);Planctomycetaceae(100);Planctomycetaceae_unclassified(82);	5	5	5	10	4	3	6	5	16	5	6	4	5	5.66667	9	5		Otu01062	0.159145	0.840855			Otu01062	0.391377	0.608623
Otu01034	Bacteria(100);Acidobacteria(100);Acidobacteria(100);Subgroup_4(100);Unknown_Family(100);Blastocatella(100);	13	5	0	3	5	8	10	5	12	5	4	2	6	5.33333	9	3.66667		Otu01063	0.262836	0.737164			Otu01063	0.19116	0.80884
Otu01056	Bacteria(100);Actinobacteria(100);Acidimicrobiia(100);Acidimicrobiales(100);Iamiaceae(100);Iamia(100);	1	4	10	7	4	2	8	3	16	2	3	10	5	4.33333	9	5		Otu01064	0.217665	0.782335			Otu01064	0.4149	0.5851
Otu01104	Bacteria(100);Planctomycetes(100);Phycisphaerae(100);WD2101_soil_group(100);WD2101_soil_group_unclassified(100);WD2101_soil_group_unclassified(100);	2	6	4	3	3	6	6	6	15	2	10	4	4	4	9	5.33333		Otu01065	0.0974113	0.902589			Otu01065	0.317764	0.682236
Otu01153	Bacteria(100);Bacteroidetes(100);Sphingobacteriia(100);Sphingobacteriales(100);env.OPS_17(100);env.OPS_17_unclassified(100);	4	1	10	0	2	7	3	5	19	4	7	1	5	3	9	4		Otu01066	0.260282	0.739718			Otu01066	0.36532	0.63468
Otu01166	Bacteria(100);Verrucomicrobia(100);OPB35_soil_group(100);OPB35_soil_group_unclassified(100);OPB35_soil_group_unclassified(100);OPB35_soil_group_unclassified(100);	0	4	3	1	11	4	5	3	19	8	3	1	2.33333	5.33333	9	4		Otu01067	0.133554	0.866446			Otu01067	0.365681	0.634319
Otu01189	Bacteria(100);Planctomycetes(100);Planctomycetacia(100);Planctomycetales(100);Planctomycetaceae(100);Pirellula(100);	4	10	3	8	1	2	6	6	15	2	2	1	5.66667	3.66667	9	1.66667		Otu01068	0.20997	0.79003			Otu01068	0.208433	0.791567
Otu01204	Bacteria(100);Planctomycetes(100);Planctomycetacia(100);Planctomycetales(100);Planctomycetaceae(100);Pir4_lineage(100);	4	2	4	5	7	1	9	5	13	3	3	3	3.33333	4.33333	9	3		Otu01069	0.0389385	0.961061	0.961061		Otu01069	0.245884	0.754116
Otu01215	Bacteria(100);Acidobacteria(100);Acidobacteria(100);Subgroup_17(99);Subgroup_17_unclassified(99);Subgroup_17_unclassified(99);	6	1	2	8	8	4	10	4	13	1	0	2	3	6.66667	9	1		Otu01070	0.060502	0.939498			Otu01070	0.00877023	0.99123	0.99123
Otu01248	Bacteria(100);Verrucomicrobia(100);OPB35_soil_group(100);OPB35_soil_group_unclassified(100);OPB35_soil_group_unclassified(100);OPB35_soil_group_unclassified(100);	6	4	2	0	3	4	6	5	16	6	1	3	4	2.33333	9	3.33333		Otu01071	0.123809	0.876191			Otu01071	0.311979	0.688021
Otu01270	Bacteria(100);Proteobacteria(100);Betaproteobacteria(100);SC-I-84(100);SC-I-84_unclassified(100);SC-I-84_unclassified(100);	3	1	2	3	4	5	7	6	14	4	5	0	2	4	9	3		Otu01072	0.0267385	0.973261	0.973261		Otu01072	0.286696	0.713304
Otu01301	Bacteria(100);Bacteroidetes(100);Sphingobacteriia(100);Sphingobacteriales(100);NS11-12_marine_group(100);NS11-12_marine_group_unclassified(100);	2	4	0	2	5	8	4	10	13	1	2	1	2	5	9	1.33333		Otu01073	0.0361904	0.96381	0.96381		Otu01073	0.0530832	0.946917
Otu01322	Bacteria(100);Planctomycetes(99);Phycisphaerae(95);Phycisphaerae_unclassified(95);Phycisphaerae_unclassified(95);Phycisphaerae_unclassified(95);	3	2	2	7	2	1	4	2	21	2	5	0	2.33333	3.33333	9	2.33333		Otu01074	0.165708	0.834292			Otu01074	0.346598	0.653402
Otu01326	Bacteria(100);Bacteroidetes(100);Cytophagia(100);Cytophagales(100);Flammeovirgaceae(100);Reichenbachiella(100);	12	2	6	4	0	0	3	4	20	0	0	0	6.66667	1.33333	9	0		Otu01075	0.363451	0.636549			Otu01075	0.18695	0.81305
Otu01328	Bacteria(100);Proteobacteria(100);Deltaproteobacteria(100);Myxococcales(100);Haliangiaceae(96);Haliangium(96);	0	4	0	4	2	4	7	1	19	2	7	0	1.33333	3.33333	9	3		Otu01076	0.116368	0.883632			Otu01076	0.443088	0.556912
Otu01332	Bacteria(100);Acidobacteria(100);Acidobacteria(100);Subgroup_6(100);Subgroup_6_unclassified(100);Subgroup_6_unclassified(100);	1	2	4	5	5	0	4	10	13	0	2	4	2.33333	3.33333	9	2		Otu01077	0.0375652	0.962435	0.962435		Otu01077	0.273358	0.726642
Otu01350	Bacteria(100);Proteobacteria(100);Alphaproteobacteria(100);Rhizobiales(100);Rhizobiales_unclassified(100);Rhizobiales_unclassified(100);	1	0	3	7	3	2	3	1	23	2	4	0	1.33333	4	9	2		Otu01078	0.169859	0.830141			Otu01078	0.177616	0.822384
Otu01392	Bacteria(100);Proteobacteria(100);Deltaproteobacteria(100);Myxococcales(100);Myxococcales_unclassified(98);Myxococcales_unclassified(98);	6	3	1	0	0	3	8	8	11	1	2	4	3.33333	1	9	2.33333		Otu01079	0.0162527	0.983747	0.983747		Otu01079	0.18695	0.81305
Otu01394	Bacteria(100);Bacteroidetes(100);Cytophagia(100);Cytophagales(100);Cytophagaceae(100);Cytophagaceae_unclassified(100);	7	1	7	2	2	0	2	7	18	1	0	0	5	1.33333	9	0.333333		Otu01080	0.239619	0.760381			Otu01080	0.125408	0.874592
Otu01425	Bacteria(100);Proteobacteria(100);Gammaproteobacteria(100);Xanthomonadales(100);Xanthomonadaceae(100);Xanthomonadaceae_unclassified(100);	10	1	7	0	0	0	7	6	14	0	1	0	6	0	9	0.333333		Otu01081	0.228731	0.771269			Otu01081	0.18695	0.81305
Otu01457	Bacteria(100);Proteobacteria(100);Alphaproteobacteria(100);Rhodospirillales(100);Rhodospirillaceae(100);Azospirillum(100);	3	4	2	1	1	0	3	0	24	4	1	1	3	0.666667	9	2		Otu01082	0.236235	0.763765			Otu01082	0.137288	0.862712
Otu01461	Bacteria(100);Planctomycetes(100);Phycisphaerae(100);WD2101_soil_group(100);WD2101_soil_group_unclassified(100);WD2101_soil_group_unclassified(100);	1	3	0	3	1	7	4	0	23	1	0	1	1.33333	3.66667	9	0.666667		Otu01083	0.17197	0.82803			Otu01083	0.084995	0.915005
Otu01470	Bacteria(100);Chloroflexi(100);TK10(98);TK10_unclassified(98);TK10_unclassified(98);TK10_unclassified(98);	6	2	4	1	0	2	5	4	18	0	1	1	4	1	9	0.666667		Otu01084	0.171613	0.828387			Otu01084	0.321665	0.678335
Otu01477	Bacteria(100);Chloroflexi(100);Chloroflexia(100);Chloroflexales(100);Roseiflexaceae(100);Roseiflexus(100);	3	2	8	0	1	1	3	5	19	0	0	1	4.33333	0.666667	9	0.333333		Otu01085	0.216717	0.783283			Otu01085	0.259259	0.740741
Otu01520	Bacteria(100);Acidobacteria(100);Acidobacteria(100);Subgroup_6(100);Subgroup_6_unclassified(100);Subgroup_6_unclassified(100);	1	1	2	4	0	4	4	5	18	0	2	1	1.33333	2.66667	9	1		Otu01086	0.082604	0.917396			Otu01086	0.157648	0.842352
Otu01566	Bacteria(100);Chloroflexi(100);Ardenticatenia(100);Ardenticatenia_unclassified(100);Ardenticatenia_unclassified(100);Ardenticatenia_unclassified(100);	2	1	3	2	1	0	4	1	22	1	2	1	2	1	9	1.33333		Otu01087	0.173773	0.826227			Otu01087	0.321665	0.678335
Otu01568	Bacteria(100);Acidobacteria(100);Holophagae(100);Subgroup_7(100);Subgroup_7_unclassified(100);Subgroup_7_unclassified(100);	0	2	1	0	0	5	3	4	20	4	1	0	1	1.66667	9	1.66667		Otu01088	0.111034	0.888966			Otu01088	0.5	0.5
Otu01672	Bacteria(100);Acidobacteria(100);Acidobacteria(100);Subgroup_4(100);11-24(100);11-24_unclassified(100);	0	0	2	0	4	2	3	8	16	1	0	0	0.666667	2	9	0.333333		Otu01089	0.0480245	0.951975	0.951975		Otu01089	0.118898	0.881102
Otu01995	Bacteria(100);Firmicutes(100);Erysipelotrichia(100);Erysipelotrichales(100);Erysipelotrichaceae(100);Asteroleplasma(100);	0	0	0	0	0	0	4	5	18	0	0	0	0	0	9	0		Otu01090	0.0583309	0.941669			Otu01090
Otu00499	Bacteria(100);Actinobacteria(100);Actinobacteria(100);Micrococcales(100);Promicromonosporaceae(100);Promicromonospora(100);	40	28	15	10	8	19	5	13	8	3	10	27	27.6667	12.3333	8.66667	13.3333		Otu01091	0.0332254	0.966775	0.966775		Otu01091	0.452619	0.547381
Otu00606	Bacteria(100);Chloroflexi(100);Chloroflexia(100);Chloroflexales(100);Roseiflexaceae(100);Roseiflexus(100);	19	21	10	12	20	12	6	4	16	4	16	7	16.6667	14.6667	8.66667	9		Otu01092	0.093197	0.906803			Otu01092	0.1375	0.8625
Otu00613	Bacteria(100);Actinobacteria(100);Actinobacteria(100);Streptosporangiales(100);Streptosporangiaceae(100);Planomonospora(100);	15	16	1	4	3	47	22	0	4	14	8	10	10.6667	18	8.66667	10.6667		Otu01093	0.410925	0.589075			Otu01093	0.321037	0.678963
Otu00691	Bacteria(100);Proteobacteria(100);Alphaproteobacteria(100);Rhodospirillales(100);Rhodospirillaceae(97);Rhodospirillaceae_unclassified(97);	22	14	11	11	13	12	5	2	19	1	4	10	15.6667	12	8.66667	5		Otu01094	0.160402	0.839598			Otu01094	0.0305049	0.969495	0.969495
Otu00697	Bacteria(100);Proteobacteria(100);Deltaproteobacteria(100);Desulfobacterales(100);Nitrospinaceae(100);Candidatus_Entotheonella(100);	13	20	8	15	16	9	5	3	18	4	6	4	13.6667	13.3333	8.66667	4.66667		Otu01095	0.220442	0.779558			Otu01095	0.00961379	0.990386	0.990386
Otu00724	Bacteria(100);Deinococcus-Thermus(100);Deinococci(100);Deinococcales(100);Trueperaceae(100);Truepera(100);	21	7	8	8	7	13	5	5	16	3	11	10	12	9.33333	8.66667	8		Otu01096	0.298492	0.701508			Otu01096	0.345881	0.654119
Otu00756	Bacteria(100);Firmicutes(100);Bacilli(100);Bacillales(100);Bacillales_unclassified(77);Bacillales_unclassified(77);	21	3	4	20	9	9	13	4	9	0	8	10	9.33333	12.6667	8.66667	6		Otu01097	0.460992	0.539008			Otu01097	0.117486	0.882514
Otu00831	Bacteria(100);Chloroflexi(100);Chloroflexia(100);AKIW781(100);AKIW781_unclassified(100);AKIW781_unclassified(100);	17	10	2	5	9	7	2	7	17	1	14	6	9.66667	7	8.66667	7		Otu01098	0.439672	0.560328			Otu01098	0.5	0.5
Otu00885	Bacteria(100);Planctomycetes(100);Planctomycetacia(100);Planctomycetales(100);Planctomycetaceae(100);Planctomyces(100);	26	7	5	8	3	2	2	3	21	0	6	6	12.6667	4.33333	8.66667	4		Otu01099	0.34155	0.65845			Otu01099	0.454328	0.545672
Otu00890	Bacteria(100);Proteobacteria(100);Deltaproteobacteria(100);Myxococcales(100);Polyangiaceae(100);Chondromyces(78);	20	1	18	9	3	2	9	7	10	1	6	3	13	4.66667	8.66667	3.33333		Otu01100	0.258082	0.741918			Otu01100	0.319093	0.680907
Otu00895	Bacteria(100);Actinobacteria(100);Actinobacteria(100);Frankiales(63);Frankiales_unclassified(63);Frankiales_unclassified(63);	12	7	5	5	5	9	7	1	18	7	9	3	8	6.33333	8.66667	6.33333		Otu01101	0.453812	0.546188			Otu01101	0.5	0.5
Otu00927	Bacteria(100);Chloroflexi(100);Caldilineae(100);Caldilineales(100);Caldilineaceae(100);Caldilineaceae_unclassified(100);	11	2	5	5	8	8	5	4	17	6	6	7	6	7	8.66667	6.33333		Otu01102	0.30913	0.69087			Otu01102	0.280719	0.719281
Otu00934	Bacteria(100);Actinobacteria(100);Actinobacteria(100);Micromonosporales(100);Micromonosporaceae(100);Micromonosporaceae_unclassified(100);	5	8	4	4	13	6	4	10	12	4	2	11	5.66667	7.66667	8.66667	5.66667		Otu01103	0.16341	0.83659			Otu01103	0.315793	0.684207
Otu00935	Bacteria(100);Planctomycetes(100);Planctomycetacia(100);Planctomycetales(100);Planctomycetaceae(100);Pirellula(100);	12	7	8	4	7	4	6	3	17	4	5	6	9	5	8.66667	5		Otu01104	0.472386	0.527614			Otu01104	0.5	0.5
Otu00965	Bacteria(100);Proteobacteria(100);Alphaproteobacteria(100);Rhodobacterales(70);Rhodobacteraceae(70);Rhodobacteraceae_unclassified(70);	10	6	0	12	4	4	5	4	17	1	12	5	5.33333	6.66667	8.66667	6		Otu01105	0.274076	0.725924			Otu01105	0.440459	0.559541
Otu00997	Bacteria(100);Verrucomicrobia(100);OPB35_soil_group(100);OPB35_soil_group_unclassified(100);OPB35_soil_group_unclassified(100);OPB35_soil_group_unclassified(100);	4	10	3	0	1	8	13	4	9	4	16	4	5.66667	3	8.66667	8		Otu01106	0.21367	0.78633			Otu01106	0.174854	0.825146
Otu01000	Bacteria(100);Actinobacteria(100);Thermoleophilia(100);Solirubrobacterales(100);Solirubrobacteraceae(99);Solirubrobacter(99);	12	5	0	7	7	5	4	1	21	1	9	4	5.66667	6.33333	8.66667	4.66667		Otu01107	0.34785	0.65215			Otu01107	0.264976	0.735024
Otu01013	Bacteria(100);Acidobacteria(100);Acidobacteria(100);Subgroup_6(100);Subgroup_6_unclassified(100);Subgroup_6_unclassified(100);	2	6	2	3	8	8	7	2	17	8	7	4	3.33333	6.33333	8.66667	6.33333		Otu01108	0.155699	0.844301			Otu01108	0.5	0.5
Otu01064	Bacteria(100);Chloroflexi(100);Thermomicrobia(100);JG30-KF-CM45(100);JG30-KF-CM45_unclassified(100);JG30-KF-CM45_unclassified(100);	6	7	2	7	3	9	6	7	13	2	7	1	5	6.33333	8.66667	3.33333		Otu01109	0.120561	0.879439			Otu01109	0.153173	0.846827
Otu01089	Bacteria(100);Proteobacteria(100);Alphaproteobacteria(100);Rhodospirillales(100);Rhodospirillaceae(67);Rhodospirillaceae_unclassified(55);	11	4	3	7	4	5	7	4	15	0	4	4	6	5.33333	8.66667	2.66667		Otu01110	0.277129	0.722871			Otu01110	0.0853091	0.914691
Otu01100	Bacteria(100);Actinobacteria(100);Acidimicrobiia(98);Acidimicrobiales(98);Acidimicrobiales_unclassified(98);Acidimicrobiales_unclassified(98);	7	4	3	3	6	6	4	4	18	2	9	1	4.66667	5	8.66667	4		Otu01111	0.226587	0.773413			Otu01111	0.36532	0.63468
Otu01120	Bacteria(100);Gemmatimonadetes(100);Gemmatimonadetes(100);AT425-EubC11_terrestrial_group(100);AT425-EubC11_terrestrial_group_unclassified(100);AT425-EubC11_terrestrial_group_unclassified(100);	7	5	2	2	4	7	14	5	7	9	3	1	4.66667	4.33333	8.66667	4.33333		Otu01112	0.132662	0.867338			Otu01112	0.5	0.5
Otu01221	Bacteria(100);Chloroflexi(100);Anaerolineae(100);Anaerolineales(100);Anaerolineaceae(100);Anaerolineaceae_unclassified(100);	5	4	6	2	4	3	4	5	17	4	3	1	5	3	8.66667	2.66667		Otu01113	0.216788	0.783212			Otu01113	0.383822	0.616178
Otu01259	Bacteria(100);Gemmatimonadetes(100);Gemmatimonadetes(100);S0134_terrestrial_group(100);S0134_terrestrial_group_unclassified(100);S0134_terrestrial_group_unclassified(100);	8	2	2	2	3	2	4	3	19	0	7	3	4	2.33333	8.66667	3.33333		Otu01114	0.223798	0.776202			Otu01114	0.325979	0.674021
Otu01283	Bacteria(100);Acidobacteria(100);Acidobacteria(100);Subgroup_6(100);Subgroup_6_unclassified(100);Subgroup_6_unclassified(100);	3	3	1	1	9	7	4	3	19	1	1	1	2.33333	5.66667	8.66667	1		Otu01115	0.145784	0.854216			Otu01115	0.0620851	0.937915
Otu01321	Bacteria(100);Proteobacteria(100);Alphaproteobacteria(100);Rhizobiales(100);Hyphomicrobiaceae(99);Rhodoplanes(99);	6	1	4	5	4	2	5	3	18	2	0	1	3.66667	3.66667	8.66667	1		Otu01116	0.183558	0.816442			Otu01116	0.0323384	0.967662	0.967662
Otu01370	Bacteria(100);Nitrospirae(98);Nitrospira(98);Nitrospirales(98);0319-6A21(98);0319-6A21_unclassified(98);	3	1	3	1	9	2	5	5	16	1	0	2	2.33333	4	8.66667	1		Otu01117	0.0822341	0.917766			Otu01117	0.154941	0.845059
Otu01428	Bacteria(100);Proteobacteria(100);Alphaproteobacteria(100);Sphingomonadales(100);Erythrobacteraceae(100);Altererythrobacter(100);	5	3	5	2	0	3	5	0	21	0	1	1	4.33333	1.66667	8.66667	0.666667		Otu01118	0.266783	0.733217			Otu01118	0.174321	0.825679
Otu01485	Bacteria(100);Gemmatimonadetes(100);Gemmatimonadetes(100);Gemmatimonadales(100);Gemmatimonadaceae(100);Gemmatimonadaceae_unclassified(100);	1	1	4	3	0	2	8	3	15	1	2	3	2	1.66667	8.66667	2		Otu01119	0.0697063	0.930294			Otu01119	0.383822	0.616178
Otu01494	Bacteria(100);Verrucomicrobia(100);OPB35_soil_group(100);OPB35_soil_group_unclassified(100);OPB35_soil_group_unclassified(100);OPB35_soil_group_unclassified(100);	1	3	0	0	5	1	4	10	12	0	5	2	1.33333	2	8.66667	2.33333		Otu01120	0.0228686	0.977131	0.977131		Otu01120	0.441014	0.558986
Otu01507	Bacteria(100);Armatimonadetes(100);Chthonomonadetes(100);Chthonomonadales(100);Chthonomonadales_unclassified(100);Chthonomonadales_unclassified(100);	3	0	1	5	1	3	4	1	21	1	1	1	1.33333	3	8.66667	1		Otu01121	0.154199	0.845801			Otu01121	0.0791512	0.920849
Otu01535	Bacteria(100);Proteobacteria(100);Gammaproteobacteria(100);Xanthomonadales(100);Solimonadaceae(100);Solimonadaceae_unclassified(100);	3	0	3	0	0	0	6	2	18	1	7	1	2	0	8.66667	3		Otu01122	0.123053	0.876947			Otu01122	0.104	0.896
Otu01585	Bacteria(100);Gemmatimonadetes(100);Gemmatimonadetes(100);Gemmatimonadales(100);Gemmatimonadaceae(100);Gemmatimonas(100);	1	2	0	2	2	2	4	11	11	1	1	3	1	2	8.66667	1.66667		Otu01123	0.0166156	0.983384	0.983384		Otu01123	0.321665	0.678335
Otu01739	Bacteria(100);Verrucomicrobia(100);OPB35_soil_group(100);OPB35_soil_group_unclassified(100);OPB35_soil_group_unclassified(100);OPB35_soil_group_unclassified(100);	0	1	3	3	1	0	4	2	20	0	0	0	1.33333	1.33333	8.66667	0		Otu01124	0.1361	0.8639			Otu01124	0.102553	0.897447
Otu00682	Bacteria(100);Proteobacteria(100);Deltaproteobacteria(100);Myxococcales(100);Polyangiaceae(95);Polyangiaceae_unclassified(95);	67	0	22	13	0	0	5	0	20	0	0	0	29.6667	4.33333	8.33333	0		Otu01125	0.179578	0.820422			Otu01125	0.18695	0.81305
Otu00722	Bacteria(100);Firmicutes(100);Bacilli(100);Bacillales(100);Bacillales_unclassified(99);Bacillales_unclassified(99);	24	8	6	17	12	7	15	2	8	0	4	11	12.6667	12	8.33333	5		Otu01126	0.279941	0.720059			Otu01126	0.0902538	0.909746
Otu00759	Bacteria(100);Chloroflexi(100);KD4-96(100);KD4-96_unclassified(100);KD4-96_unclassified(100);KD4-96_unclassified(100);	11	6	8	12	13	10	9	3	13	1	13	10	8.33333	11.6667	8.33333	8		Otu01127	0.5	0.5			Otu01127	0.189579	0.810421
Otu00944	Bacteria(100);Planctomycetes(100);Planctomycetacia(100);Planctomycetales(100);Planctomycetaceae(100);Singulisphaera(90);	7	3	4	5	6	13	8	4	13	4	12	3	4.66667	8	8.33333	6.33333		Otu01128	0.135072	0.864928			Otu01128	0.341824	0.658176
Otu00971	Bacteria(100);Actinobacteria(100);TakashiAC-B11(100);TakashiAC-B11_unclassified(100);TakashiAC-B11_unclassified(100);TakashiAC-B11_unclassified(100);	5	9	4	7	12	6	5	12	8	3	7	2	6	8.33333	8.33333	4		Otu01129	0.205016	0.794984			Otu01129	0.0728834	0.927117
Otu00979	Bacteria(100);Verrucomicrobia(100);OPB35_soil_group(100);OPB35_soil_group_unclassified(100);OPB35_soil_group_unclassified(100);OPB35_soil_group_unclassified(100);	2	6	2	3	7	4	0	1	24	3	24	2	3.33333	4.66667	8.33333	9.66667		Otu01130	0.281791	0.718209			Otu01130	0.264772	0.735228
Otu00992	Bacteria(100);Chloroflexi(100);Thermomicrobia(100);AKYG1722(100);AKYG1722_unclassified(100);AKYG1722_unclassified(100);	9	9	2	7	5	3	4	3	18	4	6	6	6.66667	5	8.33333	5.33333		Otu01131	0.385989	0.614011			Otu01131	0.407451	0.592549
Otu00995	Bacteria(100);Actinobacteria(100);Actinobacteria_unclassified(53);Actinobacteria_unclassified(53);Actinobacteria_unclassified(53);Actinobacteria_unclassified(53);	9	6	4	1	10	4	3	8	14	4	12	1	6.33333	5	8.33333	5.66667		Otu01132	0.298943	0.701057			Otu01132	0.441014	0.558986
Otu01029	Bacteria(100);Verrucomicrobia(100);Spartobacteria(100);Chthoniobacterales(100);Chthoniobacteraceae(100);Chthoniobacter(100);	10	6	2	1	6	8	8	6	11	7	4	4	6	5	8.33333	5		Otu01133	0.220324	0.779676			Otu01133	0.5	0.5
Otu01069	Bacteria(100);Verrucomicrobia(100);OPB35_soil_group(100);OPB35_soil_group_unclassified(100);OPB35_soil_group_unclassified(100);OPB35_soil_group_unclassified(100);	9	4	3	2	2	2	9	3	13	3	18	1	5.33333	2	8.33333	7.33333		Otu01134	0.216682	0.783318			Otu01134	0.188201	0.811799
Otu01078	Bacteria(100);Actinobacteria(100);Thermoleophilia(100);Gaiellales(100);Gaiellaceae(86);Gaiella(86);	5	1	5	3	5	7	3	5	17	5	5	7	3.66667	5	8.33333	5.66667		Otu01135	0.182478	0.817522			Otu01135	0.321665	0.678335
Otu01082	Bacteria(100);Acidobacteria(100);Acidobacteria(100);Subgroup_3(100);Unknown_Family(100);Bryobacter(100);	5	4	7	2	7	11	8	2	15	5	0	2	5.33333	6.66667	8.33333	2.33333		Otu01136	0.240147	0.759853			Otu01136	0.109883	0.890117
Otu01090	Bacteria(100);Gemmatimonadetes(100);Gemmatimonadetes(100);Gemmatimonadales(100);Gemmatimonadaceae(100);Gemmatimonadaceae_unclassified(100);	2	3	1	3	17	3	3	4	18	1	7	6	2	7.66667	8.33333	4.66667		Otu01137	0.13191	0.86809			Otu01137	0.291222	0.708778
Otu01103	Bacteria(100);Proteobacteria(100);Deltaproteobacteria(100);Myxococcales(100);Polyangiaceae(100);Sorangium(100);	21	2	9	6	2	2	1	4	20	0	0	0	10.6667	3.33333	8.33333	0		Otu01138	0.39376	0.60624			Otu01138	0.0333833	0.966617	0.966617
Otu01134	Bacteria(100);Acidobacteria(100);Acidobacteria(100);Subgroup_4(100);RB41(100);RB41_unclassified(100);	2	9	2	3	5	9	9	4	12	3	5	1	4.33333	5.66667	8.33333	3		Otu01139	0.146072	0.853928			Otu01139	0.137288	0.862712
Otu01193	Bacteria(100);Chloroflexi(100);Anaerolineae(100);Anaerolineales(100);Anaerolineaceae(100);Anaerolineaceae_unclassified(100);	5	4	4	6	2	6	12	2	11	2	6	0	4.33333	4.66667	8.33333	2.66667		Otu01140	0.139541	0.860459			Otu01140	0.208433	0.791567
Otu01226	Bacteria(100);Actinobacteria(100);Acidimicrobiia(100);Acidimicrobiales(100);Acidimicrobiaceae(100);CL500-29_marine_group(100);	3	6	3	3	2	3	11	6	8	3	7	3	4	2.66667	8.33333	4.33333		Otu01141	0.034967	0.965033	0.965033		Otu01141	0.145987	0.854013
Otu01249	Bacteria(100);Actinobacteria(100);Actinobacteria(100);Pseudonocardiales(100);Pseudonocardiaceae(100);Pseudonocardiaceae_unclassified(75);	9	9	2	4	2	2	5	1	19	0	2	1	6.66667	2.66667	8.33333	1		Otu01142	0.396385	0.603615			Otu01142	0.0658888	0.934111
Otu01294	Bacteria(100);Chloroflexi(100);JG30-KF-CM66(100);JG30-KF-CM66_unclassified(100);JG30-KF-CM66_unclassified(100);JG30-KF-CM66_unclassified(100);	3	1	4	3	4	3	4	5	16	2	1	6	2.66667	3.33333	8.33333	3		Otu01143	0.112072	0.887928			Otu01143	0.420798	0.579202
Otu01302	Bacteria(100);Bacteroidetes(100);Bacteroidetes_unclassified(100);Bacteroidetes_unclassified(100);Bacteroidetes_unclassified(100);Bacteroidetes_unclassified(100);	3	0	23	1	0	0	3	3	19	0	0	0	8.66667	0.333333	8.33333	0		Otu01144	0.486077	0.513923			Otu01144	0.18695	0.81305
Otu01319	Bacteria(100);Planctomycetes(100);OM190(100);OM190_unclassified(100);OM190_unclassified(100);OM190_unclassified(100);	6	1	14	3	0	0	3	2	20	1	0	1	7	1	8.33333	0.666667		Otu01145	0.428707	0.571293			Otu01145	0.383822	0.616178
Otu01363	Bacteria(100);Proteobacteria(100);Deltaproteobacteria(100);Myxococcales(100);Nannocystaceae(100);Enhygromyxa(100);	9	0	7	7	1	0	4	6	15	0	0	0	5.33333	2.66667	8.33333	0		Otu01146	0.263994	0.736006			Otu01146	0.144739	0.855261
Otu01367	Bacteria(100);Proteobacteria(100);Alphaproteobacteria(100);Rickettsiales(100);TK34(100);TK34_unclassified(100);	11	0	8	0	0	1	7	9	9	0	0	3	6.33333	0.333333	8.33333	1		Otu01147	0.291322	0.708678			Otu01147	0.280719	0.719281
Otu01371	Bacteria(100);Chloroflexi(100);JG30-KF-CM66(100);JG30-KF-CM66_unclassified(100);JG30-KF-CM66_unclassified(100);JG30-KF-CM66_unclassified(100);	5	3	1	2	3	5	3	3	19	0	3	1	3	3.33333	8.33333	1.33333		Otu01148	0.191867	0.808133			Otu01148	0.092037	0.907963
Otu01376	Bacteria(100);Proteobacteria(100);Alphaproteobacteria(100);Rhodospirillales(100);KCM-B-15(96);KCM-B-15_unclassified(96);	2	1	4	3	1	6	2	8	15	3	3	0	2.33333	3.33333	8.33333	2		Otu01149	0.0974647	0.902535			Otu01149	0.245884	0.754116
Otu01393	Bacteria(100);Proteobacteria(100);Deltaproteobacteria(100);Sh765B-TzT-29(100);Sh765B-TzT-29_unclassified(100);Sh765B-TzT-29_unclassified(100);	0	3	7	0	7	1	3	3	19	0	0	4	3.33333	2.66667	8.33333	1.33333		Otu01150	0.215168	0.784832			Otu01150	0.315017	0.684983
Otu01438	Bacteria(100);Planctomycetes(100);Phycisphaerae(100);WD2101_soil_group(100);WD2101_soil_group_unclassified(100);WD2101_soil_group_unclassified(100);	10	1	0	2	0	2	5	4	16	3	1	1	3.66667	1.33333	8.33333	1.66667		Otu01151	0.201266	0.798734			Otu01151	0.370761	0.629239
Otu01473	Bacteria(100);Gemmatimonadetes(100);Gemmatimonadetes(100);Gemmatimonadales(100);Gemmatimonadaceae(100);Gemmatimonadaceae_unclassified(100);	6	2	7	0	0	0	4	3	18	1	2	0	5	0	8.33333	1		Otu01152	0.273666	0.726334			Otu01152	0.0791512	0.920849
Otu01489	Bacteria(100);Proteobacteria(100);Deltaproteobacteria(100);GR-WP33-30(100);GR-WP33-30_unclassified(100);GR-WP33-30_unclassified(100);	1	2	3	4	4	1	3	7	15	1	0	2	2	3	8.33333	1		Otu01153	0.0755646	0.924435			Otu01153	0.0791512	0.920849
Otu01531	Bacteria(100);Chloroflexi(100);S085(100);S085_unclassified(100);S085_unclassified(100);S085_unclassified(100);	1	0	1	0	6	1	3	7	15	0	6	1	0.666667	2.33333	8.33333	2.33333		Otu01154	0.0482464	0.951754	0.951754		Otu01154	0.5	0.5
Otu01534	Bacteria(100);Planctomycetes(100);Phycisphaerae(100);Phycisphaerales(100);Phycisphaeraceae(100);AKYG587(100);	2	2	7	2	1	0	8	5	12	0	0	2	3.66667	1	8.33333	0.666667		Otu01155	0.0750166	0.924983			Otu01155	0.362329	0.637671
Otu01677	Bacteria(100);Armatimonadetes(100);Armatimonadetes_unclassified(100);Armatimonadetes_unclassified(100);Armatimonadetes_unclassified(100);Armatimonadetes_unclassified(100);	1	1	3	0	1	4	4	9	12	1	0	0	1.66667	1.66667	8.33333	0.333333		Otu01156	0.025761	0.974239	0.974239		Otu01156	0.172636	0.827364
Otu01695	Bacteria(100);Gemmatimonadetes(98);Gemmatimonadetes(98);Gemmatimonadales(98);Gemmatimonadaceae(98);Gemmatimonadaceae_unclassified(98);	5	2	3	0	0	0	3	4	18	0	1	0	3.33333	0	8.33333	0.333333		Otu01157	0.183558	0.816442			Otu01157	0.18695	0.81305
Otu01730	Bacteria(100);Bacteroidetes(100);Flavobacteriia(100);Flavobacteriales(100);Cryomorphaceae(100);Crocinitomix(100);	2	0	5	3	0	0	0	5	20	0	0	0	2.33333	1	8.33333	0		Otu01158	0.193378	0.806622			Otu01158	0.18695	0.81305
Otu01733	Bacteria(100);Proteobacteria(100);Alphaproteobacteria(100);Rickettsiales(100);SM2D12(100);SM2D12_unclassified(100);	4	0	1	4	0	0	6	4	15	0	0	0	1.66667	1.33333	8.33333	0		Otu01159	0.0684412	0.931559			Otu01159	0.18695	0.81305
Otu01933	Bacteria(100);Chloroflexi(100);Chloroflexi_unclassified(97);Chloroflexi_unclassified(97);Chloroflexi_unclassified(97);Chloroflexi_unclassified(97);	0	0	0	2	0	0	0	2	23	1	0	0	0	0.666667	8.33333	0.333333		Otu01160	0.160288	0.839712			Otu01160	0.338934	0.661066
Otu01958	Bacteria(100);Bacteroidetes(100);Sphingobacteriia(100);Sphingobacteriales(100);env.OPS_17(100);env.OPS_17_unclassified(100);	0	0	0	3	0	0	10	3	12	0	0	0	0	1	8.33333	0		Otu01161	0.0189355	0.981064	0.981064		Otu01161	0.18695	0.81305
Otu00604	Bacteria(100);Actinobacteria(100);Thermoleophilia(100);Solirubrobacterales(100);480-2(100);480-2_unclassified(100);	14	15	4	24	21	16	4	5	15	3	20	6	11	20.3333	8	9.66667		Otu01162	0.289201	0.710799			Otu01162	0.0682032	0.931797
Otu00727	Bacteria(100);Chloroflexi(100);Gitt-GS-136(100);Gitt-GS-136_unclassified(100);Gitt-GS-136_unclassified(100);Gitt-GS-136_unclassified(100);	5	3	9	10	21	4	6	3	15	4	20	14	5.66667	11.6667	8	12.6667		Otu01163	0.296105	0.703895			Otu01163	0.445285	0.554715
Otu00762	Bacteria(100);Actinobacteria(100);Actinobacteria(100);Micromonosporales(98);Micromonosporaceae(98);Micromonosporaceae_unclassified(97);	6	13	12	2	4	14	1	5	18	4	15	15	10.3333	6.66667	8	11.3333		Otu01164	0.348595	0.651405			Otu01164	0.210824	0.789176
Otu00764	Bacteria(100);Actinobacteria(100);Thermoleophilia(100);Gaiellales(100);Gaiellaceae(100);Gaiella(100);	14	9	4	17	11	8	5	4	15	0	12	10	9	12	8	7.33333		Otu01165	0.418332	0.581668			Otu01165	0.181906	0.818094
Otu00828	Bacteria(100);Actinobacteria(100);Thermoleophilia(100);Solirubrobacterales(100);0319-6M6(100);0319-6M6_unclassified(100);	8	6	8	11	18	14	4	5	15	0	2	6	7.33333	14.3333	8	2.66667		Otu01166	0.430564	0.569436			Otu01166	0.00612062	0.993879	0.993879
Otu00872	Bacteria(100);Proteobacteria(100);Alphaproteobacteria(100);Rhodospirillales(95);MSB-1E8(88);MSB-1E8_unclassified(88);	8	10	3	18	8	11	6	4	14	2	2	5	7	12.3333	8	3		Otu01167	0.400079	0.599921			Otu01167	0.0202728	0.979727	0.979727
Otu00981	Bacteria(100);Planctomycetes(100);Planctomycetacia(100);Planctomycetales(100);Planctomycetaceae(100);Gemmata(100);	9	2	12	12	3	4	4	8	12	2	6	4	7.66667	6.33333	8	4		Otu01168	0.466779	0.533221			Otu01168	0.244991	0.755009
Otu01002	Bacteria(100);Actinobacteria(100);Acidimicrobiia(100);Acidimicrobiales(100);Iamiaceae(100);Iamia(100);	7	1	6	9	8	7	5	3	16	2	7	5	4.66667	8	8	4.66667		Otu01169	0.247606	0.752394			Otu01169	0.049991	0.950009	0.950009
Otu01052	Bacteria(100);Planctomycetes(100);Phycisphaerae(100);WD2101_soil_group(100);WD2101_soil_group_unclassified(100);WD2101_soil_group_unclassified(100);	6	2	5	4	1	3	14	4	6	6	10	9	4.33333	2.66667	8	8.33333		Otu01170	0.163301	0.836699			Otu01170	0.00954103	0.990459	0.990459
Otu01074	Bacteria(100);Proteobacteria(100);Alphaproteobacteria(100);Rhizobiales(99);Rhizobiales_Incertae_Sedis(67);Bauldia(67);	7	0	6	4	5	9	6	3	15	2	8	4	4.33333	6	8	4.66667		Otu01171	0.216788	0.783212			Otu01171	0.299143	0.700857
Otu01148	Bacteria(100);Planctomycetes(100);Phycisphaerae(100);WD2101_soil_group(100);WD2101_soil_group_unclassified(100);WD2101_soil_group_unclassified(100);	6	2	5	3	6	5	3	0	21	4	6	2	4.33333	4.66667	8	4		Otu01172	0.305793	0.694207			Otu01172	0.33509	0.66491
Otu01157	Bacteria(100);Fibrobacteres(100);Fibrobacteria(100);Fibrobacterales(100);Fibrobacteraceae(100);possible_genus_04(100);	13	0	7	8	8	1	8	3	13	0	2	0	6.66667	5.66667	8	0.666667		Otu01173	0.396166	0.603834			Otu01173	0.0542012	0.945799
Otu01177	Bacteria(100);Actinobacteria(100);Actinobacteria(100);Micromonosporales(100);Micromonosporaceae(100);Dactylosporangium(100);	3	9	2	0	1	3	4	4	16	2	10	7	4.66667	1.33333	8	6.33333		Otu01174	0.252573	0.747427			Otu01174	0.0577635	0.942237
Otu01200	Bacteria(100);Planctomycetes(100);Planctomycetacia(100);Planctomycetales(100);Planctomycetaceae(100);Singulisphaera(97);	5	7	1	7	2	3	8	4	12	5	2	3	4.33333	4	8	3.33333		Otu01175	0.137794	0.862206			Otu01175	0.362329	0.637671
Otu01213	Bacteria(100);Verrucomicrobia(100);Spartobacteria(100);Chthoniobacterales(100);Chthoniobacteraceae(100);Chthoniobacter(100);	7	4	3	2	1	3	11	4	9	2	11	2	4.66667	2	8	5		Otu01176	0.118898	0.881102			Otu01176	0.190854	0.809146
Otu01227	Bacteria(100);Proteobacteria(100);Betaproteobacteria(100);Burkholderiales(100);Comamonadaceae(100);Variovorax(88);	11	7	6	3	3	1	15	5	4	2	0	1	8	2.33333	8	1		Otu01177	0.5	0.5			Otu01177	0.102553	0.897447
Otu01235	Bacteria(100);Planctomycetes(100);Planctomycetacia(100);Planctomycetales(100);Planctomycetaceae(100);Blastopirellula(100);	6	3	4	5	1	2	6	3	15	1	10	1	4.33333	2.66667	8	4		Otu01178	0.189579	0.810421			Otu01178	0.350539	0.649461
Otu01247	Bacteria(100);Proteobacteria(100);Alphaproteobacteria(100);Rhodospirillales(100);Rhodospirillales_Incertae_Sedis(100);Reyranella(100);	9	5	2	1	6	3	2	4	18	2	2	2	5.33333	3.33333	8	2		Otu01179	0.324432	0.675568			Otu01179	0.20536	0.79464
Otu01305	Bacteria(100);Proteobacteria(100);Alphaproteobacteria(100);Rhizobiales(100);Hyphomicrobiaceae(100);Hyphomicrobiaceae_unclassified(85);	6	3	3	9	0	2	3	3	18	0	2	3	4	3.66667	8	1.66667		Otu01180	0.23831	0.76169			Otu01180	0.261957	0.738043
Otu01331	Bacteria(100);Proteobacteria(100);Betaproteobacteria(100);SC-I-84(100);SC-I-84_unclassified(100);SC-I-84_unclassified(100);	2	5	4	1	3	4	2	4	18	3	3	1	3.66667	2.66667	8	2.33333		Otu01181	0.222094	0.777906			Otu01181	0.389025	0.610975
Otu01405	Bacteria(100);Gemmatimonadetes(100);Gemmatimonadetes(100);Gemmatimonadales(100);Gemmatimonadaceae(100);Gemmatimonadaceae_unclassified(100);	2	0	1	2	8	8	6	4	14	0	0	2	1	6	8	0.666667		Otu01182	0.0437529	0.956247	0.956247		Otu01182	0.0323384	0.967662	0.967662
Otu01415	Bacteria(100);Gemmatimonadetes(100);Gemmatimonadetes(100);Gemmatimonadales(100);Gemmatimonadaceae(100);Gemmatimonadaceae_unclassified(100);	3	3	3	2	2	1	2	3	19	3	4	1	3	1.66667	8	2.66667		Otu01183	0.207655	0.792345			Otu01183	0.174321	0.825679
Otu01434	Bacteria(100);Actinobacteria(100);Actinobacteria(100);Actinobacteria_unclassified(100);Actinobacteria_unclassified(100);Actinobacteria_unclassified(100);	2	2	6	2	2	1	2	4	18	0	3	3	3.33333	1.66667	8	2		Otu01184	0.210389	0.789611			Otu01184	0.383822	0.616178
Otu01462	Bacteria(100);Acidobacteria(100);Acidobacteria(100);Subgroup_6(100);Subgroup_6_unclassified(100);Subgroup_6_unclassified(100);	3	2	1	2	11	1	0	5	19	0	0	0	2	4.66667	8	0		Otu01185	0.176528	0.823472			Otu01185	0.10806	0.89194
Otu01464	Bacteria(100);Chloroflexi(100);Anaerolineae(100);Anaerolineales(100);Anaerolineaceae(100);Anaerolineaceae_unclassified(100);	1	0	11	0	2	0	2	9	13	0	2	4	4	0.666667	8	2		Otu01186	0.22405	0.77595			Otu01186	0.18695	0.81305
Otu01529	Bacteria(100);Acidobacteria(100);Acidobacteria(100);Subgroup_5(100);Subgroup_5_unclassified(100);Subgroup_5_unclassified(100);	0	1	1	4	5	3	3	2	19	1	2	0	0.666667	4	8	1		Otu01187	0.127283	0.872717			Otu01187	0.0106558	0.989344	0.989344
[truncated: 15,195 more rows]

## Sheet: 50 abundant bacterial OTU
Title: Induced secretion system mutant alters rhizosphere bacterial composition in Sorghum bicolor (L.) Moench.
Authors: Vimal Kumar Balasubramanian, Lavanya Dampanaboina, Ning Yuan, Chris Cobos, Zhanguo Xin and Venugopal Mendu
[truncated: 62 more rows]

## Sheet: significant fungal OTUs
Title: Induced secretion system mutant alters rhizosphere bacterial composition in Sorghum bicolor (L.) Moench.
[truncated: 1,625 more rows]

[truncated: 1 more sheets: 50 abundant fungal OTU]
